# Supplementary material for: Crystal structure and Hirshfeld surface analysis of (2E)-3-(4-chloro-3-fluoro­phen­yl)-1-(3,4-di­meth­oxy­phen­yl)prop-2-en-1-one
Source: Acta Crystallogr E Crystallogr Commun. 2019 Jun 4;75(Pt 7):942–5. doi: 10.1107/S2056989019007783 (PMC6659344; doi:10.1107/S2056989019007783)
Supplement: Supplementary file 1 [file e-75-00942-sup1.cif]

##############################################################################
#                                                                            #
# This CIF contains the data in a paper accepted for publication in          #
# Acta Crystallographica Section E. It conforms to the requirements of       #
# Notes for Authors for Acta Crystallographica Section E, and has been       #
# peer reviewed under the auspices of the IUCr Commission on Journals.       #
#                                                                            #
# Full details of the Crystallographic Information File format               #
# are given in the paper "The Crystallographic Information File (CIF):       #
# a New Standard Archive File for Crystallography" by S. R. Hall, F. H.      #
# Allen and I. D. Brown [Acta Cryst. (1991), A47, 655-685].                  #
#                                                                            #
# The current version of the core CIF dictionary is obtainable from          #
# ftp://ftp.iucr.org/pub/cif_core.dic.                                       #
#                                                                            #
# Software is freely available for graphical display of the structure(s)     #
# in this CIF. For information consult the CIF software page                 #
# http://www.iucr.org/resources/cif/software.                                #
#                                                                            #
# This file may be used for bona fide research purposes within the           #
# scientific community so long as proper attribution is given to the journal # 
# article from which it was obtained.                                        #
#                                                                            #
##############################################################################
data_I
_audit_creation_method     'SHELXL-2018/1'
_journal_date_recd_electronic     2019-05-06
_journal_date_accepted     2019-05-29
_journal_name_full     'Acta Crystallographica, Section E'
_journal_year     2019
_journal_volume     75
_journal_issue      7
_journal_page_first     942
_journal_page_last     945
_journal_paper_category     GO
_journal_paper_doi     10.1107/S2056989019007783
_journal_coeditor_code     IS5515
_publ_contact_author_name     'Mehmet Akkurt'
_publ_contact_author_address
;
Department of Physics,
Faculty of Sciences,
Erciyes University,
38039 Kayseri,
Turkey
;
_publ_contact_author_email     'akkurt@erciyes.edu.tr'
_publ_contact_author_fax     ?
_publ_contact_author_phone     ?
_publ_section_title
;
Crystal structure and Hirshfeld surface analysis of
(2<i>E</i>)-3-(4-chloro-3-fluorophenyl)-1-(3,4-dimethoxyphenyl)prop-2-en-1-one
;
loop_
    _publ_author_name
    _publ_author_address
    '\,Celikesir, Sevim T\"urktekin'
;
Department of Physics,
Faculty of Sciences,
Erciyes University,
38039 Kayseri,
Turkey
;
    'S. N. Sheshadri'
;
Department of Chemistry,
GSSS Institute of Engineering & Technology for Women,
Mysuru 570016, Karnataka,
India
;
    'Akkurt, Mehmet'
;
Department of Physics,
Faculty of Sciences,
Erciyes University,
38039 Kayseri,
Turkey
;
    'Chidan Kumar, C. S.'
;
Department of Chemistry,
Vidya Vikas Institute of Engineering & Technology,
Visvesvaraya Technological  University,
Alanahalli, Mysuru 570028, Karnataka, India
;
    'M. K. Veeraiah'
;
Department of Chemistry,
Sri Siddhartha Institute of Technology,
Tumkur 572 105, Karnataka,
India
;
_publ_section_synopsis
;
The molecule has an <i>E</i> configuration about the C\\db C bond and the
carbonyl group is <i>syn</i> with respect to the C\\db C bond. In the crystal,
the molecules are connected into a tape structure by C---H...O and C---H...\p
interactions.
;
_database_code_depnum_ccdc_archive     'CCDC 1919577'
_chemical_name_systematic
;\
(2<i>E</i>)-3-(4-Chloro-3-fluorophenyl)-1-(3,4-dimethoxyphenyl)prop-2-en-1-\
one
;
_chemical_name_common     ?
_chemical_formula_moiety     'C17 H14 Cl F O3'
_chemical_formula_sum     'C17 H14 Cl F O3'
_chemical_formula_iupac     'C17 H14 Cl F O3'
_chemical_formula_weight     320.73
_chemical_melting_point     ?
_space_group_crystal_system     monoclinic
_space_group_name_H-M_alt     'P 21/n'
_space_group_name_Hall     '-P 2yn'
loop_
    _space_group_symop_operation_xyz
    'x, y, z'
    '-x+1/2, y+1/2, -z+1/2'
    '-x, -y, -z'
    'x-1/2, -y-1/2, z-1/2'
_cell_length_a     14.9088(13)
_cell_length_b     5.7669(5)
_cell_length_c     17.9074(15)
_cell_angle_alpha     90
_cell_angle_beta     104.491(2)
_cell_angle_gamma     90
_cell_volume     1490.7(2)
_cell_formula_units_Z     4
_cell_measurement_reflns_used     5099
_cell_measurement_theta_min     2.35
_cell_measurement_theta_max     29.44
_cell_measurement_temperature     294(2)
_exptl_crystal_description     'block'
_exptl_crystal_colour     'colourless'
_exptl_crystal_size_max     0.448
_exptl_crystal_size_mid     0.370
_exptl_crystal_size_min     0.296
_exptl_crystal_density_diffrn     1.429
_exptl_crystal_density_meas     ?
_exptl_crystal_density_method     ?
_exptl_crystal_F_000     664
_exptl_absorpt_coefficient_mu     0.277
_exptl_absorpt_correction_type     multi-scan
_exptl_absorpt_process_details
;
(SADABS; Sheldrick, 2007)
;
_exptl_absorpt_correction_T_min     0.884
_exptl_absorpt_correction_T_max     0.921
_diffrn_ambient_temperature     294(2)
_diffrn_source     ?
_diffrn_radiation_type     MoK\a
_diffrn_radiation_wavelength     0.71073
_diffrn_measurement_device_type     'Bruker APEXII CCD'
_diffrn_measurement_method     '\f and \w scans'
_diffrn_detector_area_resol_mean     ?
_diffrn_reflns_number     16268
_diffrn_reflns_av_R_equivalents     0.0244
_diffrn_reflns_av_unetI/netI     0.0240
_diffrn_reflns_theta_min     1.594
_diffrn_reflns_theta_max     30.020
_diffrn_reflns_theta_full     25.242
_diffrn_measured_fraction_theta_max     0.995
_diffrn_measured_fraction_theta_full     0.996
_diffrn_reflns_limit_h_min     -19
_diffrn_reflns_limit_h_max     20
_diffrn_reflns_limit_k_min     -8
_diffrn_reflns_limit_k_max     7
_diffrn_reflns_limit_l_min     -25
_diffrn_reflns_limit_l_max     25
_refine_special_details     ?
_reflns_number_total     4334
_reflns_number_gt     3195
_reflns_threshold_expression     'I > 2\s(I)'
_refine_ls_structure_factor_coef     Fsqd
_refine_ls_matrix_type     full
_refine_ls_R_factor_all     0.0642
_refine_ls_R_factor_gt     0.0466
_refine_ls_wR_factor_gt     0.1286
_refine_ls_wR_factor_ref     0.1429
_refine_ls_goodness_of_fit_ref     1.047
_refine_ls_restrained_S_all     1.047
_refine_ls_number_reflns     4334
_refine_ls_number_parameters     211
_refine_ls_number_restraints     0
_refine_ls_hydrogen_treatment     constr
_refine_ls_weighting_scheme     calc
_refine_ls_weighting_details
              'w=1/[\s^2^(Fo^2^)+(0.0736P)^2^+0.2421P] where P=(Fo^2^+2Fc^2^)/3'
_atom_sites_solution_hydrogens     geom
_atom_sites_solution_primary     ?
_atom_sites_solution_secondary     ?
_refine_ls_shift/su_max     0.000
_refine_ls_shift/su_mean     0.000
_refine_diff_density_max     0.327
_refine_diff_density_min     -0.358
_refine_ls_extinction_method     none
_refine_ls_extinction_coef     .
loop_
    _atom_type_symbol
    _atom_type_description
    _atom_type_scat_dispersion_real
    _atom_type_scat_dispersion_imag
    _atom_type_scat_source
    'C' 'C' 0.0033 0.0016
                         'International Tables Vol C Tables 4.2.6.8 and 6.1.1.4'
    'H' 'H' 0.0000 0.0000
                         'International Tables Vol C Tables 4.2.6.8 and 6.1.1.4'
    'O' 'O' 0.0106 0.0060
                         'International Tables Vol C Tables 4.2.6.8 and 6.1.1.4'
    'F' 'F' 0.0171 0.0103
                         'International Tables Vol C Tables 4.2.6.8 and 6.1.1.4'
    'Cl' 'Cl' 0.1484 0.1585
                         'International Tables Vol C Tables 4.2.6.8 and 6.1.1.4'
_computing_data_collection
;
APEX2 (Bruker, 2007)
;
_computing_cell_refinement
;
SAINT (Bruker, 2007)
;
_computing_data_reduction
;
SAINT (Bruker, 2007)
;
_computing_structure_solution
;
SHELXS97 (Sheldrick, 2008)
;
_computing_structure_refinement
;
SHELXL2014 (Sheldrick, 2015)
;
_computing_molecular_graphics
;
ORTEP-3 for Windows (Farrugia, 2012)
;
_computing_publication_material
;
PLATON (Spek, 2009)
;
loop_
    _atom_site_type_symbol
    _atom_site_label
    _atom_site_fract_x
    _atom_site_fract_y
    _atom_site_fract_z
    _atom_site_U_iso_or_equiv
    _atom_site_adp_type
    _atom_site_calc_flag
    _atom_site_occupancy
    _atom_site_disorder_assembly
    _atom_site_disorder_group
    Cl Cl1 0.36793(3) 0.45137(9) 0.15399(3) 0.06876(17) Uani d 1 . .
    F F1 0.34304(9) 0.0254(3) 0.06801(10) 0.0765(6) Uani d 0.785(3) A 1
    F F1A 0.1946(4) 0.5065(11) 0.2007(4) 0.094(2) Uani d 0.215(3) A 2
    O O1 -0.44876(7) -0.2364(2) 0.18315(7) 0.0525(3) Uani d 1 . .
    O O2 -0.42868(8) -0.5737(2) 0.09682(7) 0.0534(3) Uani d 1 . .
    O O3 -0.11186(9) -0.4829(2) 0.04648(8) 0.0690(4) Uani d 1 . .
    C C1 -0.21547(10) -0.0994(3) 0.16131(8) 0.0438(3) Uani d 1 . .
    H H1 -0.168526 0.009416 0.177135 0.053 Uiso calc 1 . .
    C C2 -0.29625(10) -0.0816(3) 0.18676(8) 0.0439(3) Uani d 1 . .
    H H2 -0.302640 0.038463 0.219715 0.053 Uiso calc 1 . .
    C C3 -0.36666(9) -0.2405(2) 0.16343(8) 0.0388(3) Uani d 1 . .
    C C4 -0.35591(9) -0.4244(2) 0.11467(7) 0.0392(3) Uani d 1 . .
    C C5 -0.27631(10) -0.4408(2) 0.08964(8) 0.0412(3) Uani d 1 . .
    H H5 -0.269807 -0.561469 0.056957 0.049 Uiso calc 1 . .
    C C6 -0.20461(9) -0.2784(2) 0.11254(8) 0.0400(3) Uani d 1 . .
    C C7 -0.11934(10) -0.3123(3) 0.08476(9) 0.0462(3) Uani d 1 . .
    C C8 -0.04346(11) -0.1412(3) 0.10561(9) 0.0514(4) Uani d 1 . .
    H H8 -0.050846 -0.012603 0.134851 0.062 Uiso calc 1 . .
    C C9 0.03440(10) -0.1648(3) 0.08409(9) 0.0468(3) Uani d 1 . .
    H H9 0.038821 -0.294198 0.054228 0.056 Uiso calc 1 . .
    C C10 0.11470(10) -0.0096(3) 0.10207(8) 0.0437(3) Uani d 1 . .
    C C11 0.19219(11) -0.0652(3) 0.07626(9) 0.0495(4) Uani d 1 . .
    H H11 0.192714 -0.199152 0.047458 0.059 Uiso calc 1 . .
    C C12 0.26843(10) 0.0782(3) 0.09329(9) 0.0503(4) Uani d 1 . .
    H H12A 0.319949 0.038662 0.075551 0.060 Uiso calc 0.215(3) A 2
    C C13 0.27083(10) 0.2763(3) 0.13536(9) 0.0484(3) Uani d 1 . .
    C C14 0.19390(13) 0.3344(3) 0.16078(11) 0.0613(4) Uani d 1 . .
    H H14 0.194093 0.469027 0.189426 0.074 Uiso calc 0.785(3) A 1
    C C15 0.11650(12) 0.1938(3) 0.14396(11) 0.0597(4) Uani d 1 . .
    H H15 0.064721 0.235966 0.160943 0.072 Uiso calc 1 . .
    C C16 -0.46843(13) -0.0410(3) 0.22426(11) 0.0599(4) Uani d 1 . .
    H H16A -0.531649 -0.047899 0.227596 0.090 Uiso calc 1 . .
    H H16B -0.458981 0.098166 0.197789 0.090 Uiso calc 1 . .
    H H16C -0.428007 -0.040654 0.275248 0.090 Uiso calc 1 . .
    C C17 -0.43044(13) -0.7381(3) 0.03698(10) 0.0576(4) Uani d 1 . .
    H H17A -0.487558 -0.823211 0.026665 0.086 Uiso calc 1 . .
    H H17B -0.379347 -0.843355 0.052900 0.086 Uiso calc 1 . .
    H H17C -0.425610 -0.658282 -0.008901 0.086 Uiso calc 1 . .
loop_
    _atom_site_aniso_label
    _atom_site_aniso_U_11
    _atom_site_aniso_U_22
    _atom_site_aniso_U_33
    _atom_site_aniso_U_12
    _atom_site_aniso_U_13
    _atom_site_aniso_U_23
    Cl1 0.0483(3) 0.0636(3) 0.0962(4) -0.01829(19) 0.0215(2) -0.0083(2)
    F1 0.0457(8) 0.0828(11) 0.1146(12) -0.0100(6) 0.0454(8) -0.0308(8)
    F1A 0.075(4) 0.081(4) 0.137(5) -0.023(3) 0.048(4) -0.061(4)
    O1 0.0380(5) 0.0559(7) 0.0690(7) -0.0088(5) 0.0234(5) -0.0118(5)
    O2 0.0445(6) 0.0533(7) 0.0650(6) -0.0199(5) 0.0186(5) -0.0151(5)
    O3 0.0533(7) 0.0692(8) 0.0944(9) -0.0154(6) 0.0372(7) -0.0334(7)
    C1 0.0334(7) 0.0433(7) 0.0550(8) -0.0086(5) 0.0120(6) -0.0064(6)
    C2 0.0380(7) 0.0425(7) 0.0519(7) -0.0042(6) 0.0128(6) -0.0098(6)
    C3 0.0314(6) 0.0423(7) 0.0430(6) -0.0021(5) 0.0101(5) 0.0017(5)
    C4 0.0337(6) 0.0398(7) 0.0429(6) -0.0075(5) 0.0075(5) -0.0002(5)
    C5 0.0388(7) 0.0416(7) 0.0441(7) -0.0053(5) 0.0120(6) -0.0054(5)
    C6 0.0333(6) 0.0432(7) 0.0442(6) -0.0045(5) 0.0111(5) -0.0013(5)
    C7 0.0371(7) 0.0517(8) 0.0523(7) -0.0063(6) 0.0158(6) -0.0053(6)
    C8 0.0404(7) 0.0550(9) 0.0635(9) -0.0096(7) 0.0215(7) -0.0107(7)
    C9 0.0376(7) 0.0530(9) 0.0522(7) -0.0065(6) 0.0159(6) -0.0045(6)
    C10 0.0359(7) 0.0507(8) 0.0471(7) -0.0039(6) 0.0153(6) -0.0011(6)
    C11 0.0406(8) 0.0534(9) 0.0586(8) -0.0035(6) 0.0197(6) -0.0116(7)
    C12 0.0349(7) 0.0591(9) 0.0614(8) -0.0020(6) 0.0206(6) -0.0032(7)
    C13 0.0387(7) 0.0510(8) 0.0569(8) -0.0088(6) 0.0147(6) -0.0008(6)
    C14 0.0558(10) 0.0581(10) 0.0773(11) -0.0098(8) 0.0305(9) -0.0195(9)
    C15 0.0465(9) 0.0625(10) 0.0807(11) -0.0084(7) 0.0360(8) -0.0177(8)
    C16 0.0514(9) 0.0636(11) 0.0738(11) -0.0024(8) 0.0328(8) -0.0113(8)
    C17 0.0550(9) 0.0507(9) 0.0636(9) -0.0141(7) 0.0082(7) -0.0145(7)
_geom_special_details
;
 All esds (except the esd in the dihedral angle between two l.s. planes)
 are estimated using the full covariance matrix.  The cell esds are taken
 into account individually in the estimation of esds in distances, angles
 and torsion angles; correlations between esds in cell parameters are only
 used when they are defined by crystal symmetry.  An approximate (isotropic)
 treatment of cell esds is used for estimating esds involving l.s. planes.
;
loop_
    _geom_bond_atom_site_label_1
    _geom_bond_atom_site_label_2
    _geom_bond_site_symmetry_2
    _geom_bond_distance
    _geom_bond_publ_flag
    Cl1 C13 . 1.7278(15) ?
    F1 C12 . 1.3367(18) ?
    F1A C14 . 1.222(5) ?
    O1 C3 . 1.3565(16) ?
    O1 C16 . 1.416(2) ?
    O2 C4 . 1.3590(16) ?
    O2 C17 . 1.4259(19) ?
    O3 C7 . 1.2202(19) ?
    C1 C6 . 1.3876(19) ?
    C1 C2 . 1.3940(19) ?
    C1 H1 . 0.9300 ?
    C2 C3 . 1.3772(19) ?
    C2 H2 . 0.9300 ?
    C3 C4 . 1.4082(19) ?
    C4 C5 . 1.3727(19) ?
    C5 C6 . 1.4028(19) ?
    C5 H5 . 0.9300 ?
    C6 C7 . 1.4893(19) ?
    C7 C8 . 1.477(2) ?
    C8 C9 . 1.319(2) ?
    C8 H8 . 0.9300 ?
    C9 C10 . 1.465(2) ?
    C9 H9 . 0.9300 ?
    C10 C11 . 1.3851(19) ?
    C10 C15 . 1.389(2) ?
    C11 C12 . 1.376(2) ?
    C11 H11 . 0.9300 ?
    C12 C13 . 1.364(2) ?
    C12 H12A . 0.9300 ?
    C13 C14 . 1.377(2) ?
    C14 C15 . 1.381(2) ?
    C14 H14 . 0.9300 ?
    C15 H15 . 0.9300 ?
    C16 H16A . 0.9600 ?
    C16 H16B . 0.9600 ?
    C16 H16C . 0.9600 ?
    C17 H17A . 0.9600 ?
    C17 H17B . 0.9600 ?
    C17 H17C . 0.9600 ?
loop_
    _geom_angle_atom_site_label_1
    _geom_angle_atom_site_label_2
    _geom_angle_atom_site_label_3
    _geom_angle_site_symmetry_1
    _geom_angle_site_symmetry_3
    _geom_angle
    _geom_angle_publ_flag
    C3 O1 C16 . . 117.83(12) ?
    C4 O2 C17 . . 117.47(12) ?
    C6 C1 C2 . . 120.47(13) ?
    C6 C1 H1 . . 119.8 ?
    C2 C1 H1 . . 119.8 ?
    C3 C2 C1 . . 120.46(13) ?
    C3 C2 H2 . . 119.8 ?
    C1 C2 H2 . . 119.8 ?
    O1 C3 C2 . . 125.34(13) ?
    O1 C3 C4 . . 115.13(12) ?
    C2 C3 C4 . . 119.53(12) ?
    O2 C4 C5 . . 125.75(13) ?
    O2 C4 C3 . . 114.52(12) ?
    C5 C4 C3 . . 119.73(12) ?
    C4 C5 C6 . . 121.10(13) ?
    C4 C5 H5 . . 119.5 ?
    C6 C5 H5 . . 119.5 ?
    C1 C6 C5 . . 118.69(12) ?
    C1 C6 C7 . . 123.47(12) ?
    C5 C6 C7 . . 117.82(12) ?
    O3 C7 C8 . . 120.58(13) ?
    O3 C7 C6 . . 119.93(13) ?
    C8 C7 C6 . . 119.47(13) ?
    C9 C8 C7 . . 122.13(15) ?
    C9 C8 H8 . . 118.9 ?
    C7 C8 H8 . . 118.9 ?
    C8 C9 C10 . . 127.13(15) ?
    C8 C9 H9 . . 116.4 ?
    C10 C9 H9 . . 116.4 ?
    C11 C10 C15 . . 118.09(14) ?
    C11 C10 C9 . . 119.29(14) ?
    C15 C10 C9 . . 122.62(13) ?
    C12 C11 C10 . . 119.90(14) ?
    C12 C11 H11 . . 120.1 ?
    C10 C11 H11 . . 120.1 ?
    F1 C12 C13 . . 117.94(14) ?
    F1 C12 C11 . . 119.95(15) ?
    C13 C12 C11 . . 122.11(14) ?
    C13 C12 H12A . . 118.9 ?
    C11 C12 H12A . . 118.9 ?
    C12 C13 C14 . . 118.53(14) ?
    C12 C13 Cl1 . . 120.07(12) ?
    C14 C13 Cl1 . . 121.38(13) ?
    F1A C14 C13 . . 120.4(3) ?
    F1A C14 C15 . . 119.3(3) ?
    C13 C14 C15 . . 120.31(16) ?
    C13 C14 H14 . . 119.8 ?
    C15 C14 H14 . . 119.8 ?
    C14 C15 C10 . . 121.06(14) ?
    C14 C15 H15 . . 119.5 ?
    C10 C15 H15 . . 119.5 ?
    O1 C16 H16A . . 109.5 ?
    O1 C16 H16B . . 109.5 ?
    H16A C16 H16B . . 109.5 ?
    O1 C16 H16C . . 109.5 ?
    H16A C16 H16C . . 109.5 ?
    H16B C16 H16C . . 109.5 ?
    O2 C17 H17A . . 109.5 ?
    O2 C17 H17B . . 109.5 ?
    H17A C17 H17B . . 109.5 ?
    O2 C17 H17C . . 109.5 ?
    H17A C17 H17C . . 109.5 ?
    H17B C17 H17C . . 109.5 ?
loop_
    _geom_torsion_atom_site_label_1
    _geom_torsion_atom_site_label_2
    _geom_torsion_atom_site_label_3
    _geom_torsion_atom_site_label_4
    _geom_torsion_site_symmetry_1
    _geom_torsion_site_symmetry_2
    _geom_torsion_site_symmetry_3
    _geom_torsion_site_symmetry_4
    _geom_torsion
    _geom_torsion_publ_flag
    C6 C1 C2 C3 . . . . -0.4(2) ?
    C16 O1 C3 C2 . . . . 7.1(2) ?
    C16 O1 C3 C4 . . . . -172.50(14) ?
    C1 C2 C3 O1 . . . . -178.37(14) ?
    C1 C2 C3 C4 . . . . 1.2(2) ?
    C17 O2 C4 C5 . . . . -11.5(2) ?
    C17 O2 C4 C3 . . . . 168.72(13) ?
    O1 C3 C4 O2 . . . . -1.91(18) ?
    C2 C3 C4 O2 . . . . 178.50(13) ?
    O1 C3 C4 C5 . . . . 178.26(13) ?
    C2 C3 C4 C5 . . . . -1.3(2) ?
    O2 C4 C5 C6 . . . . -179.07(13) ?
    C3 C4 C5 C6 . . . . 0.7(2) ?
    C2 C1 C6 C5 . . . . -0.2(2) ?
    C2 C1 C6 C7 . . . . -178.27(14) ?
    C4 C5 C6 C1 . . . . 0.0(2) ?
    C4 C5 C6 C7 . . . . 178.21(13) ?
    C1 C6 C7 O3 . . . . 174.71(16) ?
    C5 C6 C7 O3 . . . . -3.4(2) ?
    C1 C6 C7 C8 . . . . -3.8(2) ?
    C5 C6 C7 C8 . . . . 178.12(14) ?
    O3 C7 C8 C9 . . . . 0.0(3) ?
    C6 C7 C8 C9 . . . . 178.49(15) ?
    C7 C8 C9 C10 . . . . -179.00(15) ?
    C8 C9 C10 C11 . . . . 178.22(17) ?
    C8 C9 C10 C15 . . . . -2.1(3) ?
    C15 C10 C11 C12 . . . . 0.9(3) ?
    C9 C10 C11 C12 . . . . -179.46(15) ?
    C10 C11 C12 F1 . . . . -179.59(16) ?
    C10 C11 C12 C13 . . . . 0.0(3) ?
    F1 C12 C13 C14 . . . . 179.06(17) ?
    C11 C12 C13 C14 . . . . -0.6(3) ?
    F1 C12 C13 Cl1 . . . . 0.4(2) ?
    C11 C12 C13 Cl1 . . . . -179.23(14) ?
    C12 C13 C14 F1A . . . . 177.6(5) ?
    Cl1 C13 C14 F1A . . . . -3.8(5) ?
    C12 C13 C14 C15 . . . . 0.2(3) ?
    Cl1 C13 C14 C15 . . . . 178.81(15) ?
    F1A C14 C15 C10 . . . . -176.7(5) ?
    C13 C14 C15 C10 . . . . 0.8(3) ?
    C11 C10 C15 C14 . . . . -1.3(3) ?
    C9 C10 C15 C14 . . . . 179.08(17) ?
loop_
    _geom_hbond_atom_site_label_D
    _geom_hbond_atom_site_label_H
    _geom_hbond_atom_site_label_A
    _geom_hbond_site_symmetry_A
    _geom_hbond_distance_DH
    _geom_hbond_distance_HA
    _geom_hbond_distance_DA
    _geom_hbond_angle_DHA
    _geom_hbond_publ_flag
    C11 H11 O3 3_545 0.93 2.57 3.426(2) 152 yes
    C2 H2 Cg1 2_455 0.93 2.81 3.5832(16) 142 yes
_shelx_space_group_comment
;
The symmetry employed for this shelxl refinement is uniquely defined
by the following loop, which should always be used as a source of
symmetry information in preference to the above space-group names.
They are only intended as comments.
;
_shelx_estimated_absorpt_T_min     0.886
_shelx_estimated_absorpt_T_max     0.923
_shelx_hkl_file
;
   1   0   0 -2.3696 0.15647   1
  -2   0   0 2077.76 46.9791   3
   2   0   0 2071.82 48.7676   1
   2   0   0 2008.34 44.9664   2
   3   0   0 -0.0363 0.31974   1
  -3   0   0 -0.8830 0.27776   3
   3   0   0 -0.1891 0.14244   2
   4   0   0 3821.86 82.3393   2
   4   0   0 3745.12 82.3355   2
  -4   0   0 3811.40 86.5480   3
   4   0   0 3775.90 88.9098   1
  -5   0   0 -0.1861 0.50585   3
   5   0   0 -0.8072 0.49717   1
   6   0   0 237.573 7.26929   1
  -6   0   0 239.101 6.45065   3
  -7   0   0 -0.3012 0.67170   3
   7   0   0 -0.4192 0.67551   1
   8   0   0 116.883 4.74614   1
  -8   0   0 116.221 3.89932   3
  -9   0   0 0.89248 0.76815   3
   9   0   0 -0.7503 0.83517   1
 -10   0   0 200.923 5.96263   3
  10   0   0 179.955 7.02447   1
  11   0   0 0.60242 1.35435   1
 -11   0   0 1.79191 1.13895   3
  12   0   0 2786.19 67.6721   1
  13   0   0 5.49793 2.25979   1
  14   0   0 117.541 6.20104   1
  15   0   0 -1.0710 1.44701   1
  16   0   0 35.7259 4.20964   1
  17   0   0 -2.2528 1.57252   1
  18   0   0 0.51869 2.14844   1
  19   0   0 -0.5723 2.42757   1
  20   0   0 8.67686 3.13870   1
   0  -1   0 -4.1749 0.18731   1
   0  -1   0 -4.5121 0.25017   3
   0  -1   0 -4.1072 0.25662   1
   1  -1   0 1979.17 46.7195   1
   1  -1   0 2022.36 46.5181   1
  -1  -1   0 2022.82 45.2770   3
  -1  -1   0 1977.14 46.5023   1
   1   1   0 1994.25 49.4874   4
  -2  -1   0 31.4911 1.63626   3
   2  -1   0 33.1982 0.96404   1
   2  -1   0 31.6849 0.97572   1
  -2  -1   0 28.6728 1.61151   1
   2   1   0 30.1773 1.63439   1
   2   1   0 30.1029 1.26655   2
  -3  -1   0 578.884 14.0758   3
   3  -1   0 581.252 13.6312   1
   3  -1   0 581.826 13.6343   1
  -3  -1   0 576.291 14.6466   1
   3   1   0 581.106 13.3097   2
   3   1   0 572.619 14.6762   1
   4  -1   0 184.173 4.77561   1
  -4  -1   0 169.243 5.58823   1
  -4  -1   0 172.880 5.22512   3
   4  -1   0 182.310 4.77104   1
   4   1   0 175.099 4.82299   2
   4   1   0 181.852 5.78472   1
  -5  -1   0 1148.98 26.8900   3
  -5  -1   0 1140.78 28.1287   1
   5  -1   0 1164.17 27.1213   1
   5   1   0 1113.05 28.1871   1
   5   1   0 1150.09 25.7672   2
  -6  -1   0 17.4027 1.70096   3
   6  -1   0 15.5813 1.25111   1
   6  -1   0 9.90935 1.07891   1
  -6  -1   0 12.7841 1.65153   1
  -6   1   0 16.1241 1.19967   3
   6   1   0 16.4965 1.87292   1
  -7  -1   0 34.3394 2.11722   3
  -7  -1   0 34.4819 2.60360   1
   7  -1   0 37.5335 2.06100   1
  -7   1   0 35.4891 1.76168   3
   7   1   0 32.4831 2.50397   1
   7   1   0 29.2357 1.78741   2
  -8  -1   0 818.686 21.1459   1
  -8  -1   0 776.674 19.4986   3
   8  -1   0 809.256 20.1143   1
   8   1   0 780.847 21.0749   1
   8   1   0 778.489 18.4343   2
  -8   1   0 785.133 18.8831   3
   9  -1   0 18.2071 1.96424   1
  -9  -1   0 25.1965 2.79891   1
  -9  -1   0 18.9042 2.00963   3
   9  -1   0 17.9956 1.93587   1
   9   1   0 19.1183 1.46733   2
  -9   1   0 17.2248 1.46664   3
 -10  -1   0 349.621 9.95735   3
 -10   1   0 341.206 9.32851   3
  10   1   0 365.370 11.6275   1
  10   1   0 351.280 8.94310   2
  11  -1   0 507.642 14.9035   1
 -11  -1   0 554.681 14.2481   3
  11   1   0 521.735 12.6289   2
  11   1   0 549.573 16.2857   1
  12  -1   0 195.597 7.36977   1
 -12  -1   0 194.395 7.02268   3
  12   1   0 197.527 5.01489   2
  12   1   0 198.235 8.35542   1
  13  -1   0 11.7432 2.13390   1
  13   1   0 10.8472 2.47183   1
  14  -1   0 10.6050 2.23931   1
  14   1   0 13.6480 2.80814   1
  15  -1   0 175.845 7.66033   1
  15   1   0 181.770 8.59136   1
  16  -1   0 9.34501 2.39757   1
  16   1   0 10.3955 2.96583   1
  17  -1   0 2.74578 1.85001   1
  17   1   0 4.89507 2.68120   1
  18  -1   0 2.93842 2.15538   1
  18   1   0 2.81639 2.70602   1
  19  -1   0 29.3375 4.21962   1
  19   1   0 29.4989 4.89022   1
  20  -1   0 46.5486 5.33789   1
  20   1   0 44.9825 5.93663   1
   0  -2   0 3143.52 72.8876   1
   0  -2   0 3137.32 72.8739   1
  -2  -2   0 1213.79 25.2150   2
   2  -2   0 1173.87 26.7443   1
  -2  -2   0 1117.15 27.2826   3
  -2  -2   0 1087.09 27.7897   1
   2   2   0 1129.19 28.4331   4
   2   2   0 1132.63 25.4647   2
   3  -2   0 1.41605 0.27720   1
   3  -2   0 0.03134 0.10110   1
  -3  -2   0 0.14929 0.61099   3
  -3  -2   0 0.96948 0.82424   1
   3   2   0 0.30307 0.70774   1
   3   2   0 -0.0367 0.48527   2
  -4  -2   0 1635.22 37.9001   3
  -4  -2   0 1615.64 39.0792   1
   4  -2   0 1496.91 36.9535   1
   4   2   0 1667.27 39.2554   1
   4   2   0 1640.67 35.9800   2
  -5  -2   0 2448.60 59.0699   1
   5  -2   0 2499.14 56.9830   1
  -5  -2   0 2464.58 57.1260   3
   5   2   0 2510.74 59.2401   1
   5   2   0 2438.98 54.6717   2
   6  -2   0 412.510 10.2054   1
  -6  -2   0 418.919 12.2949   1
  -6  -2   0 413.557 11.5474   3
   6   2   0 415.114 10.6382   2
   6   2   0 416.546 12.3924   1
  -7  -2   0 75.5915 3.67044   3
   7  -2   0 72.7912 2.58870   1
  -7  -2   0 71.8110 4.09423   1
   7   2   0 73.3793 4.12833   1
   7   2   0 73.7708 3.17360   2
  -8  -2   0 487.374 13.4783   3
  -8  -2   0 499.873 14.6943   1
   8  -2   0 471.151 12.4107   1
  -8   2   0 492.124 12.6402   3
   8   2   0 492.748 14.6797   1
   8   2   0 494.049 12.6233   2
  -9  -2   0 213.481 8.31986   1
   9  -2   0 211.254 6.45684   1
  -9  -2   0 207.588 7.29757   3
   9  -2   0 229.647 6.63584   1
   9   2   0 221.068 8.48022   1
  -9   2   0 216.534 6.58591   3
  10  -2   0 3.26557 1.01803   1
 -10  -2   0 2.61583 1.30186   3
 -10  -2   0 2.19082 1.46008   1
  10  -2   0 1.73727 0.93011   1
  10   2   0 -0.0932 0.43662   2
  10   2   0 -0.4033 1.36158   1
 -10   2   0 2.47960 1.01042   3
  11  -2   0 189.472 6.36218   1
 -11  -2   0 181.064 6.87295   3
  11   2   0 196.124 8.30727   1
  11   2   0 180.160 6.18069   2
 -12  -2   0 0.46533 1.23802   3
  12  -2   0 0.94556 1.08556   1
  12   2   0 2.18745 1.85711   1
  12   2   0 2.20538 1.08909   2
  13  -2   0 7.42592 1.69133   1
  13   2   0 8.42464 2.51678   1
  13   2   0 8.57730 1.56315   2
  14  -2   0 18.0128 2.38759   1
  14   2   0 21.3453 2.11882   2
  14   2   0 13.8336 3.06747   1
  15  -2   0 26.8310 3.04867   1
  15   2   0 20.5716 3.96211   1
  15   2   0 27.7416 1.94230   2
  16  -2   0 3.03593 1.58686   1
  16   2   0 2.43106 2.47939   1
  17  -2   0 70.2336 4.79630   1
  17   2   0 57.2530 6.25133   1
  18  -2   0 0.61325 1.76501   1
  18   2   0 4.82773 2.91678   1
  19  -2   0 -1.3080 1.54296   1
  19   2   0 0.25118 2.81601   1
   0  -3   0 -0.5730 0.30294   1
   0  -3   0 0.59253 0.64044   1
  -1  -3   0 40.4384 2.74739   3
   1  -3   0 48.2285 2.28212   1
  -1  -3   0 48.6870 2.66033   1
   1  -3   0 52.9746 2.42277   1
  -1  -3   0 57.8864 2.88750   1
  -1  -3   0 51.8244 2.83769   1
   1   3   0 48.9906 1.65611   4
   2  -3   0 1003.43 23.5161   1
  -2  -3   0 961.052 24.5528   1
  -2  -3   0 974.352 24.5505   3
   2  -3   0 968.446 23.3970   1
   2   3   0 984.235 22.1545   2
   2   3   0 955.941 24.5546   4
   3  -3   0 632.821 15.0151   1
  -3  -3   0 632.632 16.8040   1
  -3  -3   0 598.044 16.6436   3
   3   3   0 620.354 16.3805   4
   3   3   0 623.930 14.8124   2
  -4  -3   0 1585.60 37.3360   3
   4  -3   0 1521.69 35.4240   1
   4  -3   0 1552.97 35.4213   1
  -4  -3   0 1486.62 37.9074   1
   4   3   0 1501.82 34.7183   2
   4   3   0 1564.20 38.1472   1
  -5  -3   0 13.4816 2.06397   1
  -5  -3   0 15.9037 2.18465   3
   5   3   0 12.4410 2.11845   1
   5   3   0 14.9028 1.68613   2
  -6  -3   0 210.973 7.62885   3
  -6  -3   0 209.614 7.91007   1
   6   3   0 209.336 7.92016   1
   6   3   0 221.436 6.60860   2
  -7  -3   0 43.5429 3.18739   3
  -7  -3   0 47.1895 3.63956   1
   7   3   0 47.0643 2.72606   2
   7   3   0 49.7227 3.69234   1
  -8  -3   0 1.91145 1.44978   1
  -8  -3   0 5.08166 1.64531   3
   8   3   0 2.40746 1.61201   1
   8   3   0 3.91935 1.20108   2
   9  -3   0 27.9325 1.22654   1
  -9  -3   0 25.7825 3.34620   1
   9  -3   0 30.3940 1.27589   1
  -9  -3   0 24.4373 2.93935   3
   9   3   0 29.9206 3.80086   1
   9   3   0 26.1871 2.64418   2
 -10  -3   0 198.863 7.59064   3
  10  -3   0 178.433 5.08470   1
 -10  -3   0 192.716 8.43278   1
  10  -3   0 184.321 5.17467   1
 -10   3   0 180.163 6.36357   3
  10   3   0 174.312 8.26323   1
  10   3   0 175.393 6.55403   2
 -11  -3   0 13.9516 2.59544   3
  11  -3   0 11.5800 1.28314   1
  11  -3   0 14.4835 1.31225   1
  11   3   0 5.47866 1.73910   2
  11   3   0 11.4738 2.76138   1
 -12  -3   0 16.5499 2.69545   3
  12  -3   0 18.7668 1.74668   1
  12  -3   0 19.0252 1.61207   1
  12   3   0 16.8769 3.11466   1
  12   3   0 20.4911 2.50244   2
  13  -3   0 0.94186 0.79512   1
 -13  -3   0 0.38118 1.52279   3
  13   3   0 -0.8740 1.15835   2
  14  -3   0 15.8556 1.84544   1
  14   3   0 17.2100 2.45129   2
  15  -3   0 141.578 5.42058   1
  15   3   0 148.771 5.93090   2
  16  -3   0 41.2514 3.01286   1
  16   3   0 48.8779 3.46848   2
  17  -3   0 7.03152 1.67086   1
  17   3   0 8.51742 1.63808   2
  18  -3   0 1.32646 1.28388   1
  -1  -4   0 0.73325 0.88245   1
   1  -4   0 1.17442 0.86990   1
   1  -4   0 0.91942 0.65693   1
   1   4   0 1.00788 0.64850   4
   2  -4   0 5.45619 1.01898   1
   2  -4   0 5.20181 1.06245   1
  -2  -4   0 4.03806 1.27398   1
   2   4   0 4.43743 1.02460   4
   3  -4   0 366.277 9.72802   1
   3  -4   0 362.926 9.64823   1
  -3  -4   0 366.664 11.4053   1
   3   4   0 369.824 10.5224   4
   3   4   0 364.440 9.66747   2
   4  -4   0 415.097 10.3507   1
  -4  -4   0 415.224 13.0861   3
  -4  -4   0 420.795 12.9756   1
   4  -4   0 423.261 10.3665   1
   4   4   0 413.235 11.0504   2
  -5  -4   0 727.351 20.0711   3
  -5  -4   0 720.631 20.2240   1
   5   4   0 686.111 17.5804   2
  -6  -4   0 -0.4998 1.42130   3
  -6  -4   0 -0.1970 1.23462   1
   6   4   0 -0.7546 0.86586   2
  -7  -4   0 141.031 6.88616   1
  -7  -4   0 139.368 6.61442   3
   7   4   0 141.807 5.54050   2
  -8  -4   0 61.3330 4.39356   3
  -8  -4   0 52.7178 4.40866   1
   8   4   0 58.8841 3.66931   2
  -9  -4   0 235.846 9.96292   1
  -9  -4   0 235.939 9.19204   3
   9   4   0 219.495 7.94001   2
 -10  -4   0 51.3543 5.28960   1
 -10  -4   0 39.9842 4.19096   3
  10   4   0 45.2138 3.93518   2
 -11  -4   0 1.66196 1.89962   3
  11   4   0 2.16569 1.60324   2
 -12  -4   0 5.83360 2.31533   3
  12   4   0 7.76424 2.11805   2
 -13  -4   0 53.0917 5.27855   3
  13   4   0 54.8294 4.09505   2
  14   4   0 8.21768 2.25790   2
  15   4   0 21.6347 3.12082   2
  16   4   0 8.94788 2.33773   2
  17   4   0 14.6551 2.68210   2
   0  -5   0 0.71538 1.01013   1
   1  -5   0 87.9124 4.14677   1
  -1  -5   0 84.7161 4.50755   1
   2  -5   0 622.765 16.6052   1
  -2  -5   0 642.844 18.0750   1
  -3  -5   0 47.0795 3.83057   1
   3  -5   0 54.8946 2.72558   1
   3  -5   0 54.5273 2.78071   1
   3   5   0 46.4950 3.01496   4
   4  -5   0 196.037 5.68560   1
  -4  -5   0 203.455 8.28664   1
   4  -5   0 204.398 5.76275   1
  -5  -5   0 0.24890 1.42075   1
  -5  -5   0 -1.7144 1.40861   3
  -6  -5   0 25.4008 3.97513   3
  -6  -5   0 17.4917 3.09837   1
   6   5   0 26.2597 2.79685   2
  -7  -5   0 4.95397 2.13008   1
  -7  -5   0 1.75286 2.05084   3
   7   5   0 5.72328 1.68289   2
  -8  -5   0 33.3945 4.30872   1
  -8  -5   0 38.3793 4.77282   3
   8   5   0 35.2347 3.48240   2
  -9  -5   0 7.56659 2.57149   3
  -9  -5   0 6.33623 2.47296   1
   9   5   0 4.02271 1.82896   2
 -10  -5   0 201.385 9.78092   1
 -10  -5   0 199.797 9.34748   3
  10   5   0 218.296 8.21793   2
 -11  -5   0 3.11424 2.39937   3
 -11  -5   0 1.15293 2.27994   1
  11   5   0 5.85910 2.03115   2
 -12  -5   0 24.5173 4.06774   3
  12   5   0 22.5863 3.29319   2
 -13  -5   0 11.1833 3.10248   3
  13   5   0 11.2981 2.82170   2
  14   5   0 36.4369 4.17405   2
  15   5   0 32.2785 4.27028   2
  16   5   0 -0.8415 1.91179   2
   0  -6   0 182.135 7.29224   1
  -1  -6   0 144.262 6.73624   1
   1  -6   0 159.467 6.32787   1
  -2  -6   0 63.2908 4.53320   1
   2  -6   0 59.2898 3.48425   1
   3  -6   0 12.2132 1.57359   1
  -3  -6   0 10.0167 2.48958   1
   4  -6   0 8.18414 1.06832   1
  -4  -6   0 9.76702 2.49702   1
  -5  -6   0 34.0492 4.23719   1
  -6  -6   0 37.0108 4.57882   1
  -7  -6   0 31.4580 4.47300   1
  -8  -6   0 10.2008 3.15311   1
  -9  -6   0 8.95533 3.22798   1
   9   6   0 11.7554 2.58489   2
 -10  -6   0 -1.9865 2.22516   1
  10   6   0 1.23282 2.01601   2
 -11  -6   0 17.9332 3.99362   1
  11   6   0 14.5245 3.11930   2
  12   6   0 12.3107 3.10350   2
  13   6   0 35.1910 4.56475   2
   0  -7   0 -0.1866 1.58582   1
   1  -7   0 5.09487 1.81278   1
  -1  -7   0 4.06928 2.10570   1
  -2  -7   0 -0.3729 1.90040   1
   2  -7   0 2.96857 1.46698   1
   3  -7   0 19.3389 1.98053   1
  -3  -7   0 16.7221 3.25225   1
  -4  -7   0 1.14813 2.10100   1
  -5  -7   0 9.89826 2.97602   1
  -6  -7   0 3.60695 2.63621   1
  -7  -7   0 3.19538 2.85300   1
  -8  -7   0 -1.3820 2.29816   1
  -9  -7   0 0.28289 2.63564   1
 -10  -7   0 -3.0202 2.28195   1
   0  -8   0 12.0516 2.67048   1
  -1  -8   0 5.07481 2.31443   1
   1  -8   0 6.90736 1.87647   1
   2  -8   0 3.74658 1.48796   1
  -2  -8   0 7.87850 2.78739   1
   3  -8   0 2.22638 0.84311   1
  -3  -8   0 1.05097 2.32855   1
  20   0  -1 -0.4978 2.17476   1
  19   0  -1 77.5243 6.57310   1
  18   0  -1 -0.7617 1.87002   1
  17   0  -1 45.1534 4.93157   1
  16   0  -1 -1.7287 1.47624   1
  15   0  -1 161.551 7.52800   1
  14   0  -1 -0.5723 1.33860   1
  13   0  -1 1053.41 28.3119   1
 -12   0   1 1.29879 1.42498   3
  12   0  -1 -0.7252 1.54316   1
  11   0  -1 760.559 20.8766   1
 -11   0   1 762.767 19.0483   3
  10   0  -1 0.12103 1.07374   1
 -10   0   1 -0.2747 0.88029   3
  -9   0   1 1504.81 35.3379   3
   9   0  -1 1518.07 37.3346   1
   8   0  -1 -0.8556 0.70890   1
  -8   0   1 0.89542 0.73275   3
  -7   0   1 1525.67 35.0349   3
   7   0  -1 1518.39 36.7201   1
  -7   0   1 1495.71 33.7948   2
  -6   0   1 -0.3435 0.62064   3
   6   0  -1 -1.5118 0.53462   1
  -6   0   1 -1.3616 0.45620   2
   5   0  -1 4271.67 100.474   1
  -5   0   1 4406.66 100.202   3
  -4   0   1 0.05248 0.41724   3
   4   0  -1 -0.1820 0.36439   1
   3   0  -1 202.081 5.51412   1
   3   0  -1 199.312 4.52794   2
   3   0  -1 203.455 4.52106   2
  -3   0   1 203.795 5.26029   3
   2   0  -1 -0.4840 0.23939   1
   2   0  -1 -0.4709 0.10385   2
  -2   0   1 -0.4086 0.25801   3
   1   0  -1 67.8942 1.63157   2
   0   0  -1 -0.5503 0.05161   4
   2   0   1 -4.8752 0.26522   2
   2   0   1 -4.2428 0.43421   1
   3   0   1 1758.59 38.5428   2
   3   0   1 1752.34 41.0942   1
  -3   0  -1 1739.33 39.3787   3
   4   0   1 -0.0229 0.21977   2
   4   0   1 0.95963 0.53809   1
  -4   0  -1 0.95987 0.41103   3
   5   0   1 5706.26 124.347   2
   5   0   1 5470.52 132.053   1
  -5   0  -1 5754.12 129.165   3
   5   0   1 5941.65 124.405   2
  -6   0  -1 0.54344 0.54435   3
   6   0   1 0.85874 0.71724   1
  -7   0  -1 628.246 14.9007   3
   7   0   1 624.726 16.5486   1
   8   0   1 0.43078 0.75859   1
  -8   0  -1 0.42688 0.63604   3
   9   0   1 33.7238 2.60962   1
  -9   0  -1 30.7290 1.77701   3
  10   0   1 -0.0859 1.04639   1
 -10   0  -1 -1.0081 0.73755   3
  11   0   1 430.626 13.2833   1
  12   0   1 1.06545 2.00452   1
  13   0   1 2143.54 53.4779   1
  14   0   1 0.08489 1.45890   1
  15   0   1 -1.3980 1.43748   1
  16   0   1 -1.3639 1.66695   1
  17   0   1 33.6075 4.41834   1
  18   0   1 -2.4782 1.85347   1
  19   0   1 15.5593 3.77364   1
  20   0   1 -3.5402 2.09896   1
  20  -1  -1 4.43365 2.45770   1
  20   1  -1 1.12219 2.90009   1
  19  -1  -1 -2.0818 1.78160   1
  19   1  -1 -2.7606 2.22345   1
  18  -1  -1 19.0482 3.37096   1
  18   1  -1 24.8925 4.39163   1
  17  -1  -1 6.86410 2.21067   1
  17   1  -1 7.92867 2.83779   1
  16  -1  -1 13.3603 2.73260   1
  16   1  -1 13.0493 2.94061   1
  15  -1  -1 44.6214 3.83818   1
  15   1  -1 52.5724 5.24825   1
  14  -1  -1 634.940 18.3682   1
  14   1  -1 642.433 19.6942   1
  13  -1  -1 74.3104 4.33781   1
  13   1  -1 68.2128 4.89508   1
 -12  -1   1 290.111 8.99803   3
  12  -1  -1 268.523 9.30225   1
  12   1  -1 279.392 10.5014   1
  12   1  -1 287.336 6.77974   2
 -11  -1   1 184.520 6.51348   3
  11   1  -1 172.393 7.55112   1
 -11   1   1 190.665 6.04218   3
  11   1  -1 183.319 5.08654   2
  10  -1  -1 607.133 16.0283   1
 -10  -1   1 585.005 15.5156   3
  10   1  -1 569.615 13.9409   2
 -10   1   1 576.013 14.8791   3
  10   1  -1 600.811 17.0576   1
   9  -1  -1 1041.89 25.6445   1
  -9  -1   1 1021.65 25.0314   3
  -9  -1   1 1031.23 26.7096   1
   9   1  -1 1010.39 23.3518   2
  -9   1   1 988.907 24.4124   3
   9   1  -1 1043.71 26.8177   1
   8  -1  -1 112.613 4.19443   1
  -8  -1   1 113.974 4.92832   1
  -8  -1   1 115.586 4.40705   3
  -8   1   1 111.288 3.94120   3
   8   1  -1 110.422 3.67050   2
   8   1  -1 109.147 4.96675   1
  -7  -1   1 772.720 19.8396   1
   7  -1  -1 636.643 18.5113   1
  -7  -1   1 771.772 18.7666   3
   7  -1  -1 790.838 18.8395   1
   7   1  -1 776.302 17.5818   2
   7   1  -1 751.930 19.9154   1
  -7   1   1 775.097 18.2281   3
   6  -1  -1 225.780 6.39350   1
  -6  -1   1 222.038 6.80138   3
  -6  -1   1 232.597 7.35947   1
   6  -1  -1 237.805 6.45904   1
  -6   1   1 232.328 6.42973   3
   6   1  -1 221.284 7.36567   1
  -5  -1   1 108.023 4.18375   1
   5  -1  -1 107.805 3.34065   1
  -5  -1   1 109.070 3.92879   3
   5   1  -1 107.197 3.37599   2
   5   1  -1 109.034 4.27196   1
  -5   1   1 114.228 3.58369   3
  -4  -1   1 3813.54 87.6316   1
   4  -1  -1 3837.79 87.9420   1
   4  -1  -1 3760.08 88.1161   1
  -4  -1   1 3752.74 84.7939   3
   4   1  -1 3767.15 87.6808   1
   4   1  -1 3641.67 82.9532   2
  -3  -1   1 560.343 13.6920   3
   3  -1  -1 548.984 12.9847   1
   3  -1  -1 558.743 12.9731   1
  -3  -1   1 558.273 14.1561   1
   3   1  -1 546.808 14.1644   1
  -2  -1   1 995.111 24.3867   1
  -2  -1   1 1029.11 23.7490   3
   2   1  -1 1041.65 24.4633   1
   2   1  -1 1012.35 22.5096   2
   2   1  -1 1000.64 25.2101   4
   1  -1  -1 4938.50 116.738   1
  -1  -1   1 5030.53 119.362   1
   1  -1  -1 5143.16 116.828   1
   1   1  -1 4984.32 123.879   4
   1   1  -1 5077.23 110.829   2
   0  -1  -1 157.760 4.38222   1
   0  -1   1 167.732 4.48878   1
   0  -1   1 175.078 4.60976   3
  -1  -1  -1 6813.57 166.005   4
   1  -1   1 6875.09 158.052   1
   1  -1   1 6777.27 154.810   3
  -1  -1  -1 6926.67 156.456   3
  -1  -1  -1 6730.45 159.872   1
   1   1   1 6722.71 148.831   2
  -2  -1  -1 2648.95 59.4665   3
  -2  -1  -1 2607.73 60.6755   1
   2  -1   1 2590.38 61.0433   1
   2  -1   1 2580.36 60.7088   1
   2   1   1 2617.01 60.7031   1
   2   1   1 2587.33 56.9540   2
   3  -1   1 381.893 9.32682   1
  -3  -1  -1 361.792 10.0792   1
  -3  -1  -1 376.357 9.52409   3
   3  -1   1 367.835 9.25699   1
   3   1   1 385.038 10.1982   1
   3   1   1 384.568 9.07586   2
  -4  -1  -1 938.473 22.5500   3
  -4  -1  -1 976.361 23.8043   1
   4  -1   1 966.328 22.8484   1
   4   1   1 968.715 23.8475   1
   4   1   1 952.806 21.7697   2
  -5  -1  -1 838.196 21.5521   1
  -5  -1  -1 872.685 20.3189   3
   5  -1   1 857.252 20.6627   1
   5   1   1 855.515 21.6880   1
   5   1   1 841.724 19.5934   2
   6  -1   1 3838.63 85.0347   1
  -6  -1  -1 3624.23 85.9113   1
  -6  -1  -1 3543.27 82.4152   3
  -6   1  -1 3684.26 82.4530   3
   6   1   1 3598.32 85.9998   1
  -7  -1  -1 37.5360 2.61552   1
  -7  -1  -1 35.0161 2.02299   3
   7  -1   1 37.8875 2.12535   1
  -7   1  -1 37.1141 1.63489   3
   7   1   1 38.1174 2.71419   1
   7   1   1 30.0831 1.80906   2
  -8  -1  -1 685.760 17.0494   3
   8  -1   1 706.420 17.8908   1
   8  -1   1 677.403 17.7657   1
  -8  -1  -1 699.301 18.7869   1
   8   1   1 674.840 18.8038   1
  -8   1  -1 689.959 16.3463   3
   8   1   1 691.770 16.3470   2
   9  -1   1 7.92107 1.36076   1
  -9  -1  -1 7.13683 1.26946   3
   9  -1   1 5.37946 1.21125   1
  -9  -1  -1 8.56778 1.76584   1
   9   1   1 7.62611 1.06383   2
  -9   1  -1 8.35179 1.02658   3
   9   1   1 6.36955 1.67302   1
 -10  -1  -1 449.566 11.7954   3
  10   1   1 429.581 10.8688   2
  10   1   1 440.010 13.6869   1
  11  -1   1 221.621 7.87682   1
 -11  -1  -1 224.447 7.01775   3
  11   1   1 223.719 6.10466   2
  11   1   1 230.318 8.88018   1
  12  -1   1 72.1865 4.29618   1
  12   1   1 78.8120 2.52922   2
  12   1   1 76.3854 5.03138   1
  13  -1   1 240.315 8.87261   1
  13   1   1 248.636 9.86051   1
  14  -1   1 17.4475 2.66131   1
  14   1   1 19.7869 3.50847   1
  15  -1   1 0.37403 1.50978   1
  15   1   1 3.36075 2.10284   1
  16  -1   1 73.3007 5.18123   1
  16   1   1 84.6147 6.17929   1
  17  -1   1 9.48854 2.58351   1
  17   1   1 8.96031 2.95081   1
  18  -1   1 -0.3796 1.89930   1
  18   1   1 -2.5399 2.02137   1
  19  -1   1 7.81228 2.86879   1
  19   1   1 7.58051 3.41003   1
  19  -2  -1 -0.2951 1.68479   1
  19   2  -1 -3.4088 2.57682   1
  18  -2  -1 35.7036 3.94260   1
  18   2  -1 34.8700 5.17522   1
  17  -2  -1 169.054 7.33264   1
  17   2  -1 156.134 9.14870   1
  16  -2  -1 3.39521 1.77812   1
  16   2  -1 1.99557 2.06750   1
  15  -2  -1 64.5142 4.07836   1
  15   2  -1 68.1204 5.69431   1
  15   2  -1 68.1012 2.85566   2
  14  -2  -1 -0.7168 1.06875   1
  14   2  -1 -0.0488 0.97210   2
  14   2  -1 0.86013 2.03773   1
 -13  -2   1 370.178 11.7256   3
  13  -2  -1 395.399 11.3360   1
  13   2  -1 368.231 13.5292   1
  13   2  -1 373.055 10.2661   2
  12  -2  -1 474.922 13.4205   1
 -12  -2   1 483.348 14.1338   3
  12   2  -1 483.263 12.7189   2
  12   2  -1 512.486 16.1466   1
  11  -2  -1 118.346 4.67716   1
 -11  -2   1 118.439 5.43633   3
  11  -2  -1 119.289 4.54498   1
 -11   2   1 114.519 4.60580   3
  11   2  -1 111.637 4.58560   2
  11   2  -1 120.860 6.43982   1
 -10  -2   1 251.223 9.47903   1
  10  -2  -1 255.935 7.47162   1
  10  -2  -1 260.620 7.62716   1
 -10  -2   1 246.150 8.46240   3
 -10   2   1 245.716 7.67994   3
  10   2  -1 256.369 9.62552   1
  -9  -2   1 398.504 12.8445   1
   9  -2  -1 404.838 10.6521   1
  -9  -2   1 406.308 11.8971   3
   9  -2  -1 415.389 10.7916   1
  -9   2   1 411.370 11.0828   3
   9   2  -1 382.169 12.8047   1
   8  -2  -1 53.3383 2.27925   1
   8  -2  -1 54.5568 2.22931   1
  -8  -2   1 51.8788 3.28018   3
  -8  -2   1 51.4369 3.54413   1
  -8   2   1 55.2524 2.78840   3
   8   2  -1 60.0074 3.92534   1
   8   2  -1 54.3030 2.80041   2
   7  -2  -1 234.512 6.31352   1
   7  -2  -1 244.980 6.29021   1
  -7  -2   1 241.291 8.29887   1
  -7  -2   1 239.865 7.82203   3
   7   2  -1 232.746 8.36299   1
   7   2  -1 241.703 6.92198   2
  -6  -2   1 384.221 10.7896   3
   6  -2  -1 382.423 8.98879   1
   6  -2  -1 350.848 8.99231   1
  -6  -2   1 375.131 11.2375   1
   6   2  -1 375.490 9.67121   2
   6   2  -1 368.687 11.2874   1
  -5  -2   1 3307.66 77.1358   1
  -5  -2   1 3241.81 74.6570   3
   5   2  -1 3268.45 77.1438   1
   5   2  -1 3221.58 71.5368   2
  -4  -2   1 138.064 5.07977   3
  -4  -2   1 137.355 5.14363   1
   4   2  -1 138.581 4.24394   2
   4   2  -1 143.219 5.29009   1
  -3  -2   1 2992.79 68.9928   3
  -3  -2   1 2998.67 70.9668   1
   3   2  -1 3023.26 74.0445   4
   3   2  -1 3031.46 71.0290   1
   3   2  -1 3050.86 65.9688   2
  -2  -2   1 36.4736 2.14105   1
   2  -2  -1 37.5607 1.39171   1
  -2  -2   1 34.4216 2.21319   3
   2   2  -1 35.0756 1.55675   2
   2   2  -1 37.6580 1.64838   4
   0  -2   1 1750.83 40.6577   3
   0  -2  -1 1754.30 41.2063   1
  -1  -2  -1 770.672 18.7285   1
  -1  -2  -1 726.737 18.5117   3
   1  -2   1 750.283 18.4112   3
   1  -2   1 757.658 18.2589   1
   1   2   1 761.175 18.5897   4
  -2  -2  -1 362.313 10.0261   3
  -2  -2  -1 369.767 10.1626   1
   2  -2   1 379.081 9.18858   1
   2   2   1 360.933 9.70704   4
   2   2   1 360.450 8.80942   2
   3  -2   1 24.3622 1.07386   1
   3  -2   1 21.2529 1.07078   1
  -3  -2  -1 23.1865 1.76911   3
  -3  -2  -1 23.6495 1.81586   1
   3   2   1 21.6071 1.34914   2
   3   2   1 22.3366 1.86072   1
  -4  -2  -1 134.123 5.21439   1
  -4  -2  -1 144.253 5.07831   3
   4  -2   1 143.501 3.87793   1
   4  -2   1 149.928 3.96644   1
   4   2   1 138.289 4.36058   2
   4   2   1 139.004 5.32245   1
  -5  -2  -1 160.533 5.58865   3
   5  -2   1 166.051 4.48228   1
   5  -2   1 165.743 4.50283   1
  -5  -2  -1 160.011 6.02159   1
   5   2   1 157.521 4.95186   2
   5   2   1 149.786 5.97277   1
   6  -2   1 361.620 9.27459   1
  -6  -2  -1 364.951 11.1166   1
  -6  -2  -1 355.234 10.2660   3
   6  -2   1 351.934 9.25754   1
   6   2   1 373.388 11.2307   1
   6   2   1 366.803 9.58701   2
  -7  -2  -1 117.743 5.36001   1
  -7  -2  -1 118.550 4.70526   3
   7  -2   1 116.943 3.88417   1
   7   2   1 124.113 4.36103   2
   7   2   1 122.867 5.46997   1
   8  -2   1 332.142 9.16410   1
  -8  -2  -1 334.802 9.90125   3
  -8  -2  -1 351.423 11.1668   1
   8   2   1 322.177 11.0274   1
   8   2   1 337.416 9.31685   2
   9  -2   1 107.396 4.01240   1
  -9  -2  -1 107.097 5.40325   1
  -9  -2  -1 102.244 4.50352   3
   9   2   1 101.327 5.44309   1
  -9   2  -1 106.099 3.80215   3
 -10  -2  -1 98.8660 5.37973   1
 -10  -2  -1 101.814 4.47572   3
  10  -2   1 100.531 4.05644   1
  10  -2   1 102.433 4.14188   1
  10   2   1 105.814 5.66319   1
  10   2   1 81.6076 3.84502   2
  11  -2   1 177.132 6.14909   1
 -11  -2  -1 174.789 6.47465   3
  11   2   1 158.654 7.69118   1
  11   2   1 170.801 5.89924   2
  12  -2   1 29.2844 2.53861   1
 -12  -2  -1 38.9023 3.68405   3
  12   2   1 34.1089 2.52465   2
  12   2   1 29.3044 3.83791   1
  13  -2   1 47.3659 3.28448   1
  13   2   1 51.5546 3.02148   2
  13   2   1 57.1905 4.88027   1
  14  -2   1 2.27533 1.32838   1
  14   2   1 0.49913 1.82675   1
  14   2   1 1.04489 1.02238   2
  15  -2   1 3.36661 1.69005   1
  15   2   1 6.69744 1.20381   2
  15   2   1 3.67938 2.53913   1
  16  -2   1 7.01252 1.97571   1
  16   2   1 2.13607 2.52827   1
  17  -2   1 -0.7734 1.53742   1
  17   2   1 1.45242 2.76634   1
  18  -2   1 0.05321 1.69962   1
  18   2   1 0.58288 2.42046   1
  19  -2   1 9.77576 2.55601   1
  19   2   1 3.30639 3.08575   1
  19  -3  -1 4.86644 1.47959   1
  18  -3  -1 0.55127 1.14538   1
  17  -3  -1 14.9711 2.01154   1
  17   3  -1 13.1384 1.91942   2
  16  -3  -1 54.5180 3.21638   1
  16   3  -1 52.7722 3.55764   2
  15  -3  -1 97.5118 4.13016   1
  15   3  -1 104.987 4.84865   2
  14  -3  -1 10.8912 1.46682   1
  14   3  -1 11.5400 2.05991   2
  13  -3  -1 63.5513 2.79440   1
 -13  -3   1 59.1563 4.36356   3
  13   3  -1 67.7560 5.60227   1
  13   3  -1 66.3069 3.90012   2
  12  -3  -1 74.9468 2.85995   1
 -12  -3   1 75.5590 4.80366   3
  12  -3  -1 80.8751 3.05965   1
  12   3  -1 71.6519 5.39092   1
  12   3  -1 75.3981 4.08885   2
  11  -3  -1 132.818 3.95245   1
  11  -3  -1 129.401 3.85917   1
 -11  -3   1 128.812 6.19465   3
  11   3  -1 127.745 7.08856   1
  11   3  -1 131.531 5.48423   2
 -10  -3   1 78.5840 5.41680   1
 -10  -3   1 84.6924 4.87938   3
  10   3  -1 81.7803 5.49387   1
 -10   3   1 85.8863 4.11036   3
  10   3  -1 77.2554 4.06116   2
  -9  -3   1 165.257 7.41345   1
  -9  -3   1 147.955 6.52395   3
   9   3  -1 153.044 7.18125   1
   9   3  -1 151.781 5.67457   2
  -8  -3   1 12.5465 2.26902   3
  -8  -3   1 12.3667 2.43357   1
   8   3  -1 8.61634 2.15489   1
   8   3  -1 8.33451 1.52628   2
  -7  -3   1 2.02407 1.32149   1
  -7  -3   1 0.85392 1.14562   3
   7   3  -1 1.61408 1.22426   1
   7   3  -1 4.59382 1.18834   2
  -6  -3   1 0.95426 1.17990   3
  -6  -3   1 0.35980 1.09444   1
   6   3  -1 0.07794 0.71989   2
   6   3  -1 1.64024 1.25615   1
  -5  -3   1 1159.44 29.6790   1
  -5  -3   1 1132.84 28.9292   3
   5   3  -1 1200.33 29.8340   1
   5   3  -1 1138.70 26.7847   2
  -4  -3   1 0.18253 1.20862   1
  -4  -3   1 3.57548 1.35986   3
   4   3  -1 2.97717 0.98663   2
   4   3  -1 0.02798 1.11395   1
  -3  -3   1 145.369 5.82145   3
   3  -3  -1 152.418 4.11921   1
  -3  -3   1 147.253 5.64967   1
   3   3  -1 143.784 4.84932   4
   3   3  -1 155.514 4.60126   2
  -2  -3   1 156.501 5.67300   1
   2  -3  -1 161.478 4.80482   1
   2  -3  -1 162.719 4.70281   1
   2   3  -1 154.408 4.53545   2
   2   3  -1 158.398 4.84536   4
  -1  -3   1 1887.45 44.4543   3
  -1  -3   1 1768.81 44.7881   1
  -1  -3   1 1915.14 45.1134   1
   1  -3  -1 1949.69 44.3921   1
   1  -3  -1 1823.82 44.1902   1
   1   3  -1 1903.27 45.7891   4
   0  -3   1 107.834 4.08982   1
   0  -3  -1 108.948 4.04976   1
   0  -3   1 98.1512 4.37662   3
   1  -3   1 222.406 7.32782   3
  -1  -3  -1 232.143 7.22926   1
  -1  -3  -1 228.386 7.09244   1
   1  -3   1 225.113 6.68917   1
   1  -3   1 221.362 6.58835   1
   1   3   1 220.978 5.89998   4
   2  -3   1 631.125 15.8165   1
  -2  -3  -1 638.729 16.9610   1
  -2  -3  -1 634.807 16.9643   3
   2  -3   1 673.489 15.9529   1
   2   3   1 620.243 16.4307   4
   2   3   1 628.432 14.9167   2
  -3  -3  -1 11.5106 1.83700   3
   3  -3   1 13.9365 1.06489   1
  -3  -3  -1 16.2940 2.01169   1
   3   3   1 16.0317 1.51231   2
   4  -3   1 0.52198 0.38702   1
   4  -3   1 1.01364 0.43815   1
  -4  -3  -1 -2.2604 0.86780   1
  -4  -3  -1 0.52543 0.98372   3
   4   3   1 -0.9342 0.97468   1
   4   3   1 -1.3646 0.62816   2
   5  -3   1 201.166 5.17343   1
  -5  -3  -1 211.917 7.59989   1
   5  -3   1 201.313 5.25997   1
  -5  -3  -1 197.443 7.21635   3
   5   3   1 201.354 7.53209   1
   5   3   1 204.480 6.20969   2
  -6  -3  -1 85.8842 4.39131   3
   6  -3   1 83.2853 2.53663   1
   6  -3   1 88.6805 2.50770   1
  -6  -3  -1 82.0962 4.58166   1
   6   3   1 86.2995 3.64786   2
   6   3   1 87.4645 4.71522   1
   7  -3   1 172.362 4.63049   1
  -7  -3  -1 166.758 6.61040   3
  -7  -3  -1 167.986 7.10254   1
   7  -3   1 177.638 4.59427   1
   7   3   1 170.855 7.26860   1
   7   3   1 174.187 5.88147   2
  -8  -3  -1 74.2753 4.67440   1
   8  -3   1 73.7084 2.47011   1
   8  -3   1 71.0799 2.47967   1
  -8  -3  -1 70.2901 4.05741   3
   8   3   1 69.8189 4.65811   1
   8   3   1 72.7562 3.64134   2
  -9  -3  -1 246.143 8.84438   3
   9  -3   1 251.588 6.86439   1
  -9  -3  -1 258.391 9.83431   1
   9  -3   1 251.760 6.86362   1
   9   3   1 256.391 8.08633   2
   9   3   1 249.332 9.81877   1
 -10  -3  -1 17.6178 2.61725   3
 -10  -3  -1 17.1764 3.11503   1
  10  -3   1 13.8150 1.35687   1
  10  -3   1 17.4362 1.53654   1
  10   3   1 16.4643 3.10063   1
  10   3   1 11.0474 1.90644   2
 -11  -3  -1 82.1341 4.74616   3
  11  -3   1 76.1960 3.17581   1
  11  -3   1 80.9754 3.26548   1
  11   3   1 85.8243 5.78553   1
  11   3   1 76.0043 4.09513   2
  12  -3   1 20.7207 1.83422   1
 -12  -3  -1 30.9859 3.44540   3
  12   3   1 19.6575 2.50099   2
  13  -3   1 0.62245 0.86921   1
  13   3   1 0.69400 1.32351   2
  14  -3   1 12.8753 1.80755   1
  14   3   1 10.6835 2.09941   2
  15  -3   1 4.43050 1.43527   1
  15   3   1 5.45568 1.79722   2
  16  -3   1 5.00729 1.58414   1
  16   3   1 3.48386 1.57414   2
  17  -3   1 73.5952 4.25837   1
  17   3   1 74.5300 3.72894   2
  18  -3   1 3.67362 1.65003   1
  17   4  -1 1.80753 1.79661   2
  16   4  -1 87.7444 5.25135   2
  15   4  -1 16.1371 2.78540   2
 -14  -4   1 0.46496 1.93504   3
  14   4  -1 0.21674 1.60886   2
 -13  -4   1 36.5378 4.35300   3
  13   4  -1 41.5484 3.91834   2
 -12  -4   1 162.960 7.93580   3
  12   4  -1 169.105 6.96445   2
 -11  -4   1 77.5182 5.37536   3
  11   4  -1 75.0959 4.49938   2
 -10  -4   1 319.979 12.5066   1
 -10  -4   1 338.093 11.9038   3
  10   4  -1 323.142 10.2733   2
  -9  -4   1 174.227 7.88118   3
  -9  -4   1 179.760 8.52469   1
   9   4  -1 160.906 6.51250   2
  -8  -4   1 116.044 6.21802   3
  -8  -4   1 128.563 6.69592   1
   8   4  -1 126.649 5.30986   2
  -7  -4   1 37.7559 3.95598   3
  -7  -4   1 37.7807 3.96754   1
   7   4  -1 34.9384 3.04161   2
  -6  -4   1 54.5846 4.05990   3
  -6  -4   1 52.7225 3.97720   1
   6   4  -1 59.7265 3.21807   2
  -5  -4   1 245.817 9.11139   1
  -5  -4   1 261.042 9.44094   3
   5   4  -1 250.161 7.63459   2
  -4  -4   1 426.435 13.2587   3
   4  -4  -1 433.537 10.3230   1
   4  -4  -1 416.624 10.2494   1
  -4  -4   1 405.557 12.8752   1
   4   4  -1 415.504 11.0658   2
   4   4  -1 423.265 12.1292   4
  -3  -4   1 133.645 5.74334   1
   3  -4  -1 137.925 4.36549   1
   3  -4  -1 134.740 4.23786   1
   3   4  -1 132.067 4.52633   2
   3   4  -1 133.643 4.80684   4
   2  -4  -1 97.3080 3.76864   1
   2  -4  -1 96.8895 3.62218   1
  -2  -4   1 93.7210 4.44362   1
   2   4  -1 95.1757 3.56747   4
  -1  -4   1 2.01486 1.00451   1
   1  -4  -1 0.34802 0.62438   1
   1  -4  -1 0.02947 0.75259   1
  -1  -4   1 2.09711 1.38982   3
   1   4  -1 0.99473 0.66464   4
  -1  -4  -1 196.457 7.00207   1
   1  -4   1 214.539 6.83235   1
   1   4   1 205.215 5.82616   4
   2  -4   1 10.0307 1.33615   1
  -2  -4  -1 8.48816 1.72071   1
   2  -4   1 4.74686 0.98909   1
   2   4   1 9.98597 1.34056   4
   3  -4   1 7.16968 1.13252   1
  -3  -4  -1 9.85057 1.87092   1
   3  -4   1 8.00575 1.11364   1
   3   4   1 9.85219 1.47198   4
   3   4   1 8.27923 1.32083   2
  -4  -4  -1 163.212 7.06165   3
   4  -4   1 165.708 4.91350   1
   4  -4   1 175.607 4.93536   1
  -4  -4  -1 169.027 6.99746   1
   4   4   1 168.444 5.63645   2
  -5  -4  -1 6.06627 1.82092   1
  -5  -4  -1 2.13010 1.43695   3
   5  -4   1 3.28582 0.50743   1
   5  -4   1 5.65003 0.61786   1
   5   4   1 3.53238 1.22238   2
  -6  -4  -1 23.9544 3.13220   3
  -6  -4  -1 34.9125 3.66355   1
   6   4   1 32.9345 2.58452   2
  -7  -4  -1 17.5842 2.88127   3
  -7  -4  -1 16.6037 2.85427   1
   7   4   1 18.5039 2.29147   2
  -8  -4  -1 1.69172 1.60711   1
  -8  -4  -1 0.72839 1.64976   3
   8   4   1 0.28680 1.34425   2
  -9  -4  -1 120.174 6.18415   3
  -9  -4  -1 114.457 6.70049   1
   9   4   1 104.682 5.23962   2
 -10  -4  -1 17.7433 3.07602   3
 -10  -4  -1 14.8170 3.24408   1
  10   4   1 14.7229 2.44705   2
 -11  -4  -1 88.5541 5.46859   3
  11   4   1 83.7638 4.85785   2
 -12  -4  -1 34.7851 4.08743   3
  12   4   1 32.3157 3.52893   2
 -13  -4  -1 8.76059 2.77218   3
  13   4   1 6.17140 2.02805   2
  14   4   1 50.5487 4.42773   2
  15   4   1 29.8885 3.50563   2
  16   4   1 14.0804 2.74850   2
  17   4   1 12.9010 2.48789   2
  16   5  -1 1.66975 2.02786   2
  15   5  -1 82.9724 5.81909   2
 -14  -5   1 0.07691 2.23419   3
  14   5  -1 -1.4989 1.79646   2
 -13  -5   1 3.67247 2.65119   3
  13   5  -1 9.76131 2.66803   2
 -12  -5   1 7.53498 2.81484   3
  12   5  -1 3.46847 2.02391   2
 -11  -5   1 17.1827 3.72800   1
 -11  -5   1 20.6421 3.93817   3
  11   5  -1 17.3222 2.80425   2
 -10  -5   1 18.1934 3.83243   1
 -10  -5   1 15.6501 3.32860   3
  10   5  -1 18.8426 2.80805   2
  -9  -5   1 291.568 11.8433   3
  -9  -5   1 313.315 12.4723   1
   9   5  -1 317.500 10.2264   2
  -8  -5   1 0.20574 1.85065   1
  -8  -5   1 0.11434 2.02693   3
   8   5  -1 1.87990 1.50120   2
  -7  -5   1 9.05940 2.68630   3
  -7  -5   1 10.6969 2.83897   1
   7   5  -1 9.30352 1.91742   2
  -6  -5   1 1.64037 1.73550   1
  -6  -5   1 -1.1847 1.69345   3
   6   5  -1 -0.2496 1.16926   2
  -5  -5   1 102.012 6.04802   3
  -5  -5   1 96.7310 5.63142   1
  -4  -5   1 19.6966 3.08629   1
   4  -5  -1 17.0952 1.29818   1
   4  -5  -1 19.9857 1.42981   1
  -4  -5   1 15.7466 3.14311   3
   4   5  -1 20.4502 2.48797   4
  -3  -5   1 274.680 10.3857   3
  -3  -5   1 248.994 9.42650   1
   3  -5  -1 268.972 7.80896   1
   3  -5  -1 265.773 7.60116   1
   3   5  -1 253.147 8.35039   4
   2  -5  -1 412.898 11.6443   1
  -2  -5   1 421.131 12.9695   1
  -1  -5   1 112.576 5.11027   1
   1  -5  -1 99.3242 4.50304   1
   0  -5   1 14.9777 2.02853   1
   0  -5  -1 15.6541 2.09829   1
   1  -5   1 179.558 6.45004   1
  -1  -5  -1 177.066 6.88432   1
  -2  -5  -1 2.86314 1.71634   1
   2  -5   1 0.57982 1.14025   1
   3  -5   1 98.0339 3.91685   1
  -3  -5  -1 92.7357 5.24754   1
   3  -5   1 96.3179 3.92131   1
   3   5   1 97.8770 4.30854   4
   4  -5   1 113.102 3.86564   1
   4  -5   1 119.252 3.90692   1
  -4  -5  -1 104.344 5.77192   1
  -5  -5  -1 11.1630 2.31520   1
  -6  -5  -1 5.56852 1.98418   1
   6   5   1 11.2369 2.03478   2
  -7  -5  -1 51.0880 4.48556   1
   7   5   1 48.9908 3.54480   2
  -8  -5  -1 19.4071 3.56402   1
   8   5   1 15.5714 2.41909   2
  -9  -5  -1 48.7959 5.46581   1
   9   5   1 54.3904 4.19032   2
 -10  -5  -1 95.7300 6.92149   1
  10   5   1 99.0963 5.58361   2
 -11  -5  -1 6.11058 3.04705   1
  11   5   1 10.7972 2.43692   2
  12   5   1 39.0440 4.25748   2
  13   5   1 44.7263 4.62244   2
  14   5   1 4.12687 2.41837   2
  15   5   1 -0.5407 2.15117   2
  13   6  -1 46.9547 5.04675   2
  12   6  -1 14.1143 3.16616   2
 -11  -6   1 26.3370 4.83073   1
  11   6  -1 21.2728 3.48602   2
 -10  -6   1 4.77856 2.65931   3
 -10  -6   1 4.52820 2.70252   1
  10   6  -1 7.72815 2.48130   2
  -9  -6   1 4.12517 2.38649   3
  -9  -6   1 4.65343 2.59506   1
   9   6  -1 7.78529 2.22207   2
  -8  -6   1 9.31741 3.04227   1
  -7  -6   1 8.65056 2.79645   1
  -6  -6   1 17.9470 3.46321   1
  -5  -6   1 29.6728 4.00301   1
  -4  -6   1 27.9346 3.70650   1
   4  -6  -1 25.0667 1.59460   1
   4  -6  -1 26.4035 1.83477   1
  -3  -6   1 0.68933 1.84871   1
   3  -6  -1 2.32607 0.98803   1
  -2  -6   1 1.09880 1.71167   1
   2  -6  -1 2.36653 1.26939   1
   1  -6  -1 473.069 13.6378   1
  -1  -6   1 449.491 14.3449   1
   0  -6  -1 13.8242 2.36669   1
   0  -6   1 15.0037 2.42635   1
   1  -6   1 13.4902 2.21830   1
  -1  -6  -1 18.2924 2.91568   1
   2  -6   1 35.6151 2.79336   1
  -2  -6  -1 29.1864 3.58845   1
  -3  -6  -1 14.1860 2.85646   1
   3  -6   1 13.3125 1.72495   1
   4  -6   1 0.65179 0.74575   1
  -4  -6  -1 -0.5727 1.56989   1
  -5  -6  -1 37.1631 4.33469   1
  -6  -6  -1 60.2944 5.96748   1
  -7  -6  -1 45.0989 5.38870   1
  -8  -6  -1 15.8081 3.58449   1
  -9  -6  -1 21.4611 4.01154   1
   9   6   1 20.4674 3.20840   2
 -10  -6  -1 47.9997 6.02731   1
  10   6   1 54.0804 4.93585   2
 -11  -6  -1 19.0309 4.23732   1
  11   6   1 15.7828 3.23874   2
  12   6   1 -2.4332 2.16734   2
  13   6   1 10.0066 3.27671   2
 -10  -7   1 16.9162 4.17213   1
  -9  -7   1 5.10326 3.06676   1
  -8  -7   1 4.77967 2.95407   1
  -7  -7   1 7.21089 3.15730   1
  -6  -7   1 4.71232 2.76957   1
  -5  -7   1 41.6640 4.98975   1
  -4  -7   1 2.42817 2.23405   1
   3  -7  -1 0.93572 0.98619   1
  -3  -7   1 1.61588 1.96276   1
   2  -7  -1 1.44043 1.20845   1
  -2  -7   1 3.92754 2.31024   1
   1  -7  -1 18.6159 2.69465   1
  -1  -7   1 19.4574 3.17336   1
   0  -7  -1 28.3239 3.35863   1
   0  -7   1 33.1645 3.65644   1
  -1  -7  -1 2.36608 1.91321   1
   1  -7   1 2.10803 1.60215   1
  -2  -7  -1 25.7572 3.71936   1
   2  -7   1 22.5436 2.59883   1
   3  -7   1 25.9974 2.31267   1
  -3  -7  -1 24.7101 3.75792   1
  -4  -7  -1 9.43648 2.91650   1
   4  -7   1 14.1846 1.26408   1
  -5  -7  -1 2.45995 2.40560   1
  -6  -7  -1 -4.3761 1.87502   1
  -7  -7  -1 71.3232 7.10229   1
  -8  -7  -1 0.79584 2.63772   1
  -9  -7  -1 0.04250 2.75053   1
  -3  -8   1 6.82868 2.87619   1
  -2  -8   1 2.34390 2.40262   1
   2  -8  -1 2.29314 1.35989   1
  -1  -8   1 -1.2941 1.77018   1
   1  -8  -1 -0.0214 1.39398   1
   0  -8  -1 0.74998 1.68428   1
   0  -8   1 0.81711 1.79146   1
  -1  -8  -1 3.38818 2.17349   1
   1  -8   1 1.27395 1.51830   1
  -2  -8  -1 -3.4522 1.89004   1
   2  -8   1 1.10836 1.22458   1
  20   0  -2 -1.7060 2.17463   1
  19   0  -2 -1.4722 2.15818   1
  18   0  -2 17.3878 3.54734   1
  17   0  -2 0.13659 1.87707   1
  16   0  -2 2.12449 1.97902   1
  15   0  -2 3.85152 1.75651   1
  14   0  -2 131.569 6.51036   1
  13   0  -2 -2.2501 1.74642   1
  12   0  -2 896.220 24.4390   1
 -12   0   2 912.598 22.7478   3
 -11   0   2 -0.0527 1.21710   3
  11   0  -2 -0.6933 1.26431   1
  10   0  -2 664.308 17.9694   1
 -10   0   2 640.198 16.6865   3
   9   0  -2 -0.5621 0.92714   1
  -9   0   2 1.86007 0.94050   3
  -9   0   2 0.06059 0.73550   2
  -8   0   2 63.5065 2.63940   2
  -8   0   2 62.1852 2.90022   3
   8   0  -2 62.1228 3.21289   1
   7   0  -2 -2.0525 0.79188   1
  -7   0   2 -2.2247 0.63036   2
  -6   0   2 532.746 12.3027   2
  -6   0   2 526.942 13.1702   3
   6   0  -2 506.515 13.6994   1
   5   0  -2 -0.2303 0.53980   1
  -5   0   2 0.28511 0.60139   3
  -4   0   2 482.870 11.9184   3
   4   0  -2 479.600 12.2881   1
   3   0  -2 -0.0402 0.26828   1
   3   0  -2 1.99392 0.22929   2
  -3   0   2 -0.1299 0.39644   3
  -2   0   2 900.776 20.5588   3
   2   0  -2 881.320 21.0612   1
   2   0  -2 875.313 19.3552   2
  -1   0   2 -2.5714 0.06305   3
   1   0  -2 -1.8472 0.23475   1
  -1   0   2 -2.2088 0.16984   2
   1   0  -2 -2.2051 0.15785   4
   0   0   2 413.419 9.58494   3
   0   0   2 404.892 9.22357   2
   0   0   2 414.412 9.99607   1
   0   0  -2 411.267 9.98747   1
   1   0   2 -7.5521 0.40761   1
   1   0   2 -8.4244 0.24116   3
   1   0   2 -8.6353 0.25112   2
  -1   0  -2 -7.1450 0.39600   1
   2   0   2 317.607 7.92037   2
   2   0   2 374.128 8.90794   1
   3   0   2 9.46712 0.99014   1
   4   0   2 4360.21 103.959   1
  -4   0  -2 4382.91 97.6614   3
   4   0   2 4330.79 95.6232   2
  -5   0  -2 1.08406 0.33395   3
   5   0   2 -0.9412 0.48104   1
   5   0   2 0.16865 0.31296   2
   6   0   2 3108.16 75.3743   1
   6   0   2 3318.50 69.4749   2
  -6   0  -2 3202.54 72.2421   3
   7   0   2 -0.6121 0.72059   1
  -7   0  -2 0.41344 0.45876   3
   8   0   2 0.51035 0.83061   1
  -8   0  -2 1.27461 0.52205   3
  -9   0  -2 0.14700 0.48420   3
   9   0   2 -0.3624 0.81257   1
  10   0   2 795.700 21.5484   1
  11   0   2 1.57949 1.50397   1
  12   0   2 1.55926 1.97586   1
  13   0   2 4.61067 2.12895   1
  14   0   2 3.95098 1.94351   1
  15   0   2 -2.0464 1.53737   1
  16   0   2 19.1519 3.44421   1
  17   0   2 -0.4166 1.84348   1
  18   0   2 9.28631 3.02902   1
  19   0   2 0.95095 2.34995   1
  20  -1  -2 39.3553 4.78224   1
  20   1  -2 30.3888 5.17261   1
  19  -1  -2 18.4061 3.39515   1
  19   1  -2 13.9275 3.75255   1
  18  -1  -2 1.79346 2.02411   1
  18   1  -2 2.07475 2.32810   1
  17  -1  -2 95.0445 5.82234   1
  17   1  -2 106.067 6.96367   1
  16  -1  -2 12.8790 2.54750   1
  16   1  -2 11.2229 2.71961   1
  15  -1  -2 2.53496 1.59675   1
  15   1  -2 0.01958 1.54674   1
  14  -1  -2 61.7837 4.15067   1
  14   1  -2 67.8759 5.09792   1
  13  -1  -2 43.9592 3.40921   1
 -13  -1   2 50.0271 3.58209   3
  13   1  -2 50.1383 4.77861   1
 -12  -1   2 832.472 21.7470   3
  12  -1  -2 837.217 22.3395   1
 -12   1   2 842.503 21.1422   3
  12   1  -2 837.554 18.6831   2
  12   1  -2 857.214 23.6891   1
 -11  -1   2 34.8793 2.98634   3
  11   1  -2 28.9957 1.62585   2
 -11   1   2 27.3198 2.48896   3
  11   1  -2 31.5609 3.61969   1
 -10  -1   2 29.2507 3.03064   1
  10  -1  -2 32.7927 2.47135   1
 -10  -1   2 35.1617 2.84401   3
  10   1  -2 33.7598 1.79313   2
 -10   1   2 33.2636 2.35532   3
  10   1  -2 30.3253 3.12917   1
  -9  -1   2 452.618 13.6010   1
  -9  -1   2 462.142 12.8296   3
   9  -1  -2 491.065 12.8773   1
   9   1  -2 460.201 11.3363   2
   9   1  -2 459.291 13.8018   1
  -9   1   2 462.321 12.3006   3
  -8  -1   2 191.859 6.36508   3
  -8  -1   2 185.252 6.79039   1
   8  -1  -2 186.941 6.00587   1
   8   1  -2 190.908 6.94494   1
   8   1  -2 184.666 5.29503   2
  -8   1   2 191.696 5.93419   3
  -7  -1   2 3159.81 73.1100   3
   7  -1  -2 3300.04 74.6886   1
   7  -1  -2 3122.43 74.5416   1
  -7  -1   2 3187.72 75.7603   1
   7   1  -2 3175.61 75.8751   1
   7   1  -2 3294.63 70.1428   2
  -7   1   2 3169.21 72.6311   3
  -6  -1   2 335.002 9.91450   1
   6  -1  -2 336.268 8.89573   1
   6  -1  -2 337.213 8.90577   1
  -6  -1   2 336.388 9.44264   3
  -6   1   2 345.146 9.10687   3
   6   1  -2 335.094 9.99722   1
   5  -1  -2 2754.96 64.0242   1
  -5  -1   2 2669.55 62.5892   3
  -5  -1   2 2827.35 64.8075   1
  -5   1   2 2773.60 62.2231   3
   5   1  -2 2698.17 60.6820   2
   5   1  -2 2739.97 64.8210   1
   4  -1  -2 2961.20 69.4959   1
   4  -1  -2 3005.27 69.8646   1
  -4  -1   2 3056.46 70.0378   1
  -4  -1   2 2975.23 67.8279   3
   4   1  -2 3019.63 70.0576   1
   4   1  -2 2915.61 65.1261   2
  -3  -1   2 3029.38 67.3230   3
   3  -1  -2 2936.18 69.3492   1
  -3  -1   2 2938.71 69.3425   1
   3  -1  -2 3031.11 69.2880   1
   3   1  -2 2905.07 69.3570   1
   3   1  -2 2992.47 67.0956   2
  -2  -1   2 2969.76 75.9363   3
   2  -1  -2 3371.40 77.8532   1
  -2  -1   2 3351.56 78.8916   1
   2  -1  -2 3407.21 77.8740   1
   2   1  -2 3438.53 73.5149   2
   2   1  -2 3363.00 83.6119   4
   2   1  -2 3457.59 78.8494   1
  -1  -1   2 1972.64 44.8860   3
   1  -1  -2 2001.14 46.8597   1
  -1  -1   2 1975.26 46.1516   1
   1   1  -2 1935.54 48.9241   4
   1   1  -2 1984.30 43.7105   2
   0  -1  -2 1600.82 37.5787   1
   0  -1   2 1620.88 37.7326   1
   0  -1   2 1617.91 36.7326   3
  -1  -1  -2 328.086 8.60275   1
   1  -1   2 330.362 8.22354   3
   1  -1   2 327.118 8.34451   1
  -1  -1  -2 331.904 8.45823   4
   1   1   2 338.990 7.75225   2
   2  -1   2 283.981 7.29941   1
  -2  -1  -2 284.386 7.83287   1
   2  -1   2 285.626 7.07826   3
   2   1   2 288.120 6.98140   2
   2   1   2 283.352 7.83460   1
  -3  -1  -2 349.117 8.96283   3
   3  -1   2 351.172 9.00149   1
  -3  -1  -2 358.708 9.69708   1
   3   1   2 365.482 8.69798   2
   3   1   2 348.368 9.70843   1
  -4  -1  -2 486.518 11.8879   3
   4  -1   2 487.093 12.1217   1
  -4  -1  -2 474.882 12.8376   1
   4   1   2 496.207 12.9820   1
   4   1   2 462.521 11.5043   2
  -5  -1  -2 833.053 19.9111   3
   5  -1   2 864.594 20.6010   1
  -5  -1  -2 828.503 21.3482   1
   5   1   2 814.155 21.4009   1
   5   1   2 855.388 19.4475   2
  -6  -1  -2 681.879 17.7345   1
   6  -1   2 655.780 16.8359   1
   6  -1   2 673.761 16.8509   1
  -6  -1  -2 654.289 16.1334   3
  -6   1  -2 656.900 15.3123   3
   6   1   2 665.551 17.7717   1
   7  -1   2 221.284 6.95386   1
   7  -1   2 242.688 7.14546   1
  -7  -1  -2 222.793 7.67082   1
  -7  -1  -2 228.076 6.51041   3
   7   1   2 225.648 6.37638   2
   7   1   2 228.492 7.83670   1
  -7   1  -2 228.317 5.70788   3
  -8  -1  -2 173.420 6.59301   1
  -8  -1  -2 176.230 5.31475   3
   8  -1   2 164.167 5.80801   1
   8  -1   2 181.483 6.01138   1
   8   1   2 167.165 5.15983   2
   8   1   2 166.530 6.62395   1
  -8   1  -2 164.739 4.43627   3
  -9  -1  -2 0.92362 0.75629   3
  -9  -1  -2 0.59252 1.02182   1
   9  -1   2 1.21957 0.91249   1
   9  -1   2 1.64822 0.92239   1
  -9   1  -2 0.47789 0.50885   3
   9   1   2 4.39667 1.46152   1
   9   1   2 1.01591 0.68459   2
  10  -1   2 32.7623 2.66846   1
 -10  -1  -2 27.9031 2.02059   3
  10   1   2 31.1524 1.88246   2
  10   1   2 23.5832 2.93853   1
  11  -1   2 184.993 7.03167   1
  11   1   2 181.696 7.81880   1
  11   1   2 186.728 5.33700   2
  12  -1   2 143.364 6.24770   1
  12   1   2 141.332 4.01128   2
  12   1   2 143.519 7.05263   1
  13  -1   2 243.129 8.96979   1
  13   1   2 231.314 9.76091   1
  14  -1   2 45.6920 3.95401   1
  14   1   2 38.4919 4.42175   1
  15  -1   2 1.10925 1.66180   1
  15   1   2 0.99853 1.92229   1
  16  -1   2 14.3354 2.94960   1
  16   1   2 15.7109 3.48037   1
  17  -1   2 1.68627 2.03775   1
  17   1   2 0.94890 2.38384   1
  18  -1   2 18.7422 3.57298   1
  18   1   2 12.4851 3.60797   1
  19  -1   2 11.7057 3.35582   1
  19   1   2 13.3089 3.81933   1
  20  -2  -2 26.2186 3.66029   1
  20   2  -2 27.6334 5.32583   1
  19  -2  -2 15.9374 2.93101   1
  19   2  -2 17.5472 4.32860   1
  18  -2  -2 18.6787 2.99838   1
  18   2  -2 21.4118 4.41664   1
  17  -2  -2 11.4504 2.24949   1
  16  -2  -2 -0.4465 1.21850   1
  16   2  -2 -1.6883 1.74152   1
  15  -2  -2 130.619 5.79421   1
  15   2  -2 135.483 7.82225   1
  15   2  -2 134.403 4.28947   2
  14  -2  -2 7.32660 1.76731   1
  14   2  -2 6.27299 1.32872   2
  14   2  -2 10.1227 2.94743   1
  13  -2  -2 30.7159 2.58350   1
 -13  -2   2 31.8737 3.48873   3
  13   2  -2 30.1347 3.94831   1
  13   2  -2 27.9960 2.24246   2
 -12  -2   2 175.020 7.08774   3
  12  -2  -2 177.874 6.18615   1
  12   2  -2 178.727 5.95120   2
  12   2  -2 178.442 8.23823   1
  11  -2  -2 256.486 7.77563   1
 -11  -2   2 242.265 8.60222   3
  11  -2  -2 249.558 7.54020   1
 -11   2   2 238.401 7.84606   3
  11   2  -2 241.969 7.40140   2
  11   2  -2 246.337 9.73615   1
 -10  -2   2 100.125 4.92068   3
  10  -2  -2 104.527 3.98442   1
 -10  -2   2 99.4740 5.37454   1
  10  -2  -2 98.9445 3.78980   1
  10   2  -2 104.652 5.71492   1
 -10   2   2 103.275 4.38758   3
   9  -2  -2 68.3019 2.81463   1
  -9  -2   2 77.7439 4.17133   3
   9  -2  -2 76.6227 2.96719   1
  -9  -2   2 71.9078 4.33783   1
  -9   2   2 75.0336 3.54595   3
   9   2  -2 63.2320 4.36393   1
   8  -2  -2 748.391 18.5800   1
   8  -2  -2 785.829 18.7206   1
  -8  -2   2 764.632 21.0468   1
  -8  -2   2 777.797 20.1519   3
  -8   2   2 779.166 19.3611   3
   8   2  -2 775.364 21.2295   1
   8   2  -2 758.107 18.5106   2
  -7  -2   2 330.190 9.80620   3
  -7  -2   2 317.416 10.2079   1
   7  -2  -2 316.521 7.97627   1
   7  -2  -2 302.839 7.87832   1
   7   2  -2 312.265 8.52325   2
   7   2  -2 318.963 10.2568   1
  -6  -2   2 939.277 23.3922   3
   6  -2  -2 940.029 21.6310   1
   6  -2  -2 919.938 21.5924   1
  -6  -2   2 948.327 24.2569   1
   6   2  -2 933.817 21.7063   2
   6   2  -2 906.385 24.2471   1
  -5  -2   2 2361.27 57.4169   1
  -5  -2   2 2417.18 55.7394   3
   5   2  -2 2413.22 53.0781   2
   5   2  -2 2402.15 57.5221   1
  -4  -2   2 1453.55 35.0981   1
  -4  -2   2 1391.18 33.9847   3
   4   2  -2 1419.90 32.0066   2
   4   2  -2 1446.91 35.1120   1
  -3  -2   2 130.741 4.87716   3
   3  -2  -2 138.363 3.44262   1
  -3  -2   2 134.517 4.88469   1
   3   2  -2 131.548 4.27679   4
   3   2  -2 131.115 4.89673   1
   3   2  -2 138.087 3.99463   2
   2  -2  -2 2684.42 61.4819   1
  -2  -2   2 2546.21 62.2826   1
   2   2  -2 2678.98 65.7367   4
   2   2  -2 2698.96 57.9404   2
   0  -2   2 103.641 3.59836   1
   0  -2  -2 99.8430 3.44516   1
   0  -2   2 98.8720 3.55152   1
   0  -2  -2 106.127 3.58532   1
   1  -2   2 9.21018 1.22343   3
  -1  -2  -2 10.9854 1.24026   1
   1  -2   2 11.4745 1.14574   1
   1   2   2 10.6180 0.72850   4
   2  -2   2 570.756 14.1415   3
  -2  -2  -2 551.283 14.6776   1
   2  -2   2 569.264 13.8846   1
   2   2   2 563.082 13.1487   2
   3  -2   2 3.92369 0.62097   1
  -3  -2  -2 2.06680 0.93043   3
   3  -2   2 3.37689 0.61528   1
  -3  -2  -2 2.56043 0.90299   1
   3   2   2 2.91102 1.03110   1
   3   2   2 2.65955 0.67738   2
   4  -2   2 18.3461 1.20734   1
  -4  -2  -2 13.5388 1.62918   3
  -4  -2  -2 19.6386 2.13468   1
   4  -2   2 18.7140 1.15453   1
   4   2   2 16.4459 1.91861   1
   4   2   2 16.9085 1.41182   2
   5  -2   2 2252.27 54.0329   1
  -5  -2  -2 2281.12 55.7076   1
   5  -2   2 2339.52 53.9827   1
  -5  -2  -2 2372.16 53.6617   3
   5   2   2 2302.02 51.5360   2
   5   2   2 2364.58 55.8749   1
   6  -2   2 1665.77 38.6891   1
  -6  -2  -2 1620.76 40.4871   1
  -6  -2  -2 1656.49 38.6322   3
   6  -2   2 1630.74 38.7114   1
   6   2   2 1622.03 37.0899   2
   6   2   2 1620.78 40.5664   1
   7  -2   2 60.0496 2.65754   1
  -7  -2  -2 57.6442 3.70613   1
   7  -2   2 59.6931 2.66742   1
  -7  -2  -2 62.6462 3.20841   3
   7   2   2 63.2850 2.99187   2
   7   2   2 67.1634 3.96307   1
  -8  -2  -2 867.656 23.6792   1
   8  -2   2 867.330 21.7701   1
  -8  -2  -2 879.478 21.9181   3
   8   2   2 881.471 21.0431   2
   8   2   2 875.271 23.8209   1
   9  -2   2 68.5786 3.21461   1
  -9  -2  -2 66.6504 3.45399   3
  -9  -2  -2 69.0335 4.27741   1
   9   2   2 64.1355 4.33110   1
  10  -2   2 18.5885 2.00994   1
 -10  -2  -2 21.8307 2.30965   3
  10   2   2 16.9952 2.68760   1
  10   2   2 18.9154 2.06668   2
 -11  -2  -2 64.4011 3.57507   3
  11  -2   2 66.7563 3.54183   1
  11   2   2 68.5128 4.92910   1
  11   2   2 60.9160 3.31920   2
  12  -2   2 37.8144 2.88409   1
  12   2   2 36.9971 4.07537   1
  12   2   2 38.3192 2.70729   2
  13  -2   2 8.55631 1.84614   1
  13   2   2 9.52532 1.67282   2
  13   2   2 7.22064 2.48547   1
  14  -2   2 49.6357 3.69053   1
  14   2   2 48.6216 2.84466   2
  14   2   2 45.9763 5.16767   1
  15  -2   2 67.5861 4.41827   1
  15   2   2 74.4846 6.04274   1
  15   2   2 66.3877 2.94380   2
  16  -2   2 2.75058 1.72105   1
  16   2   2 0.84317 2.22555   1
  17  -2   2 37.6983 4.14337   1
  17   2   2 39.6497 5.46392   1
  18  -2   2 25.3443 3.57936   1
  18   2   2 22.7139 4.70692   1
  19  -2   2 0.52616 1.76915   1
  19   2   2 -0.8624 2.77069   1
  19  -3  -2 1.68085 1.25991   1
  18  -3  -2 8.71712 1.63952   1
  17  -3  -2 24.5740 2.31373   1
  17   3  -2 21.9985 2.32709   2
  16  -3  -2 59.9598 3.26643   1
  16   3  -2 74.5024 3.94724   2
  15  -3  -2 1.19537 0.94468   1
  15   3  -2 4.29546 1.55459   2
 -14  -3   2 14.2531 2.88322   3
  14  -3  -2 17.4959 1.67397   1
  14   3  -2 19.1209 2.42728   2
 -13  -3   2 7.67841 2.28006   3
  13  -3  -2 11.0679 1.30497   1
  13  -3  -2 8.95253 1.11178   1
  13   3  -2 6.88355 1.71354   2
  13   3  -2 6.01026 2.41886   1
  12  -3  -2 95.9714 3.12478   1
 -12  -3   2 91.0213 5.40127   3
  12  -3  -2 100.233 3.25540   1
  12   3  -2 98.8582 6.19736   1
  12   3  -2 95.5524 4.56428   2
 -11  -3   2 0.99779 1.70181   3
 -11   3   2 3.29299 1.41077   3
  11   3  -2 -0.2366 1.30335   2
  11   3  -2 -0.4031 1.65655   1
 -10  -3   2 214.933 8.43417   3
 -10  -3   2 218.590 9.13993   1
  10   3  -2 229.532 9.42278   1
  10   3  -2 209.998 7.20544   2
 -10   3   2 214.786 7.55916   3
  -9  -3   2 7.01711 2.08491   1
  -9  -3   2 9.80621 2.10434   3
   9   3  -2 7.48727 1.61204   2
   9   3  -2 7.95420 2.38597   1
  -8  -3   2 37.0419 3.16316   3
  -8  -3   2 38.1811 3.84749   1
   8   3  -2 41.4486 4.07553   1
   8   3  -2 32.1494 2.44261   2
  -7  -3   2 7.68814 1.81224   1
  -7  -3   2 9.22825 2.03447   3
   7   3  -2 6.64448 1.76559   1
   7   3  -2 7.28326 1.35002   2
  -6  -3   2 71.5886 4.13340   3
  -6  -3   2 78.5866 4.37732   1
   6   3  -2 78.6627 3.39764   2
   6   3  -2 82.3131 4.42303   1
  -5  -3   2 419.578 12.6038   1
  -5  -3   2 413.342 12.3768   3
   5   3  -2 409.100 10.7493   2
   5   3  -2 415.531 12.6476   1
  -4  -3   2 987.285 25.3485   1
  -4  -3   2 968.542 24.9209   3
   4   3  -2 985.659 25.3843   1
   4   3  -2 977.126 22.7183   2
   4   3  -2 967.503 25.2293   4
  -3  -3   2 2.16663 1.10371   3
  -3  -3   2 3.09771 1.26278   1
   3  -3  -2 4.78825 0.63342   1
   3  -3  -2 1.23387 0.40678   1
   3   3  -2 2.64930 0.81778   2
   3   3  -2 3.11155 0.93255   4
   2  -3  -2 728.078 17.8809   1
  -2  -3   2 721.720 19.0398   1
   2  -3  -2 695.914 17.6563   1
  -2  -3   2 714.234 19.0268   3
   2   3  -2 740.067 18.6895   4
   2   3  -2 759.353 16.9329   2
   1  -3  -2 4.01156 0.95005   1
  -1  -3   2 1.81158 0.81951   1
   1  -3  -2 0.64949 0.64822   1
  -1  -3   2 1.98339 1.08556   3
  -1  -3   2 5.67457 1.20935   1
   1   3  -2 3.75147 0.68089   4
   0  -3   2 173.752 5.75885   1
   0  -3   2 181.557 5.93715   1
   0  -3  -2 173.483 5.68249   1
   0  -3   2 171.540 6.25913   3
   0  -3  -2 191.537 5.98674   1
  -1  -3  -2 354.854 10.1339   1
   1  -3   2 348.104 9.56213   1
   1  -3   2 343.800 10.1398   3
  -1  -3  -2 342.096 9.86000   1
   1   3   2 335.269 8.91627   4
   2  -3   2 244.348 6.82659   1
   2  -3   2 222.143 6.73593   1
  -2  -3  -2 235.315 7.57549   1
   2  -3   2 236.350 7.53363   3
   2   3   2 241.241 6.32855   2
   2   3   2 231.147 6.74863   4
   3  -3   2 212.667 6.18197   1
  -3  -3  -2 222.458 7.41163   1
   3  -3   2 210.752 6.05200   1
  -3  -3  -2 219.853 4.99376   2
   3   3   2 208.709 6.08559   2
  -4  -3  -2 514.015 14.3386   3
  -4  -3  -2 529.739 14.7500   1
   4  -3   2 499.154 12.8954   1
   4   3   2 517.433 12.8800   2
  -5  -3  -2 43.4729 2.95925   3
   5  -3   2 45.5064 1.88100   1
  -5  -3  -2 44.2220 3.19770   1
   5  -3   2 42.1253 1.93420   1
   5   3   2 42.7706 3.24929   1
   5   3   2 43.9572 2.48527   2
  -6  -3  -2 188.949 7.42660   1
   6  -3   2 195.961 5.35775   1
   6  -3   2 181.666 5.42305   1
  -6  -3  -2 195.281 7.12299   3
   6   3   2 194.946 6.21487   2
   6   3   2 196.752 7.64035   1
   7  -3   2 84.1678 3.02237   1
  -7  -3  -2 75.8028 4.16361   3
  -7  -3  -2 88.8788 4.92286   1
   7  -3   2 85.6162 2.94011   1
   7   3   2 87.0977 3.90352   2
   7   3   2 82.9150 4.86739   1
   8  -3   2 89.7669 3.21486   1
  -8  -3  -2 92.3817 4.57953   3
  -8  -3  -2 89.2765 5.23276   1
   8  -3   2 87.2383 3.24816   1
   8   3   2 86.4828 4.06952   2
   8   3   2 92.7112 5.36880   1
   9  -3   2 182.495 5.42675   1
  -9  -3  -2 173.470 6.87413   3
   9  -3   2 174.604 5.40402   1
  -9  -3  -2 164.331 7.66515   1
   9   3   2 160.859 6.19523   2
   9   3   2 180.251 7.98445   1
 -10  -3  -2 27.6817 3.60306   1
 -10  -3  -2 26.4556 3.01827   3
  10  -3   2 29.4298 1.96726   1
  10  -3   2 27.6462 1.93570   1
  10   3   2 26.9024 2.71568   2
  10   3   2 36.9698 4.36394   1
  11  -3   2 34.7141 2.29965   1
 -11  -3  -2 38.0820 3.63347   3
  11   3   2 39.7338 3.11774   2
  12  -3   2 11.7516 1.63648   1
  12   3   2 11.7792 2.13490   2
  13  -3   2 17.1619 2.05674   1
  13   3   2 21.2766 2.55017   2
  14  -3   2 0.21804 1.10792   1
  14   3   2 2.18100 1.42551   2
  15  -3   2 1.05218 1.37600   1
  15   3   2 2.34274 1.77502   2
  16  -3   2 103.169 5.15895   1
  16   3   2 115.231 4.99361   2
  17  -3   2 53.6509 3.99141   1
  18  -3   2 7.56993 2.05515   1
  18   4  -2 20.5389 2.80646   2
  17   4  -2 12.5957 2.46633   2
  16   4  -2 80.6012 5.03255   2
  15   4  -2 80.9271 5.01077   2
 -14  -4   2 21.9485 3.76344   3
  14   4  -2 20.5842 2.92007   2
 -13  -4   2 22.5335 3.75246   3
  13   4  -2 24.2591 3.06750   2
 -12  -4   2 15.3950 3.26204   3
  12   4  -2 11.3327 2.33258   2
 -11  -4   2 26.2546 4.07103   1
 -11  -4   2 31.1789 4.12646   3
  11   4  -2 34.3863 3.36441   2
 -10  -4   2 104.828 6.75706   1
 -10  -4   2 98.2052 5.93054   3
  10   4  -2 101.221 5.06169   2
  -9  -4   2 270.844 10.8902   1
  -9  -4   2 268.865 10.3329   3
   9   4  -2 275.607 8.90593   2
  -8  -4   2 -1.0081 1.46848   3
  -8  -4   2 2.59838 1.83857   1
   8   4  -2 -0.6153 1.25298   2
  -7  -4   2 168.670 7.52482   3
  -7  -4   2 180.285 7.75431   1
   7   4  -2 166.209 6.12787   2
  -6  -4   2 0.82958 1.39530   1
  -6  -4   2 2.11864 1.70958   3
   6   4  -2 2.29209 1.01909   2
  -5  -4   2 15.3670 2.84761   3
  -5  -4   2 13.1410 2.25852   1
   5   4  -2 16.9854 1.96074   2
   4  -4  -2 116.277 3.35000   1
  -4  -4   2 121.485 5.63940   1
   4  -4  -2 117.707 3.44563   1
   4   4  -2 116.740 4.65094   4
   4   4  -2 119.342 4.38737   2
  -3  -4   2 2.56146 1.25887   1
   3  -4  -2 2.27354 0.74523   1
   3  -4  -2 1.76079 0.74808   1
   3   4  -2 2.37140 1.01225   4
   3   4  -2 2.78621 0.92407   2
  -2  -4   2 91.0141 4.42648   1
   2  -4  -2 97.5637 3.55490   1
   2  -4  -2 84.7022 3.57015   1
  -2  -4   2 75.1363 4.48202   3
   2   4  -2 96.4206 3.57551   4
   1  -4  -2 58.1242 3.00455   1
  -1  -4   2 53.1893 3.16609   1
  -1  -4   2 54.1807 3.71666   3
   1  -4  -2 54.5510 2.92782   1
   1   4  -2 50.9759 2.25351   4
   0  -4   2 0.03282 0.31217   1
   0  -4   2 0.52648 1.33353   3
   0  -4  -2 0.09016 0.31085   1
   0  -4  -2 1.44696 0.96231   1
   0  -4   2 1.97600 1.01416   1
   1  -4   2 41.2180 2.63418   1
  -1  -4  -2 38.1775 2.71459   1
   1   4   2 38.5843 1.82656   4
   2  -4   2 8.23847 1.32373   1
  -2  -4  -2 9.48382 1.65542   1
   2   4   2 11.5000 1.44959   4
   3  -4   2 451.184 12.0632   1
  -3  -4  -2 456.556 13.6556   1
   3  -4   2 457.684 12.0433   1
   3   4   2 458.951 11.7899   2
   4  -4   2 447.851 11.5303   1
  -4  -4  -2 437.910 13.6981   1
   4  -4   2 448.794 11.5900   1
   4   4   2 447.999 11.8177   2
   5  -4   2 255.294 6.78972   1
   5  -4   2 247.622 6.85996   1
  -5  -4  -2 257.358 9.41439   1
   5   4   2 257.422 7.83507   2
  -6  -4  -2 50.7270 4.05697   1
   6  -4   2 52.2083 1.88646   1
   6  -4   2 53.7270 1.95976   1
   6   4   2 60.5808 3.34440   2
  -7  -4  -2 0.89523 1.47827   1
   7   4   2 2.34092 1.33544   2
  -8  -4  -2 0.88519 1.51535   3
  -8  -4  -2 -1.7504 1.48276   1
   8   4   2 -0.2760 1.28830   2
  -9  -4  -2 0.19359 1.84892   1
  -9  -4  -2 0.13796 1.41277   3
   9   4   2 -0.4791 1.44448   2
 -10  -4  -2 20.8673 3.52011   1
 -10  -4  -2 29.2032 3.58911   3
  11   4   2 -1.0711 1.43205   2
  12   4   2 1.09695 1.55803   2
  13   4   2 30.2068 3.45555   2
  14   4   2 30.5113 3.52800   2
  15   4   2 13.0465 2.66663   2
  17   4   2 3.97493 2.06389   2
  16   5  -2 5.04882 2.55484   2
  15   5  -2 35.1997 4.17841   2
 -14  -5   2 16.0401 3.67879   3
  14   5  -2 21.1348 3.45131   2
 -13  -5   2 5.42020 2.99555   3
  13   5  -2 3.43577 2.01438   2
 -12  -5   2 -0.6172 2.43509   3
  12   5  -2 1.76500 1.79641   2
 -11  -5   2 100.734 6.91457   3
 -11  -5   2 112.712 7.50239   1
  11   5  -2 98.8950 5.53110   2
 -10  -5   2 104.735 6.86215   3
 -10  -5   2 114.631 7.38859   1
  10   5  -2 124.528 5.84981   2
  -9  -5   2 16.1461 3.39157   3
  -9  -5   2 17.9725 3.38196   1
   9   5  -2 20.4750 2.75719   2
  -8  -5   2 14.9755 3.03158   1
  -8  -5   2 12.0291 3.17856   3
   8   5  -2 16.4319 2.43894   2
  -7  -5   2 40.3929 4.86179   3
  -7  -5   2 37.4825 4.31887   1
   7   5  -2 43.3759 3.28976   2
  -6  -5   2 22.8292 3.62228   3
  -6  -5   2 24.7194 3.52939   1
   6   5  -2 25.1137 2.72448   2
  -5  -5   2 0.38632 1.41251   1
  -5  -5   2 1.89919 1.78314   3
  -4  -5   2 163.668 7.75835   3
   4  -5  -2 163.686 4.73072   1
  -4  -5   2 162.206 7.23157   1
   4  -5  -2 166.181 4.86088   1
   4   5  -2 159.297 6.18309   4
   3  -5  -2 116.234 4.42016   1
  -3  -5   2 114.651 5.79933   1
   3  -5  -2 115.769 4.17954   1
  -3  -5   2 115.373 6.39094   3
   3   5  -2 117.958 4.80971   4
  -2  -5   2 -0.8027 1.48007   3
   2  -5  -2 -3.3246 0.93274   1
  -2  -5   2 1.29226 1.37446   1
   1  -5  -2 4.02527 1.36190   1
  -1  -5   2 3.28734 1.36141   1
  -1  -5   2 3.48307 1.90974   3
   0  -5   2 11.0258 1.90440   1
   0  -5  -2 10.6730 1.86794   1
  -1  -5  -2 18.0626 2.49907   1
   1  -5   2 19.7232 2.37610   1
  -2  -5  -2 398.789 12.6454   1
   2  -5   2 395.380 11.4402   1
  -3  -5  -2 -1.5475 1.30140   1
   3  -5   2 0.55895 0.87926   1
   4  -5   2 10.2644 1.30182   1
   4  -5   2 11.1946 1.35717   1
  -4  -5  -2 11.7945 2.53760   1
   5  -5   2 24.9835 1.50184   1
  -5  -5  -2 27.9445 3.60819   1
   5  -5   2 25.8277 1.48641   1
  -6  -5  -2 12.2918 2.63802   1
   6   5   2 17.4354 2.34502   2
  -7  -5  -2 2.29535 1.88277   1
   7   5   2 10.4480 2.05526   2
  -8  -5  -2 73.3576 5.62478   1
   8   5   2 69.8271 4.50497   2
  -9  -5  -2 0.94616 2.12051   1
   9   5   2 3.94948 2.01894   2
 -10  -5  -2 14.3478 3.37687   1
  10   5   2 13.5082 2.76702   2
  11   5   2 160.051 7.36977   2
  12   5   2 3.11287 2.06565   2
  13   5   2 3.00038 2.14399   2
  14   5   2 25.5732 3.85061   2
  15   5   2 19.9867 3.49295   2
 -14  -6   2 3.82522 2.72849   3
 -13  -6   2 9.44759 3.53534   3
  13   6  -2 4.59517 2.60262   2
 -12  -6   2 1.40994 2.17167   3
  12   6  -2 0.72476 2.01827   2
 -11  -6   2 15.8153 3.89377   3
 -10  -6   2 31.9621 4.92110   1
 -10  -6   2 26.5698 4.49882   3
  10   6  -2 28.1192 3.62844   2
  -9  -6   2 2.27974 2.51795   1
  -9  -6   2 5.69737 2.75874   3
   9   6  -2 6.44570 2.17931   2
  -8  -6   2 0.46567 2.26329   1
  -8  -6   2 2.82911 2.49843   3
  -7  -6   2 7.28785 2.99332   3
  -7  -6   2 7.47629 2.74336   1
  -6  -6   2 5.96352 2.62547   1
  -6  -6   2 8.88528 2.78494   3
  -5  -6   2 1.12092 1.88364   1
  -5  -6   2 3.74932 2.33095   3
   4  -6  -2 25.4023 1.77143   1
  -4  -6   2 29.7778 4.02408   1
   4  -6  -2 27.5812 1.62181   1
   4   6  -2 25.0357 2.96576   4
   3  -6  -2 11.3794 1.51195   1
  -3  -6   2 7.36768 2.44397   1
  -2  -6   2 11.3975 2.54592   1
   2  -6  -2 15.0703 2.05598   1
  -1  -6   2 116.405 6.01180   1
   1  -6  -2 113.237 5.33140   1
   0  -6  -2 12.4960 2.31359   1
   0  -6   2 15.8044 2.47618   1
   1  -6   2 96.7929 4.91561   1
  -1  -6  -2 89.0054 5.21881   1
   2  -6   2 50.0674 3.32901   1
  -2  -6  -2 52.3420 4.39836   1
   3  -6   2 27.4210 2.36549   1
  -3  -6  -2 28.4110 3.71403   1
  -4  -6  -2 -0.5801 1.62868   1
   4  -6   2 -0.1096 0.77120   1
  -5  -6  -2 11.1919 2.89658   1
  -6  -6  -2 2.56545 2.29458   1
  -7  -6  -2 1.73460 2.19394   1
  -8  -6  -2 60.2279 6.08959   1
  -9  -6  -2 0.11926 2.50066   1
   9   6   2 4.62181 2.24457   2
 -10  -6  -2 25.5842 4.58488   1
  10   6   2 24.1401 3.57371   2
 -11  -6  -2 80.3592 8.08264   1
  11   6   2 77.9518 5.78474   2
  12   6   2 58.2214 5.42515   2
  13   6   2 31.3861 4.44268   2
 -10  -7   2 6.75252 3.63013   1
  -9  -7   2 18.9867 4.42587   1
  -8  -7   2 2.10077 2.53564   1
  -7  -7   2 5.59027 2.81160   1
  -6  -7   2 30.6694 4.83717   1
  -5  -7   2 5.84757 2.68053   1
  -4  -7   2 4.65174 2.47965   1
   3  -7  -2 2.61537 1.15739   1
  -3  -7   2 3.36011 2.22393   1
   2  -7  -2 2.29393 1.32629   1
  -2  -7   2 0.15641 1.97076   1
   1  -7  -2 9.98961 2.10153   1
  -1  -7   2 9.84787 2.49691   1
   0  -7   2 14.0247 2.72339   1
   0  -7  -2 19.9199 2.96194   1
   1  -7   2 -0.1350 1.42850   1
  -1  -7  -2 -0.8343 1.69333   1
   2  -7   2 9.16626 1.91966   1
  -2  -7  -2 8.22765 2.53101   1
   3  -7   2 1.78569 1.17420   1
  -3  -7  -2 3.65522 2.31777   1
  -4  -7  -2 12.7810 3.14191   1
   4  -7   2 16.1497 1.48857   1
  -5  -7  -2 0.50020 2.23711   1
  -6  -7  -2 -1.8792 2.03285   1
  -7  -7  -2 37.2636 4.98067   1
  -8  -7  -2 2.37252 2.82728   1
  -9  -7  -2 -2.2739 2.55146   1
  -3  -8   2 -0.8994 2.08063   1
  -2  -8   2 3.17371 2.59053   1
   2  -8  -2 1.15771 1.28988   1
   1  -8  -2 8.51564 2.06820   1
  -1  -8   2 10.6363 2.75965   1
   0  -8   2 -0.5646 1.80276   1
   0  -8  -2 -0.2567 1.74907   1
  -1  -8  -2 -1.1652 1.68947   1
   1  -8   2 -1.9774 1.34202   1
   2  -8   2 -0.1406 1.28440   1
  -2  -8  -2 -1.8194 2.00370   1
  20   0  -3 -2.3814 2.18312   1
  19   0  -3 144.216 8.38275   1
  18   0  -3 3.08740 2.22140   1
  17   0  -3 0.34351 1.86013   1
  16   0  -3 -0.5389 1.72025   1
  15   0  -3 36.6334 4.01454   1
  14   0  -3 -0.1140 1.41415   1
 -13   0   3 123.748 5.43939   3
  13   0  -3 119.272 6.14992   1
  12   0  -3 -0.0937 1.46382   1
 -12   0   3 0.98000 1.49745   3
 -11   0   3 1148.83 27.7691   3
  11   0  -3 1110.71 29.1255   1
 -11   0   3 1114.53 26.5033   2
  10   0  -3 -0.5756 0.82303   1
 -10   0   3 1.03268 0.88768   2
 -10   0   3 -1.4737 0.84673   3
   9   0  -3 867.662 22.7275   1
  -9   0   3 890.886 20.5885   2
  -9   0   3 864.781 21.7282   3
   8   0  -3 -0.4701 0.81590   1
  -8   0   3 0.53283 0.83699   3
  -8   0   3 -0.3563 0.62976   2
  -7   0   3 5085.93 110.508   2
   7   0  -3 5017.56 117.108   1
  -7   0   3 5001.33 114.630   3
  -6   0   3 -1.4508 0.62488   3
   6   0  -3 0.03491 0.67147   1
  -6   0   3 -0.6580 0.43751   2
  -5   0   3 2356.53 53.3907   3
   5   0  -3 2255.06 54.9320   1
  -5   0   3 2400.12 51.0688   2
  -4   0   3 0.04991 0.51146   3
   4   0  -3 -0.0787 0.41947   1
  -4   0   3 0.13995 0.30121   2
   4   0  -3 -0.0077 0.18177   2
   3   0  -3 3683.11 87.4084   1
   3   0  -3 3623.67 80.7608   2
  -3   0   3 3608.35 80.9951   2
  -3   0   3 3738.84 85.4828   3
  -2   0   3 -1.6297 0.27978   2
  -2   0   3 -2.0264 0.27400   3
   2   0  -3 -1.0999 0.40003   1
   2   0  -3 -1.3342 0.22112   2
  -1   0   3 4132.63 98.2615   1
   1   0  -3 4224.85 101.925   4
   1   0  -3 4224.40 97.8037   1
  -1   0   3 4238.42 90.8155   2
  -1   0   3 4152.26 93.5127   3
   1   0  -3 3729.40 90.6156   2
   0   0   3 -0.3389 0.27021   2
   0   0  -3 -0.4135 0.31299   1
   0   0   3 2.00569 0.50745   1
   0   0   3 -0.2527 0.32806   3
   0   0  -3 1.95348 0.42925   4
  -1   0  -3 1510.76 35.6081   1
   1   0   3 1545.11 34.1202   3
   1   0   3 1523.22 35.6534   1
   1   0   3 1483.54 33.1998   2
   2   0   3 -0.2545 0.22488   3
  -2   0  -3 1.00905 0.46363   1
   2   0   3 1.05177 0.54459   1
  -3   0  -3 80.0431 3.04038   1
   3   0   3 75.2105 2.42025   2
   3   0   3 79.6970 3.10621   1
  -4   0  -3 -0.4927 0.44771   1
   4   0   3 -0.0720 0.29543   2
   4   0   3 0.00302 0.48529   1
   5   0   3 291.015 8.56613   1
  -5   0  -3 295.621 8.50855   1
   6   0   3 -0.9793 0.55619   1
   6   0   3 0.32412 0.44178   2
   6   0   3 -0.3834 0.34536   2
   7   0   3 159.057 3.89360   2
   7   0   3 158.965 3.87506   2
   7   0   3 149.535 5.72354   1
   8   0   3 -0.5151 0.77086   1
   9   0   3 160.679 6.37921   1
  10   0   3 0.27095 1.13221   1
  11   0   3 1078.91 28.5912   1
  12   0   3 0.17748 1.73244   1
  13   0   3 74.1005 5.10728   1
  14   0   3 0.23560 1.61268   1
  15   0   3 123.656 6.92577   1
  16   0   3 6.10260 2.38643   1
  17   0   3 4.84688 2.46768   1
  18   0   3 -1.9087 1.99583   1
  19   0   3 21.2503 4.27892   1
  20  -1  -3 -1.0362 2.02443   1
  20   1  -3 -2.9355 2.26266   1
  19  -1  -3 3.11533 2.17466   1
  19   1  -3 2.68159 2.50666   1
  18  -1  -3 23.7662 3.68368   1
  18   1  -3 21.2107 3.89192   1
  17  -1  -3 2.53848 1.84390   1
  17   1  -3 -3.2296 1.55316   1
  16  -1  -3 36.4040 3.86008   1
  16   1  -3 33.7057 4.30807   1
  15  -1  -3 17.5192 2.61975   1
  15   1  -3 10.5630 2.80380   1
 -14  -1   3 41.9866 3.59941   3
  14  -1  -3 37.0024 3.28237   1
  14   1  -3 39.4272 4.52708   1
 -13  -1   3 208.879 7.79284   3
  13  -1  -3 201.825 7.64614   1
  13   1  -3 206.907 8.71339   1
  12  -1  -3 958.631 25.4718   1
 -12  -1   3 987.105 25.1882   3
 -12   1   3 992.961 24.6063   3
  12   1  -3 980.260 26.8940   1
 -11  -1   3 553.071 15.3685   3
 -11   1   3 537.264 14.7582   3
  11   1  -3 560.121 12.9309   2
  11   1  -3 553.570 16.5807   1
 -10  -1   3 59.0312 3.83501   1
 -10  -1   3 55.9502 3.48016   3
  10  -1  -3 56.8646 3.22826   1
 -10   1   3 56.5948 3.12030   3
  10   1  -3 52.0377 2.24522   2
  10   1  -3 48.8607 3.64118   1
  -9  -1   3 92.2287 4.63332   1
   9  -1  -3 95.1946 4.01337   1
  -9  -1   3 99.4250 4.43772   3
   9   1  -3 95.9271 3.23570   2
   9   1  -3 88.9906 4.59467   1
  -9   1   3 94.9289 4.05753   3
  -8  -1   3 0.86855 0.99948   3
  -8  -1   3 -0.3227 0.87771   1
   8  -1  -3 0.07834 0.62412   1
   8  -1  -3 0.19724 0.42712   1
   8   1  -3 0.19741 0.53490   2
   8   1  -3 -1.2417 0.77559   1
  -8   1   3 0.82550 0.74913   3
  -7  -1   3 1191.55 29.5384   1
   7  -1  -3 1147.19 28.3224   1
   7  -1  -3 1215.22 28.4363   1
  -7  -1   3 1161.95 28.3778   3
  -7   1   3 1179.46 28.0063   3
   7   1  -3 1111.71 29.4662   1
   7   1  -3 1201.67 26.5363   2
   6  -1  -3 525.881 13.4076   1
  -6  -1   3 528.930 14.4643   1
   6  -1  -3 551.542 13.4729   1
  -6  -1   3 514.320 13.8883   3
  -6   1   3 535.703 13.6154   3
   6   1  -3 529.724 14.5586   1
  -5  -1   3 4.85182 1.07462   1
  -5  -1   3 4.52562 1.11496   3
   5  -1  -3 5.19362 0.73483   1
   5   1  -3 4.47876 0.74886   2
   5   1  -3 4.56257 1.11693   1
  -5   1   3 4.26480 0.93384   3
  -4  -1   3 2397.01 55.5065   1
   4  -1  -3 2373.35 54.3534   1
  -4  -1   3 2319.00 53.7922   3
   4   1  -3 2336.74 55.4844   1
   4   1  -3 2295.11 55.4366   1
   4   1  -3 2350.65 51.4201   2
  -3  -1   3 543.741 14.1772   1
  -3  -1   3 561.111 13.8549   3
   3  -1  -3 552.225 13.2571   1
   3  -1  -3 560.274 13.2539   1
   3   1  -3 520.547 14.1070   4
   3   1  -3 548.735 14.2011   1
   3   1  -3 557.755 12.7026   2
  -2  -1   3 299.885 8.31207   1
   2  -1  -3 308.833 7.63410   1
   2   1  -3 299.233 8.09033   4
   2   1  -3 300.161 7.29791   2
  -1  -1   3 999.164 24.1412   1
   1  -1  -3 982.900 23.6376   1
  -1  -1   3 1007.27 23.5064   3
   1  -1  -3 992.603 23.6902   1
   1   1  -3 1006.76 24.1712   1
   1   1  -3 998.516 24.8625   4
   1   1  -3 1008.12 22.1897   2
   0  -1  -3 42.8353 1.29155   2
   0  -1   3 43.3473 2.08486   3
   0  -1  -3 45.3860 1.94594   1
   0  -1   3 42.2842 2.01695   1
   0  -1  -3 48.1089 1.36593   2
   2  -1   3 111.383 3.70040   1
   2  -1   3 116.333 3.37598   3
  -2  -1  -3 118.283 4.01815   1
   2  -1   3 118.056 3.68793   1
   2   1   3 116.080 3.44877   2
   2   1   3 120.068 4.11586   1
   3  -1   3 694.558 15.5638   3
   3  -1   3 687.407 16.5793   1
   3  -1   3 655.946 16.5905   1
  -3  -1  -3 671.626 17.1185   1
   3   1   3 667.332 17.1723   1
   3   1   3 655.539 15.5906   2
   4  -1   3 1380.87 33.7796   1
  -4  -1  -3 1426.20 34.4410   1
   4  -1   3 1376.22 33.6699   1
   4   1   3 1447.80 34.5662   1
   4   1   3 1455.50 31.8352   2
  -5  -1  -3 713.681 18.9500   1
   5  -1   3 741.721 18.3224   1
   5  -1   3 731.716 18.3479   1
   5   1   3 735.314 17.1890   2
   5   1   3 730.043 19.1446   1
   6  -1   3 3738.59 86.0027   1
   6  -1   3 3573.02 85.9184   1
  -6  -1  -3 3705.67 83.5007   3
  -6  -1  -3 3701.05 86.7414   1
   6   1   3 3700.09 86.9080   1
   7  -1   3 453.299 12.3988   1
  -7  -1  -3 442.411 11.3319   3
  -7  -1  -3 448.991 13.0583   1
   7  -1   3 461.615 12.4143   1
   7   1   3 451.964 11.3315   2
   7   1   3 434.652 13.1226   1
  -8  -1  -3 459.056 13.8560   1
   8  -1   3 466.282 13.2139   1
   8  -1   3 500.565 13.3945   1
  -8  -1  -3 476.905 11.9917   3
   8   1   3 454.215 13.9550   1
   8   1   3 484.823 11.9609   2
  -9  -1  -3 30.4660 1.81764   3
   9  -1   3 25.2257 2.51615   1
  -9  -1  -3 31.3603 3.19232   1
   9   1   3 26.8546 2.93430   1
   9   1   3 29.3548 1.89814   2
  10  -1   3 427.883 12.7200   1
  10   1   3 436.091 13.6498   1
  10   1   3 414.306 10.7389   2
  11  -1   3 0.79497 1.31551   1
  11   1   3 1.61830 0.82329   2
  11   1   3 4.36339 1.89037   1
  12  -1   3 403.996 13.2002   1
  12   1   3 429.617 10.2364   2
  12   1   3 443.084 14.3483   1
  13  -1   3 499.555 15.4861   1
  13   1   3 508.085 16.5115   1
  14  -1   3 368.222 12.7154   1
  14   1   3 380.750 13.7975   1
  15  -1   3 4.60304 2.09638   1
  15   1   3 3.75075 2.28014   1
  16  -1   3 62.7184 5.08971   1
  16   1   3 55.5074 5.76401   1
  17  -1   3 1.78933 2.20909   1
  17   1   3 4.57595 2.64035   1
  18  -1   3 55.6734 5.67303   1
  18   1   3 68.3646 6.80746   1
  19  -1   3 -3.8001 1.95064   1
  19   1   3 1.15084 2.58836   1
  20  -2  -3 -1.5745 1.71313   1
  20   2  -3 -2.4037 2.56614   1
  19  -2  -3 22.6286 3.27083   1
  19   2  -3 22.4490 4.60260   1
  18  -2  -3 55.8192 4.31876   1
  18   2  -3 63.7210 6.88301   1
  17  -2  -3 0.04562 1.37222   1
  17   2  -3 1.32333 2.12317   1
  16  -2  -3 22.9329 2.79390   1
  16   2  -3 22.3262 3.94406   1
  15  -2  -3 94.1759 4.74856   1
  15   2  -3 85.3760 6.31471   1
  15   2  -3 89.0703 3.29212   2
 -14  -2   3 1.24320 1.72656   3
  14  -2  -3 -1.5858 1.23360   1
  14   2  -3 2.12007 0.99525   2
  14   2  -3 -0.8884 2.12425   1
 -13  -2   3 42.9284 4.07199   3
  13  -2  -3 41.1690 2.93390   1
  13   2  -3 45.1491 4.84145   1
  13   2  -3 44.0524 2.65586   2
  12  -2  -3 95.9630 4.13891   1
 -12  -2   3 114.974 5.59583   3
 -12   2   3 89.5470 4.40889   3
  12   2  -3 89.9494 5.83446   1
  12   2  -3 93.5699 3.97140   2
 -11  -2   3 41.0468 3.85335   3
  11  -2  -3 33.1160 2.32153   1
  11  -2  -3 34.6906 2.42285   1
  11   2  -3 34.1255 2.56593   2
 -11   2   3 36.3708 3.25191   3
  11   2  -3 42.3276 4.59001   1
  10  -2  -3 426.823 11.3281   1
  10  -2  -3 412.889 11.1525   1
 -10  -2   3 423.348 12.7332   3
 -10  -2   3 413.798 13.4116   1
  10   2  -3 413.751 13.5808   1
 -10   2   3 414.700 11.9434   3
  -9  -2   3 280.262 10.0455   1
  -9  -2   3 279.187 9.43567   3
   9  -2  -3 298.224 7.99427   1
   9  -2  -3 278.618 7.83964   1
   9   2  -3 304.716 10.3253   1
  -9   2   3 280.484 8.76673   3
  -8  -2   3 745.236 20.7720   1
  -8  -2   3 758.455 19.9872   3
   8  -2  -3 751.950 18.3173   1
   8  -2  -3 777.488 18.4250   1
   8   2  -3 736.708 20.8915   1
  -8   2   3 766.546 19.2909   3
   8   2  -3 755.228 18.2213   2
  -7  -2   3 526.824 15.0699   1
   7  -2  -3 526.413 12.6425   1
   7  -2  -3 508.571 12.5892   1
  -7  -2   3 534.186 14.5620   3
   7   2  -3 513.925 12.9359   2
   7   2  -3 503.625 15.0229   1
   6  -2  -3 566.984 13.8267   1
  -6  -2   3 592.319 15.8076   3
  -6  -2   3 594.400 16.3440   1
   6  -2  -3 592.443 13.8520   1
   6   2  -3 584.498 14.2330   2
   6   2  -3 575.756 16.3249   1
  -5  -2   3 1948.09 47.4658   1
  -5  -2   3 1971.03 46.1723   3
   5  -2  -3 1991.97 45.0256   1
   5   2  -3 1968.57 47.5771   1
   5   2  -3 1906.14 43.5629   2
  -4  -2   3 14.8419 1.79543   1
   4  -2  -3 20.9982 0.87870   1
  -4  -2   3 17.8698 2.02923   3
   4  -2  -3 22.2614 0.88091   1
   4   2  -3 25.2541 2.40914   1
   4   2  -3 18.6128 1.36933   2
   4   2  -3 18.9787 1.45722   4
   3  -2  -3 790.509 18.9100   1
   3  -2  -3 802.028 18.9334   1
  -3  -2   3 770.845 20.4788   1
   3   2  -3 779.433 20.5177   4
   3   2  -3 842.379 20.6495   1
   3   2  -3 825.913 18.4766   2
  -2  -2   3 19.5609 1.71062   1
   2  -2  -3 21.2003 1.22309   1
   2   2  -3 21.8492 1.26691   2
   2   2  -3 22.3953 1.36918   4
   0  -2  -3 12.9400 1.15466   1
   0  -2  -3 13.4704 1.38621   1
   0  -2   3 14.9336 1.48052   1
   0  -2   3 12.1491 1.31221   1
   1  -2   3 38.6581 1.98728   1
  -1  -2  -3 36.1181 2.05352   1
   1  -2   3 42.2953 2.22408   3
   1   2   3 39.0636 1.58013   2
  -2  -2  -3 3656.98 86.0499   1
   2  -2   3 3686.15 83.1911   3
   2  -2   3 3644.61 85.2763   1
   2   2   3 3762.85 86.1935   1
   2   2   3 3667.72 80.2433   2
   3  -2   3 558.938 13.9316   1
  -3  -2  -3 565.500 14.9998   1
   3  -2   3 540.623 14.0080   1
   3  -2   3 569.585 13.8999   3
   3   2   3 538.034 13.2913   2
   3   2   3 563.090 14.9770   1
  -4  -2  -3 74.8219 3.69159   1
   4  -2   3 79.9517 3.02924   1
   4  -2   3 84.1347 2.94934   1
   4   2   3 74.2845 3.03158   2
   4   2   3 75.9612 3.78491   1
   5  -2   3 149.362 4.83023   1
   5  -2   3 154.377 4.75606   1
  -5  -2  -3 148.913 5.87435   1
   5   2   3 150.353 4.91381   2
   5   2   3 149.709 5.94081   1
   6  -2   3 741.804 18.9725   1
   6  -2   3 772.318 18.9196   1
  -6  -2  -3 756.071 19.0511   3
  -6  -2  -3 732.911 20.3973   1
   6   2   3 773.876 18.3838   2
   6   2   3 774.752 20.6218   1
   7  -2   3 24.0689 1.82582   1
   7  -2   3 21.1521 1.69194   1
  -7  -2  -3 19.3484 2.47400   1
  -7  -2  -3 23.0123 2.20253   3
   7   2   3 25.5012 2.77089   1
   7   2   3 23.7781 1.95687   2
  -8  -2  -3 261.622 8.01753   3
  -8  -2  -3 255.140 9.31485   1
   8  -2   3 257.651 7.85738   1
   8   2   3 249.755 9.20166   1
   8   2   3 263.552 7.81412   2
   9  -2   3 33.1714 2.22816   1
 -10  -2  -3 184.816 6.29210   3
  10  -2   3 168.994 6.28964   1
  10   2   3 174.111 7.81387   1
  10   2   3 173.377 6.01373   2
  11  -2   3 37.7134 2.82716   1
  11   2   3 32.4123 3.98297   1
  11   2   3 31.4730 2.58622   2
  12  -2   3 39.5022 3.03139   1
  12   2   3 33.3690 4.28042   1
  12   2   3 37.0806 2.73305   2
  13  -2   3 12.6077 2.18469   1
  13   2   3 9.08851 1.63247   2
  13   2   3 5.38242 2.28178   1
  14  -2   3 29.3417 3.28972   1
  14   2   3 34.3960 4.65933   1
  14   2   3 33.6908 2.51432   2
  15  -2   3 76.0144 4.84165   1
  15   2   3 75.5004 3.14959   2
  15   2   3 69.0590 6.06857   1
  16  -2   3 1.24737 1.65019   1
  16   2   3 4.78399 2.87133   1
  17  -2   3 61.3777 4.91815   1
  17   2   3 49.5575 6.01296   1
  18  -2   3 0.08684 1.76542   1
  18   2   3 1.08164 2.89970   1
  19  -3  -3 2.94541 1.31021   1
  18  -3  -3 1.91146 1.18229   1
  17  -3  -3 -1.0194 0.96168   1
  17   3  -3 0.02186 1.25799   2
  16  -3  -3 -0.7043 0.95545   1
  16   3  -3 1.91698 1.33711   2
  15  -3  -3 15.4971 1.65823   1
  15   3  -3 16.9477 2.29052   2
  14  -3  -3 1.15796 0.78741   1
 -14  -3   3 4.05845 2.23880   3
  14   3  -3 1.01427 1.26222   2
  14   3  -3 -0.2859 1.95912   1
 -13  -3   3 -0.2146 1.63282   3
  13  -3  -3 0.87998 0.61562   1
  13  -3  -3 0.95279 0.66479   1
  13   3  -3 0.86750 1.26328   2
  13   3  -3 4.49370 2.31113   1
  12  -3  -3 -0.4085 0.42996   1
  12  -3  -3 0.70475 0.54403   1
 -12  -3   3 -0.0161 1.57981   3
  12   3  -3 0.91235 1.83967   1
  12   3  -3 1.65595 1.31685   2
 -12   3   3 1.76753 1.34850   3
 -11  -3   3 57.0252 4.37410   3
  11   3  -3 65.7000 5.88447   1
  11   3  -3 51.5271 3.49643   2
 -11   3   3 61.6945 3.77128   3
 -10  -3   3 315.010 11.5636   1
 -10  -3   3 298.548 10.7514   3
  10   3  -3 312.741 11.5869   1
 -10   3   3 323.917 10.0810   3
  10   3  -3 311.765 9.36392   2
  -9  -3   3 110.356 6.00440   1
  -9  -3   3 119.907 5.91388   3
   9   3  -3 106.885 4.57892   2
   9   3  -3 108.974 6.11549   1
  -8  -3   3 3.24663 1.81952   3
  -8  -3   3 2.06262 1.55234   1
   8   3  -3 2.91813 1.60190   1
   8   3  -3 1.84829 1.05049   2
  -7  -3   3 16.4076 2.52062   3
  -7  -3   3 16.8891 2.58550   1
   7   3  -3 21.8181 2.76238   1
   7   3  -3 17.6230 1.93153   2
  -6  -3   3 34.9978 3.39070   3
  -6  -3   3 34.5172 2.93593   1
   6   3  -3 32.1213 2.20735   2
   6   3  -3 36.0305 3.46250   1
  -5  -3   3 277.527 9.36179   1
  -5  -3   3 273.124 9.24488   3
   5   3  -3 268.637 7.69852   2
   5   3  -3 282.051 9.38833   1
  -4  -3   3 74.5171 4.18160   1
  -4  -3   3 89.8519 4.47731   3
   4  -3  -3 86.0069 2.38282   1
   4   3  -3 81.7763 3.50127   4
   4   3  -3 79.7364 3.24966   2
   4   3  -3 75.1192 4.16445   1
  -3  -3   3 348.914 10.7024   1
   3  -3  -3 356.084 8.97913   1
   3   3  -3 354.352 9.96617   4
   3   3  -3 354.409 9.09758   2
  -2  -3   3 14.0899 1.98563   3
   2  -3  -3 10.8361 1.14817   1
  -2  -3   3 9.24337 1.58472   1
   2  -3  -3 12.1481 1.30452   1
   2   3  -3 12.9536 1.37165   4
   2   3  -3 12.2149 1.23607   2
  -1  -3   3 69.0480 3.37503   1
  -1  -3   3 69.2680 3.63695   3
   1  -3  -3 75.5538 3.12289   1
   1  -3  -3 61.5984 2.76480   1
  -1  -3   3 74.0454 3.51415   1
   1   3  -3 72.7870 2.69403   2
   1   3  -3 69.9383 2.49518   4
   0  -3   3 132.977 5.28332   3
   0  -3  -3 125.780 4.59190   1
   0  -3   3 130.288 4.88223   1
   0  -3   3 133.312 4.85776   1
   0  -3  -3 140.509 4.92445   1
  -1  -3  -3 412.380 11.5583   1
   1  -3   3 405.493 11.0332   1
  -1  -3  -3 391.593 11.2902   1
   1  -3   3 397.545 11.4461   3
   1   3   3 403.638 9.70332   2
   1   3   3 394.734 10.4609   4
   2  -3   3 72.5687 3.02286   1
  -2  -3  -3 74.5691 3.61710   1
   2  -3   3 66.6104 3.00393   1
   2  -3   3 72.0254 3.50538   3
   2   3   3 70.0174 2.74320   2
  -3  -3  -3 205.758 4.81557   2
   3  -3   3 195.435 6.08513   1
   3  -3   3 208.003 6.02874   1
  -3  -3  -3 195.227 7.04208   1
   3   3   3 197.991 5.87788   2
   3   3   3 195.740 7.07701   1
  -4  -3  -3 321.407 10.1155   1
   4  -3   3 306.920 8.65049   1
   4   3   3 307.254 8.53623   2
   4   3   3 316.245 10.1346   1
  -5  -3  -3 431.877 13.0285   1
   5  -3   3 417.244 10.9869   1
  -5  -3  -3 424.623 11.3814   4
   5  -3   3 412.766 11.1696   1
   5   3   3 429.596 11.2504   2
   5   3   3 436.008 13.1146   1
   6  -3   3 224.273 6.62361   1
   6  -3   3 228.291 6.44634   1
  -6  -3  -3 220.251 8.39527   1
   6   3   3 229.454 7.11471   2
   6   3   3 224.162 8.51079   1
   7  -3   3 28.9215 1.81376   1
  -7  -3  -3 26.9858 3.18406   1
   7  -3   3 29.7899 1.90222   1
   7   3   3 33.2099 2.51466   2
   7   3   3 30.0718 3.33046   1
   8  -3   3 111.611 4.08110   1
  -8  -3  -3 110.002 5.87506   1
   8  -3   3 113.161 4.01493   1
   8   3   3 112.991 4.80085   2
   8   3   3 99.1380 5.64946   1
  -9  -3  -3 8.31482 2.28004   1
   9  -3   3 14.9998 1.67223   1
   9  -3   3 12.3715 1.51150   1
   9   3   3 11.9805 1.99474   2
   9   3   3 14.6206 2.86138   1
  10  -3   3 71.9351 3.34357   1
 -10  -3  -3 65.1809 4.86722   1
  10   3   3 69.4413 3.94787   2
  11  -3   3 159.341 5.63583   1
  11   3   3 144.420 6.03393   2
  12  -3   3 67.8772 3.58475   1
  12   3   3 68.0852 4.05764   2
  13  -3   3 51.7146 3.36127   1
  13   3   3 61.0017 3.88502   2
  14  -3   3 83.7169 4.38013   1
  14   3   3 80.4421 4.57948   2
  15  -3   3 8.51186 1.91479   1
  15   3   3 3.83147 1.71739   2
  16  -3   3 1.31852 1.45709   1
  16   3   3 4.48003 1.65406   2
  17  -3   3 14.1745 2.45082   1
  18  -3   3 2.37852 1.70212   1
  18   4  -3 8.05900 2.08042   2
  17   4  -3 3.60921 1.87912   2
  16   4  -3 41.2586 3.97166   2
 -15  -4   3 -1.3011 1.91170   3
  15   4  -3 -0.3436 1.58071   2
 -14  -4   3 63.5432 5.38795   3
  14   4  -3 58.5118 4.26627   2
 -13  -4   3 0.03112 2.01489   3
  13   4  -3 -0.8080 1.35505   2
 -12  -4   3 9.85778 2.83663   3
  12   4  -3 9.28943 2.10028   2
 -11  -4   3 284.104 11.1056   3
 -11  -4   3 280.232 11.7948   1
  11   4  -3 289.601 9.44114   2
 -10  -4   3 1.11784 2.13571   3
 -10  -4   3 0.20252 2.12619   1
  10   4  -3 0.45011 1.48740   2
  -9  -4   3 74.8003 5.40518   3
  -9  -4   3 65.4763 5.44435   1
   9   4  -3 71.7386 4.29532   2
  -8  -4   3 131.509 6.87389   1
  -8  -4   3 131.024 6.67927   3
   8   4  -3 124.715 5.32977   2
  -7  -4   3 33.3544 3.89164   3
  -7  -4   3 33.6708 3.72389   1
   7   4  -3 33.7125 2.99463   2
  -6  -4   3 87.0812 5.03558   1
  -6  -4   3 91.4818 5.32253   3
   6   4  -3 93.1886 4.05345   2
  -5  -4   3 11.3045 2.31631   3
  -5  -4   3 8.63060 2.01063   1
   5   4  -3 10.5721 1.64826   2
   5   4  -3 10.4255 1.79729   4
   4  -4  -3 55.5758 2.00190   1
   4  -4  -3 54.8520 2.10476   1
  -4  -4   3 53.5026 3.74506   1
   4   4  -3 51.8076 2.79268   2
   4   4  -3 50.7753 2.96417   4
  -3  -4   3 16.6857 2.31778   1
   3  -4  -3 17.0205 1.36901   1
   3  -4  -3 16.7584 1.45692   1
   3   4  -3 17.3353 1.74577   2
  -2  -4   3 248.983 8.51212   1
  -2  -4   3 249.853 9.00703   3
   2  -4  -3 244.132 7.24476   1
   2   4  -3 243.136 7.42418   4
  -1  -4   3 209.943 7.22215   1
  -1  -4   3 198.717 7.77073   3
   1  -4  -3 205.661 6.76453   1
   1   4  -3 191.837 5.95237   4
   0  -4  -3 17.5878 2.21085   1
   0  -4   3 21.9459 2.58613   1
   0  -4   3 19.9401 2.62056   3
   1  -4   3 70.6122 3.53869   1
  -1  -4  -3 70.6501 3.74473   1
   1  -4   3 66.0103 3.98956   3
   1   4   3 67.8532 2.64954   4
  -2  -4  -3 577.208 15.7598   1
   2  -4   3 528.492 14.6358   1
   3  -4   3 171.838 5.67118   1
   3  -4   3 169.809 5.78485   1
  -3  -4  -3 170.833 6.90090   1
   3   4   3 170.951 5.62178   2
  -4  -4  -3 656.232 18.5013   1
   4  -4   3 632.394 16.4090   1
   4  -4   3 662.668 16.3548   1
   4   4   3 619.074 16.0570   2
   5  -4   3 31.9735 1.85225   1
   5  -4   3 32.1847 1.99970   1
  -5  -4  -3 33.2941 3.51617   1
   5   4   3 33.4122 2.62222   2
   6  -4   3 248.144 6.79912   1
   6  -4   3 240.210 6.95838   1
  -6  -4  -3 231.279 9.33468   1
   6   4   3 261.981 8.01007   2
  -7  -4  -3 17.4938 2.98163   1
   7  -4   3 16.3654 1.34220   1
   7  -4   3 14.3909 1.22395   1
   7   4   3 12.8891 2.05741   2
   8  -4   3 3.32879 0.76562   1
  -8  -4  -3 5.66148 2.29647   1
   8  -4   3 4.17641 0.86045   1
   8   4   3 3.58917 1.65101   2
  -9  -4  -3 42.3769 4.66333   1
   9  -4   3 50.1086 2.14696   1
   9  -4   3 48.8330 2.04711   1
   9   4   3 53.0710 3.88836   2
 -10  -4  -3 271.828 11.4127   1
  10  -4   3 281.217 7.50486   1
  10  -4   3 290.185 7.61687   1
  10   4   3 285.418 9.60532   2
  11  -4   3 53.9553 2.23909   1
  11  -4   3 52.1194 2.26747   1
  11   4   3 54.5807 4.04186   2
  12  -4   3 16.5618 1.42730   1
  12   4   3 13.7112 2.64430   2
  13  -4   3 0.53211 0.73148   1
  13   4   3 2.84659 1.84811   2
  14  -4   3 24.7710 1.73090   1
  14   4   3 26.7847 3.33972   2
  15  -4   3 1.37285 0.84450   1
  15   4   3 -0.1334 1.86993   2
  16   4   3 128.529 6.47680   2
  16   5  -3 31.4187 4.04420   2
 -15  -5   3 10.4400 3.72324   3
  15   5  -3 11.0482 2.81088   2
 -14  -5   3 18.6798 4.18846   3
  14   5  -3 20.0305 3.39613   2
 -13  -5   3 111.008 7.31713   3
  13   5  -3 119.303 6.29782   2
 -12  -5   3 0.89533 2.56739   3
  12   5  -3 -0.4437 1.61723   2
 -11  -5   3 3.63745 2.51379   1
 -11  -5   3 2.07511 2.52362   3
  11   5  -3 2.99268 1.73358   2
 -10  -5   3 107.159 7.12992   1
 -10  -5   3 99.2643 7.03600   3
  10   5  -3 110.606 5.50030   2
  -9  -5   3 122.829 7.20811   1
  -9  -5   3 122.438 7.37708   3
   9   5  -3 113.332 5.54250   2
  -8  -5   3 205.912 9.35808   1
  -8  -5   3 199.509 9.39534   3
   8   5  -3 216.002 7.71219   2
  -7  -5   3 1.12922 1.88868   3
  -7  -5   3 2.52760 1.73968   1
   7   5  -3 4.00609 1.47019   2
  -6  -5   3 0.99045 1.58280   1
  -6  -5   3 -0.7935 1.76282   3
   6   5  -3 1.85565 1.33504   2
  -5  -5   3 12.5536 2.83886   3
  -5  -5   3 6.01165 2.02888   1
   5   5  -3 12.2440 2.11350   4
  -4  -5   3 161.850 7.41605   1
   4  -5  -3 162.038 4.81481   1
   4  -5  -3 169.106 5.02546   1
  -4  -5   3 160.701 7.79785   3
   4   5  -3 161.564 6.21604   4
  -3  -5   3 176.331 8.42414   3
  -3  -5   3 187.612 7.87575   1
   3  -5  -3 191.824 6.05425   1
   3  -5  -3 201.072 6.39676   1
   3   5  -3 196.675 6.80225   4
  -2  -5   3 -1.3743 1.49327   3
   2  -5  -3 -2.9435 0.76361   1
  -2  -5   3 3.30954 1.56295   1
  -1  -5   3 59.6761 4.47072   3
   1  -5  -3 56.0724 3.31425   1
  -1  -5   3 56.8910 3.77128   1
   0  -5   3 -3.5554 1.32067   3
   0  -5   3 0.36015 1.12965   1
   0  -5  -3 -0.1548 1.01769   1
   1  -5   3 386.869 11.7276   1
  -1  -5  -3 395.630 12.1629   1
   2  -5   3 853.587 22.5004   1
  -2  -5  -3 888.402 23.7995   1
   3  -5   3 4.45991 1.22408   1
  -3  -5  -3 1.98607 1.58931   1
   4  -5   3 125.511 4.51416   1
  -4  -5  -3 106.866 6.04307   1
   5  -5   3 6.03856 1.09155   1
  -5  -5  -3 4.54548 1.99617   1
   5  -5   3 7.95673 1.11831   1
   6  -5   3 23.6197 1.42975   1
   6  -5   3 22.1179 1.33618   1
  -6  -5  -3 18.1042 3.22546   1
   6   5   3 20.9392 2.59716   2
  -7  -5  -3 79.6939 5.73202   1
   7   5   3 87.6837 4.73446   2
  -8  -5  -3 7.00641 2.80177   1
   8   5   3 2.21690 1.80821   2
  -9  -5  -3 49.5623 5.55601   1
   9   5   3 58.1474 4.50531   2
 -10  -5  -3 23.8248 4.26712   1
  10   5   3 19.2867 3.22049   2
  11   5   3 6.85224 2.44226   2
  12   5   3 -1.9559 1.75967   2
  13   5   3 70.8837 5.39950   2
  14   5   3 37.4145 4.45592   2
  15   5   3 55.1185 5.16269   2
 -14  -6   3 -0.8081 2.76940   3
  14   6  -3 3.46476 2.47057   2
 -13  -6   3 6.31176 3.08218   3
  13   6  -3 5.02210 2.57910   2
 -12  -6   3 26.0210 4.63381   3
  12   6  -3 29.1962 3.99234   2
 -11  -6   3 -2.1594 2.43958   1
 -11  -6   3 2.95951 2.92704   3
  11   6  -3 0.73607 1.78685   2
 -10  -6   3 9.20798 3.37921   1
 -10  -6   3 12.0898 3.43716   3
  10   6  -3 16.2077 2.88321   2
  -9  -6   3 -1.8238 2.11695   1
  -9  -6   3 -1.0243 2.25189   3
   9   6  -3 -1.0466 1.61121   2
  -8  -6   3 5.68628 2.73302   3
  -8  -6   3 3.07613 2.55822   1
  -7  -6   3 -1.0290 1.82177   1
  -7  -6   3 0.56629 2.02581   3
  -6  -6   3 79.8238 6.07430   3
  -6  -6   3 71.0385 5.60783   1
  -5  -6   3 -2.1518 1.57953   1
  -5  -6   3 1.45395 1.84800   3
  -4  -6   3 -1.4197 1.57020   1
  -4  -6   3 0.61764 1.82273   3
   4  -6  -3 -0.5364 0.63717   1
   4   6  -3 -1.1139 1.29853   4
  -3  -6   3 116.873 7.13210   3
   3  -6  -3 113.356 4.46590   1
  -3  -6   3 116.109 6.37613   1
  -2  -6   3 38.4123 3.98514   1
   2  -6  -3 43.1060 3.03955   1
  -1  -6   3 30.7407 3.50441   1
   1  -6  -3 33.2390 3.24826   1
   0  -6  -3 29.7748 3.27824   1
   0  -6   3 35.0834 3.43689   1
  -1  -6  -3 70.6175 4.75737   1
   1  -6   3 80.5494 4.41723   1
  -2  -6  -3 43.0850 4.25644   1
   2  -6   3 56.5044 3.51794   1
  -3  -6  -3 1.40198 1.84170   1
   3  -6   3 2.20591 1.21014   1
   4  -6   3 10.6797 1.56024   1
  -4  -6  -3 3.52551 2.03538   1
  -5  -6  -3 -2.2545 1.62661   1
   5  -6   3 2.35133 0.82346   1
  -6  -6  -3 83.7719 6.06338   1
  -7  -6  -3 11.7484 3.09533   1
  -8  -6  -3 1.85497 2.51580   1
  -9  -6  -3 13.3829 3.81762   1
   9   6   3 8.49579 2.57679   2
 -10  -6  -3 4.97120 3.13997   1
  10   6   3 1.14114 2.10863   2
  11   6   3 33.2074 4.35470   2
  12   6   3 0.09247 2.29651   2
 -10  -7   3 3.04656 2.92154   1
  -9  -7   3 10.1200 3.58607   1
  -8  -7   3 17.4452 4.04338   1
  -7  -7   3 28.1843 4.70248   1
  -6  -7   3 0.50814 2.40971   1
  -5  -7   3 3.45773 2.42011   1
  -4  -7   3 27.1046 4.20080   1
   3  -7  -3 -0.4806 0.97499   1
  -3  -7   3 -0.9205 1.80106   1
  -2  -7   3 0.84809 1.90429   1
   2  -7  -3 5.80720 1.63711   1
   1  -7  -3 14.3796 2.40117   1
  -1  -7   3 16.2991 3.12373   1
   0  -7   3 -1.5030 1.61071   1
   0  -7  -3 0.35666 1.53057   1
   1  -7   3 0.23239 1.55588   1
  -1  -7  -3 -0.5781 1.67348   1
   2  -7   3 2.86709 1.60616   1
  -2  -7  -3 2.82579 2.15218   1
  -3  -7  -3 0.71460 2.09666   1
   3  -7   3 0.93200 1.16467   1
  -4  -7  -3 -3.4872 1.92923   1
   4  -7   3 0.13860 0.88424   1
  -5  -7  -3 18.4716 3.67985   1
  -6  -7  -3 -1.4002 2.13088   1
  -7  -7  -3 24.2806 4.55471   1
  -8  -7  -3 2.56425 2.95302   1
  -9  -7  -3 3.07861 2.94164   1
   2  -8  -3 3.26467 1.40492   1
  -2  -8   3 3.30926 2.58302   1
  -1  -8   3 -1.1556 1.83930   1
   1  -8  -3 1.73975 1.56394   1
   0  -8   3 1.56414 1.90974   1
   0  -8  -3 5.15956 2.15901   1
   1  -8   3 4.38311 1.95185   1
  -1  -8  -3 3.54843 2.31085   1
  20   0  -4 0.57939 2.39881   1
  19   0  -4 3.42039 2.39230   1
  18   0  -4 47.3800 5.10994   1
  17   0  -4 -0.2822 1.76261   1
  16   0  -4 27.4126 3.82832   1
  15   0  -4 1.12132 1.49183   1
 -14   0   4 76.1606 4.40020   3
  14   0  -4 71.9584 4.71927   1
  13   0  -4 -0.7586 1.93705   1
  12   0  -4 400.534 12.6861   1
 -12   0   4 393.342 11.8556   3
 -11   0   4 3.29478 1.46567   3
  11   0  -4 0.09828 1.12393   1
 -11   0   4 0.65075 0.99241   2
  10   0  -4 110.790 5.03478   1
 -10   0   4 113.119 4.79796   3
 -10   0   4 108.288 4.11701   2
  -9   0   4 -0.1311 0.59243   2
  -9   0   4 -0.2995 0.85550   3
   9   0  -4 2.20636 1.01234   1
   8   0  -4 1785.05 43.3538   1
  -8   0   4 1773.94 39.8860   2
  -8   0   4 1793.05 42.0030   3
   7   0  -4 0.74741 0.96312   1
  -7   0   4 0.30381 0.65421   2
  -7   0   4 2.87551 1.15322   3
  -6   0   4 59.5766 2.24687   2
   6   0  -4 60.7409 2.90058   1
   6   0  -4 60.1916 2.88416   1
  -6   0   4 62.7204 2.96021   3
   5   0  -4 -0.7143 0.15929   2
   5   0  -4 -0.2915 0.19547   2
  -5   0   4 -1.1882 0.55623   3
  -5   0   4 -0.2344 0.41226   2
   5   0  -4 -0.2593 0.54770   1
   4   0  -4 2460.64 57.4860   1
  -4   0   4 2410.87 55.9084   3
  -4   0   4 2480.77 53.9569   2
   4   0  -4 2446.72 53.8385   2
  -3   0   4 0.20661 0.33227   2
   3   0  -4 0.00734 0.38498   1
   3   0  -4 0.33193 0.24166   2
  -3   0   4 0.05292 0.52149   3
   2   0  -4 1720.60 41.9421   4
  -2   0   4 1708.31 37.4383   2
  -2   0   4 1693.89 40.1896   1
   1   0  -4 -0.9718 0.33812   2
   1   0  -4 -1.1566 0.44962   4
  -1   0   4 -1.4712 0.45279   3
  -1   0   4 -1.6631 0.45056   1
   1   0  -4 1.74688 0.64885   1
  -1   0   4 -1.6189 0.30474   2
  -1   0  -4 -1.3559 0.37749   1
   1   0   4 -1.4016 0.36421   3
   1   0   4 -0.7190 0.37602   2
   1   0   4 -0.4246 0.52860   1
   2   0   4 6334.49 148.628   1
   2   0   4 6586.54 144.683   3
  -2   0  -4 6274.53 151.453   1
   3   0   4 0.82684 0.65198   1
  -3   0  -4 0.17856 0.46292   1
   3   0   4 0.02450 0.28021   3
   3   0   4 0.24433 0.20077   2
  -4   0  -4 588.648 15.2263   1
   4   0   4 564.124 15.2290   1
   4   0   4 595.392 13.2925   3
   5   0   4 -0.0733 0.61562   1
  -5   0  -4 -0.3301 0.54717   1
   5   0   4 0.02732 0.41755   2
  -6   0  -4 60.7509 3.12689   1
   6   0   4 61.5550 2.13418   2
   6   0   4 56.4089 3.11062   1
  -7   0  -4 1.09497 0.82936   1
   7   0   4 1.12576 0.48983   2
   7   0   4 0.88077 0.43127   2
   7   0   4 1.46944 1.02422   1
  -8   0  -4 187.617 6.83464   1
   8   0   4 188.356 6.97698   1
   9   0   4 -0.7560 0.88486   1
  10   0   4 50.9622 3.70382   1
  11   0   4 0.88804 1.55767   1
  12   0   4 879.951 24.6033   1
  13   0   4 2.47582 1.96585   1
  14   0   4 170.441 8.12374   1
  15   0   4 0.14268 1.84807   1
  16   0   4 63.2996 5.56554   1
  17   0   4 1.79829 2.45393   1
  18   0   4 8.98664 3.20893   1
  19   0   4 1.31036 2.70903   1
  20  -1  -4 48.2742 5.22266   1
  20   1  -4 48.0835 6.09593   1
  19  -1  -4 21.1190 3.59137   1
  19   1  -4 15.2518 3.74710   1
  18  -1  -4 9.51222 2.63734   1
  18   1  -4 9.82758 3.13392   1
  17  -1  -4 9.08573 2.39549   1
  17   1  -4 15.4680 3.38674   1
  16  -1  -4 0.58718 1.37285   1
  16   1  -4 0.23071 1.74034   1
  15  -1  -4 22.5851 2.92708   1
  15   1  -4 32.6531 4.25733   1
 -14  -1   4 10.4489 2.40903   3
  14  -1  -4 9.23471 2.04730   1
  14   1  -4 8.15744 2.44013   1
 -13  -1   4 31.6435 3.48987   3
  13  -1  -4 28.2765 2.95598   1
  13   1  -4 35.4444 4.00617   1
 -13   1   4 30.4634 3.13186   3
  12  -1  -4 581.376 16.4818   1
 -12  -1   4 608.286 16.7648   3
 -12   1   4 591.402 16.1288   3
  12   1  -4 570.696 17.6617   1
 -11  -1   4 1475.52 35.9806   3
 -11   1   4 1455.62 35.4785   3
  11   1  -4 1446.19 37.6676   1
  11   1  -4 1486.90 32.5617   2
  10  -1  -4 633.869 16.6176   1
 -10  -1   4 615.928 17.7961   1
 -10  -1   4 602.235 16.6381   3
 -10   1   4 609.074 16.3144   3
  10   1  -4 612.325 14.4316   2
  10   1  -4 600.898 17.6617   1
   9  -1  -4 -0.1316 0.22580   1
  -9  -1   4 1.37387 1.31466   3
   9  -1  -4 0.94891 0.75221   1
  -9  -1   4 -0.0684 0.93304   1
   9   1  -4 0.15386 0.53688   2
  -9   1   4 2.48816 1.04956   3
   9   1  -4 1.15571 1.12691   1
  -8  -1   4 618.918 16.7502   3
   8  -1  -4 649.903 16.4608   1
  -8  -1   4 647.374 17.5317   1
   8   1  -4 621.955 17.5336   1
   8   1  -4 645.545 14.9757   2
  -8   1   4 614.514 16.3417   3
  -7  -1   4 189.587 6.53154   3
   7  -1  -4 198.938 5.98033   1
  -7  -1   4 191.177 6.80810   1
   7   1  -4 190.588 5.33414   2
  -7   1   4 184.211 6.19334   3
   7   1  -4 184.543 6.79968   1
  -6  -1   4 9.81280 1.56129   3
   6  -1  -4 5.92131 0.89934   1
  -6  -1   4 9.21199 1.51818   1
  -6  -1   4 11.4284 1.36736   2
   6  -1  -4 11.4140 1.18704   1
  -6   1   4 11.1659 1.48136   3
   6   1  -4 12.8202 1.79420   1
  -5  -1   4 15.1595 1.60337   2
   5  -1  -4 11.0327 1.08541   1
  -5  -1   4 13.5447 1.81216   1
  -5  -1   4 12.6984 1.76388   3
   5   1  -4 14.1137 1.81235   1
  -5   1   4 14.0667 1.68943   3
   5   1  -4 11.9760 1.08508   2
   4  -1  -4 100.396 3.19943   1
  -4  -1   4 103.632 3.97311   1
  -4  -1   4 91.5120 3.27511   2
  -4  -1   4 96.5213 3.91416   3
  -4   1   4 94.7076 3.60997   3
   4   1  -4 95.6104 3.03513   2
   4   1  -4 97.6272 3.91489   1
  -3  -1   4 1932.82 43.4950   2
   3  -1  -4 1994.48 45.9199   1
  -3  -1   4 1976.35 46.8213   1
   3   1  -4 1960.28 46.7882   1
   3   1  -4 1977.68 43.2823   2
  -2  -1   4 345.640 8.39844   2
  -2  -1   4 339.576 9.38164   1
   2  -1  -4 342.590 8.78680   1
   2  -1  -4 347.835 8.81181   1
  -2  -1   4 343.448 9.18632   3
   2   1  -4 337.816 9.14799   4
   2   1  -4 325.169 9.31959   1
   2   1  -4 342.957 8.25229   2
  -1  -1   4 3200.30 74.4564   1
   1  -1  -4 3181.89 76.3542   1
  -1  -1   4 3194.24 72.2239   3
   1   1  -4 3223.94 80.1701   4
   1   1  -4 3169.14 74.4162   1
   0  -1   4 10.5109 1.32130   1
   0  -1  -4 11.1350 1.21226   1
   0  -1   4 11.5721 0.95430   2
   0  -1   4 12.2098 1.36854   3
   0   1   4 11.0923 0.95633   2
   2  -1   4 231.258 6.95584   1
   2  -1   4 252.739 6.40884   3
  -2  -1  -4 250.460 7.26196   1
   2   1   4 240.085 7.24541   1
   2   1   4 252.485 6.45663   2
   3  -1   4 165.774 4.33587   3
   3  -1   4 160.328 5.16316   1
  -3  -1  -4 159.595 5.40787   1
   3   1   4 159.664 4.72527   2
   3   1   4 164.357 5.56010   1
  -4  -1  -4 61.2361 3.04475   1
   4  -1   4 61.6000 2.79250   1
   4  -1   4 63.6076 2.75276   1
   4   1   4 58.0155 2.49676   2
   4   1   4 64.7622 3.17884   1
  -5  -1  -4 1116.96 27.8234   1
   5  -1   4 1121.12 27.1774   1
   5  -1   4 1097.13 27.2671   1
   5   1   4 1090.41 27.8960   1
   5   1   4 1111.08 25.4282   2
  -6  -1  -4 587.454 15.6994   1
   6  -1   4 589.524 15.0078   1
   6  -1   4 581.014 15.0732   1
   6   1   4 490.051 13.6241   2
   6   1   4 571.647 15.7505   1
   7  -1   4 84.1165 3.87226   1
   7  -1   4 94.3495 4.01536   1
  -7  -1  -4 84.1882 4.26084   1
   7   1   4 85.8301 4.36432   1
   7   1   4 81.5619 3.32470   2
   8  -1   4 52.3272 3.14783   1
  -8  -1  -4 60.4188 3.73735   1
   8   1   4 57.7326 3.74220   1
   8   1   4 58.9464 2.72069   2
   9  -1   4 156.599 6.13733   1
   9   1   4 154.164 5.01003   2
   9   1   4 156.718 6.76151   1
  10  -1   4 7.77567 1.76552   1
  10   1   4 7.57093 1.25507   2
  10   1   4 6.95113 2.01701   1
  11  -1   4 19.5264 2.61335   1
  11   1   4 22.1884 1.83301   2
  11   1   4 23.4225 3.39039   1
  12  -1   4 20.4648 2.86130   1
  12   1   4 28.4825 3.65388   1
  12   1   4 26.3782 1.67188   2
  13  -1   4 189.346 8.20593   1
  13   1   4 203.829 9.11419   1
  14  -1   4 134.679 6.98683   1
  14   1   4 142.821 7.81452   1
  15  -1   4 32.3384 3.99230   1
  15   1   4 32.1021 4.48237   1
  16  -1   4 -0.6145 1.77323   1
  16   1   4 1.57210 2.28597   1
  17  -1   4 -0.9069 1.76198   1
  17   1   4 0.02181 2.43186   1
  18  -1   4 19.9901 3.72438   1
  18   1   4 28.3691 4.76962   1
  19  -1   4 -2.6392 1.94339   1
  19   1   4 0.18877 2.58613   1
  20  -2  -4 -0.8756 1.70579   1
  20   2  -4 -3.3343 2.78253   1
  19  -2  -4 27.2951 3.45968   1
  19   2  -4 25.5051 4.89702   1
  18  -2  -4 29.4532 3.44616   1
  18   2  -4 41.9094 5.59882   1
  17  -2  -4 24.8186 3.02257   1
  17   2  -4 18.6056 3.88433   1
  16  -2  -4 -1.3847 1.07308   1
  16   2  -4 1.26931 2.14503   1
  15  -2  -4 13.7231 2.24565   1
 -15  -2   4 12.3658 2.89639   3
  15   2  -4 13.0624 3.14468   1
  15   2  -4 13.1743 1.39703   2
 -14  -2   4 830.058 22.7458   3
  14  -2  -4 809.510 21.5681   1
  14   2  -4 832.204 19.5672   2
  14   2  -4 806.099 24.5507   1
 -13  -2   4 94.9759 5.47869   3
  13  -2  -4 91.7787 4.31356   1
  13   2  -4 103.653 4.03499   2
 -13   2   4 96.5828 4.79344   3
  13   2  -4 88.0904 6.01794   1
 -12  -2   4 253.904 9.56077   3
  12  -2  -4 268.896 8.27542   1
 -12   2   4 268.805 8.98121   3
  12   2  -4 267.748 7.80826   2
  12   2  -4 273.812 10.5574   1
  11  -2  -4 49.5507 2.83295   1
 -11  -2   4 46.1483 3.93112   3
  11  -2  -4 50.3339 2.90368   1
  11   2  -4 53.9908 5.13525   1
 -11   2   4 50.1231 3.53868   3
  11   2  -4 42.6341 2.80820   2
  10  -2  -4 609.272 15.8455   1
 -10  -2   4 624.288 17.5527   3
 -10  -2   4 636.510 18.4365   1
  10  -2  -4 615.768 15.9768   1
  10   2  -4 624.644 18.5327   1
 -10   2   4 621.205 16.7840   3
   9  -2  -4 156.474 5.00227   1
  -9  -2   4 153.268 6.75344   1
   9  -2  -4 160.831 4.99239   1
  -9  -2   4 155.734 6.50348   3
  -9   2   4 166.014 6.06630   3
   9   2  -4 153.847 6.95717   1
  -8  -2   4 29.7407 3.01759   3
  -8  -2   4 37.8910 3.08350   1
   8  -2  -4 32.7441 1.71375   1
   8  -2  -4 30.6860 1.66433   1
   8   2  -4 31.0855 2.09724   2
  -8   2   4 33.1576 2.50999   3
   8   2  -4 28.5626 3.13949   1
  -7  -2   4 172.715 6.90968   1
  -7  -2   4 188.551 6.95227   3
   7  -2  -4 172.842 4.99813   1
   7  -2  -4 179.301 5.06595   1
   7   2  -4 191.541 5.66318   2
   7   2  -4 185.100 7.09840   1
  -6  -2   4 76.0186 3.98048   3
  -6  -2   4 81.6131 4.09707   1
   6   2  -4 77.7575 3.09462   2
   6   2  -4 75.6088 4.07766   1
   5  -2  -4 142.567 3.92375   1
  -5  -2   4 145.664 5.66085   3
   5  -2  -4 148.189 4.01693   1
  -5  -2   4 138.467 5.53993   1
   5   2  -4 135.326 4.42486   2
   5   2  -4 138.219 5.59704   1
   4  -2  -4 964.499 22.6004   1
   4  -2  -4 973.550 22.5816   1
  -4  -2   4 952.579 24.3892   1
  -4  -2   4 963.966 23.9091   3
   4   2  -4 950.371 24.4838   4
   4   2  -4 960.619 24.4346   1
   4   2  -4 921.164 24.3321   1
   4   2  -4 948.452 21.9573   2
   3  -2  -4 247.230 6.49503   1
  -3  -2   4 233.669 7.66694   1
   3  -2  -4 237.110 6.46335   1
   3   2  -4 245.284 6.48167   2
   3   2  -4 244.490 7.10931   4
   3   2  -4 253.378 7.77155   1
  -2  -2   4 880.729 22.1784   1
  -2  -2   4 864.521 21.7219   3
   2  -2  -4 905.203 21.1919   1
   2   2  -4 854.339 19.9384   2
   2   2  -4 863.211 22.2348   4
   2   2  -4 882.078 22.1687   1
   1  -2  -4 1862.79 40.9058   1
   1  -2  -4 1459.00 40.5404   1
  -1  -2   4 1793.43 41.4546   1
   1   2  -4 1788.73 42.6374   4
   0  -2   4 35.4020 2.12844   1
   0  -2  -4 38.8828 2.16188   1
   0  -2  -4 32.7022 1.92539   1
   0   2   4 40.7355 1.31406   4
  -1  -2  -4 42.9936 2.36500   1
   1  -2   4 36.9421 2.23316   3
   1  -2   4 49.7833 2.35101   1
   1  -2   4 47.5881 2.38626   1
   1   2   4 49.0005 1.89152   2
   2  -2   4 786.884 19.0507   1
   2  -2   4 765.276 18.6461   3
  -2  -2  -4 721.463 19.4818   1
   2  -2   4 745.852 19.0806   1
  -2  -2  -4 792.405 18.7602   4
   2   2   4 756.753 17.7116   2
   2   2   4 775.698 19.6793   1
   3  -2   4 69.0845 2.82687   1
  -3  -2  -4 63.5462 3.24804   1
   3  -2   4 65.5525 2.76074   3
   3   2   4 66.4761 2.70604   2
   3   2   4 64.9232 3.31894   1
   4  -2   4 407.558 10.7272   1
  -4  -2  -4 391.728 11.7077   1
   4   2   4 405.459 11.8392   1
   4   2   4 398.820 10.3779   2
   5  -2   4 1143.42 27.6441   1
  -5  -2  -4 1130.02 28.9504   1
   5   2   4 1120.79 29.0215   1
   5   2   4 1145.06 26.4191   2
   6  -2   4 81.3746 3.39536   1
  -6  -2  -4 79.3262 4.30542   1
   6   2   4 80.2140 4.32816   1
   6   2   4 81.6491 3.48747   2
   7  -2   4 47.2390 2.58929   1
  -7  -2  -4 43.7075 3.37537   1
   7   2   4 44.9971 3.41310   1
   7   2   4 48.4862 2.77598   2
  -8  -2  -4 34.9552 3.64345   1
   8  -2   4 32.3541 2.33512   1
   8   2   4 35.9032 3.66491   1
   8   2   4 34.4397 2.47424   2
  -9  -2  -4 41.5010 3.67571   1
   9  -2   4 36.6388 2.60537   1
   9   2   4 51.3831 3.99943   1
   9   2   4 47.9344 2.82117   2
  10  -2   4 0.44621 0.88726   1
  10   2   4 0.92722 1.03040   2
  10   2   4 1.35689 1.59877   1
  11  -2   4 233.938 8.32894   1
  11   2   4 245.603 7.72920   2
  11   2   4 243.425 9.83493   1
  12  -2   4 9.63517 1.89216   1
  12   2   4 9.63603 1.77692   2
  12   2   4 5.71360 2.19591   1
  13  -2   4 2.05782 1.48965   1
  13   2   4 3.04566 1.27022   2
  13   2   4 1.31136 1.79266   1
  14  -2   4 15.7289 2.58848   1
  14   2   4 17.2602 3.60515   1
  14   2   4 18.8463 2.08505   2
  15  -2   4 3.70654 1.90067   1
  15   2   4 2.70543 1.04098   2
  15   2   4 0.47138 2.20291   1
  16  -2   4 21.8933 3.31388   1
  16   2   4 22.2237 4.43478   1
  17  -2   4 23.1202 3.62073   1
  17   2   4 19.2271 4.19512   1
  18  -2   4 6.55022 2.48009   1
  18   2   4 13.5891 3.92918   1
  19  -3  -4 3.18176 1.27791   1
  18  -3  -4 2.45348 1.16084   1
  17  -3  -4 1.08634 1.07512   1
  17   3  -4 -0.7188 1.16220   2
  16  -3  -4 151.249 5.32188   1
  16   3  -4 171.429 6.03586   2
 -15  -3   4 49.0168 5.09394   3
  15  -3  -4 41.4071 2.33735   1
  15   3  -4 48.1314 3.38074   2
 -14  -3   4 56.5102 4.73803   3
  14  -3  -4 49.6569 2.32943   1
  14   3  -4 52.8665 5.69599   1
  14   3  -4 50.0714 3.36567   2
  13  -3  -4 3.73947 0.82074   1
 -13  -3   4 1.07603 1.73722   3
  13  -3  -4 4.18137 0.79336   1
  13   3  -4 6.46252 2.64884   1
  13   3  -4 5.51469 1.64882   2
 -12  -3   4 51.6152 4.27043   3
  12   3  -4 56.2524 3.43261   2
  12   3  -4 53.2574 4.74201   1
 -12   3   4 57.9772 3.85392   3
 -11  -3   4 2.09658 2.01396   3
 -11   3   4 1.33499 1.34447   3
  11   3  -4 -2.7973 1.11101   2
  11   3  -4 -0.8741 1.90470   1
 -10  -3   4 17.5593 2.89016   3
 -10  -3   4 16.2443 2.97276   1
  10   3  -4 16.3039 2.13708   2
 -10   3   4 19.2084 2.67736   3
  10   3  -4 21.3595 3.42531   1
  -9  -3   4 14.4901 2.85037   1
  -9  -3   4 15.1875 2.86462   3
   9   3  -4 9.75478 1.74860   2
   9   3  -4 9.44401 2.58349   1
  -8  -3   4 52.8243 4.03349   3
  -8  -3   4 49.5503 3.96824   1
   8   3  -4 53.8204 3.05843   2
   8   3  -4 48.4499 3.88585   1
  -7  -3   4 179.582 7.43321   1
  -7  -3   4 180.566 7.31098   3
   7   3  -4 176.189 5.92366   2
   7   3  -4 184.727 7.52176   1
  -6  -3   4 347.624 11.2206   1
  -6  -3   4 343.403 10.9732   3
   6   3  -4 328.818 9.20304   2
   6   3  -4 318.578 10.9601   1
  -5  -3   4 185.945 7.19796   3
  -5  -3   4 181.991 7.09622   1
   5   3  -4 177.795 6.13528   4
   5   3  -4 183.703 7.12638   1
   5   3  -4 178.330 5.68268   2
   4  -3  -4 2436.42 55.4903   1
  -4  -3   4 2339.92 57.7953   1
   4  -3  -4 2395.55 55.4088   1
   4   3  -4 2418.24 59.5988   4
   4   3  -4 2396.94 57.8949   1
   4   3  -4 2366.80 53.1835   2
  -3  -3   4 1396.88 33.3787   3
  -3  -3   4 1390.54 33.8835   1
   3  -3  -4 1361.26 31.9165   1
   3  -3  -4 1173.05 31.8978   1
   3   3  -4 1371.49 33.9182   1
   3   3  -4 1379.46 34.1620   4
   3   3  -4 1380.09 30.6201   2
  -2  -3   4 1229.29 31.3215   3
  -2  -3   4 1284.79 31.8350   1
   2  -3  -4 1326.51 30.7520   1
   2  -3  -4 1265.04 30.5247   1
   2   3  -4 1251.95 32.0774   4
   2   3  -4 1281.69 28.8300   2
   1  -3  -4 32.1266 2.04685   1
  -1  -3   4 27.6054 2.19333   1
  -1  -3   4 28.1557 2.25427   1
  -1  -3   4 32.6125 2.49225   3
   1   3  -4 26.5038 1.58798   2
   1   3  -4 24.4897 1.57650   4
   0  -3   4 175.051 6.13512   1
   0  -3   4 179.900 6.16837   1
   0  -3  -4 177.036 6.05925   1
   0  -3  -4 177.373 5.87539   1
   0  -3   4 176.873 6.42808   3
  -1  -3  -4 1200.63 29.7324   1
   1  -3   4 1141.06 29.4416   1
  -1  -3  -4 1234.83 30.0554   1
   1  -3   4 1198.90 29.4584   1
   1  -3   4 1216.44 29.3608   3
   1   3   4 1193.64 26.9819   2
   2  -3   4 2.62305 0.84225   1
   2  -3   4 2.46203 1.17380   3
  -2  -3  -4 0.13992 0.89550   1
   2  -3   4 0.91212 0.47767   1
   2   3   4 2.22556 0.78994   2
   3  -3   4 48.5744 2.89358   3
  -3  -3  -4 47.6949 1.66142   2
   3  -3   4 47.5985 2.59353   1
   3  -3   4 51.6064 2.53108   1
  -3  -3  -4 47.5101 3.12540   1
   3   3   4 49.7396 3.22207   1
   3   3   4 49.2298 2.47195   2
  -4  -3  -4 2.23739 1.19135   1
   4  -3   4 2.10179 0.81354   1
   4  -3   4 1.11297 0.72812   1
   4   3   4 1.32469 0.93982   2
   4   3   4 1.49826 1.25849   1
  -5  -3  -4 400.360 12.4096   1
   5  -3   4 382.486 10.8336   1
  -5  -3  -4 396.725 10.7541   4
   5   3   4 395.834 10.7528   2
   5   3   4 403.393 12.5289   1
  -6  -3  -4 465.190 14.3371   1
   6  -3   4 477.249 12.6327   1
   6  -3   4 450.865 12.2890   1
   6   3   4 470.044 14.4684   1
   6   3   4 471.503 12.5278   2
   7  -3   4 2.22394 0.86296   1
   7  -3   4 3.28425 1.03325   1
  -7  -3  -4 3.22838 1.60841   1
   7   3   4 2.30791 1.52961   1
   7   3   4 2.82848 1.22294   2
   8  -3   4 44.8953 2.64239   1
  -8  -3  -4 47.6071 3.97534   1
   8  -3   4 41.8460 2.51367   1
   8   3   4 40.3929 3.01980   2
   8   3   4 47.6534 4.95812   1
   9  -3   4 83.3530 3.82446   1
  -9  -3  -4 88.1468 5.51141   1
   9   3   4 83.8804 4.29891   2
  10  -3   4 410.378 11.8310   1
  10   3   4 416.360 12.1042   2
  11  -3   4 18.7932 2.22525   1
  11   3   4 16.2089 2.36951   2
  12  -3   4 61.5770 3.65296   1
  12   3   4 64.9820 4.03749   2
  13  -3   4 4.81653 1.56636   1
  13   3   4 8.94134 2.08204   2
  14  -3   4 18.8168 2.50252   1
  14   3   4 20.4462 2.80453   2
  15  -3   4 38.7868 3.69207   1
  15   3   4 41.7024 3.61853   2
  16  -3   4 22.0991 3.03675   1
  16   3   4 23.3902 2.73406   2
  17  -3   4 -1.1628 1.51470   1
  18   4  -4 3.87323 1.72599   2
  17   4  -4 3.26886 1.90604   2
  16   4  -4 -0.9904 1.63566   2
 -15  -4   4 26.7022 4.20749   3
  15   4  -4 21.8879 3.02294   2
 -14  -4   4 1.88143 2.63296   3
  14   4  -4 7.53540 2.13876   2
 -13  -4   4 40.1498 4.88652   3
  13   4  -4 32.3760 3.41513   2
 -12  -4   4 -2.2739 1.90050   3
  12   4  -4 1.70899 1.52189   2
 -12   4   4 2.08989 1.69235   3
 -11  -4   4 2.33780 2.09439   1
 -11  -4   4 0.45406 2.03136   3
 -11   4   4 1.91419 1.58311   3
  11   4  -4 -0.2512 1.33905   2
 -10  -4   4 1.63652 2.28359   3
 -10  -4   4 2.53349 2.51230   1
  10   4  -4 3.91632 1.84231   2
  -9  -4   4 540.042 17.7309   1
  -9  -4   4 573.443 17.5290   3
   9   4  -4 551.714 15.0670   2
  -8  -4   4 149.465 7.47236   3
  -8  -4   4 165.195 7.81190   1
   8   4  -4 163.332 6.15887   2
  -7  -4   4 4.48455 1.82709   1
  -7  -4   4 5.06541 2.20218   3
   7   4  -4 4.76315 1.38228   2
  -6  -4   4 13.3126 2.64179   3
  -6  -4   4 15.1314 2.66947   1
   6   4  -4 12.6919 1.76494   2
  -5  -4   4 92.9786 5.08974   1
   5   4  -4 94.3841 3.95769   2
   5   4  -4 85.8857 4.08379   4
   4  -4  -4 28.0270 1.51687   1
  -4  -4   4 26.6654 3.14979   1
   4   4  -4 24.6160 2.24529   4
   4   4  -4 27.1727 2.35086   2
   3  -4  -4 227.251 6.59865   1
  -3  -4   4 223.622 8.25041   1
   3  -4  -4 234.643 6.85082   1
  -3  -4   4 229.153 8.66881   3
   3   4  -4 229.133 7.28278   4
   3   4  -4 217.870 6.69179   2
  -2  -4   4 -1.8234 1.27140   3
   2  -4  -4 0.48438 0.73018   1
   2  -4  -4 -0.1819 0.32511   1
  -2  -4   4 0.78173 1.04914   1
   2   4  -4 0.12922 0.86806   4
  -1  -4   4 66.8410 4.15714   3
   1  -4  -4 68.3752 3.52770   1
  -1  -4   4 66.1942 3.72517   1
   1   4  -4 65.5294 2.87642   4
   0  -4  -4 0.17514 0.38801   1
   0  -4   4 4.50200 1.57382   3
   0  -4   4 -0.0857 0.39343   1
  -1  -4  -4 12.1546 1.84497   1
   1  -4   4 11.2936 2.07924   3
   1   4   4 15.7772 1.51495   4
   2  -4   4 377.233 11.7658   3
  -2  -4  -4 377.068 11.7202   1
   2  -4   4 385.240 10.9674   1
   3  -4   4 1114.01 29.6641   1
  -3  -4  -4 1265.24 31.4246   1
   3  -4   4 1241.61 30.0555   1
   3   4   4 1238.35 28.3301   2
   4  -4   4 92.2829 3.78986   1
  -4  -4  -4 89.9782 5.06682   1
   4  -4   4 87.4669 3.93191   1
   4   4   4 96.3597 4.17406   2
   5  -4   4 616.819 15.7235   1
   5  -4   4 607.557 15.9830   1
  -5  -4  -4 608.510 18.0530   1
   5   4   4 619.213 15.8813   2
   6  -4   4 9.52055 1.25523   1
   6  -4   4 9.34188 1.36209   1
  -6  -4  -4 7.63758 2.13899   1
   6   4   4 10.0485 1.84992   2
   7  -4   4 29.2445 1.90943   1
   7  -4   4 33.1881 2.13819   1
  -7  -4  -4 35.8961 4.14110   1
   7   4   4 30.6434 2.93065   2
  -8  -4  -4 31.8192 4.00016   1
   8  -4   4 40.1774 2.18035   1
   8  -4   4 35.7918 2.28161   1
   8   4   4 33.8074 3.33096   2
   9  -4   4 26.7046 2.00706   1
  -9  -4  -4 30.1277 4.13539   1
   9   4   4 23.9881 2.94398   2
 -10  -4  -4 18.6632 3.51795   1
  10  -4   4 16.2855 1.72404   1
  10   4   4 13.7497 2.49005   2
  11  -4   4 34.3379 2.29036   1
  11   4   4 32.2076 3.55324   2
  12  -4   4 13.6713 1.69729   1
  12   4   4 14.9025 2.76223   2
  13  -4   4 0.72467 0.93872   1
  13   4   4 2.30645 1.79955   2
  14  -4   4 18.7283 1.95940   1
  14   4   4 16.9847 2.98758   2
  15  -4   4 28.3624 2.35328   1
  15   4   4 27.8032 3.63679   2
  16  -4   4 4.30806 1.33117   1
  16   4   4 5.74263 2.26208   2
  16   5  -4 -0.3204 2.00700   2
 -15  -5   4 3.99934 2.94793   3
  15   5  -4 7.12998 2.49147   2
 -14  -5   4 1.26113 2.49005   3
  14   5  -4 4.47692 2.18170   2
 -13  -5   4 3.18810 3.00671   3
  13   5  -4 1.16530 1.88874   2
 -12  -5   4 52.9440 6.20588   3
  12   5  -4 54.1156 4.38625   2
 -11  -5   4 0.73961 2.29222   3
 -11  -5   4 1.94965 2.32741   1
  11   5  -4 3.73907 1.73166   2
 -10  -5   4 194.756 9.92703   3
 -10  -5   4 227.082 10.3340   1
  10   5  -4 220.877 8.18838   2
  -9  -5   4 13.6525 3.54263   3
  -9  -5   4 16.2706 3.26134   1
   9   5  -4 9.70955 2.05172   2
  -8  -5   4 93.2218 6.24764   1
  -8  -5   4 93.7665 6.36940   3
   8   5  -4 111.268 5.18901   2
  -7  -5   4 6.02128 2.44019   3
  -7  -5   4 11.3942 2.66802   1
   7   5  -4 7.99627 1.79630   2
  -6  -5   4 45.8774 4.63618   1
  -6  -5   4 56.5774 5.56259   3
   6   5  -4 46.0291 3.21055   2
  -5  -5   4 4.25089 2.01273   3
  -5  -5   4 1.88677 1.76601   1
   5   5  -4 2.90097 1.47368   4
  -4  -5   4 185.794 8.54890   3
   4  -5  -4 192.149 5.77276   1
   4  -5  -4 191.246 5.58230   1
  -4  -5   4 175.990 7.85258   1
   4   5  -4 183.454 6.83987   4
  -3  -5   4 60.6828 4.94323   3
  -3  -5   4 49.3585 4.05445   1
   3  -5  -4 50.8266 2.76302   1
   3   5  -4 54.3078 3.24459   4
   2  -5  -4 31.7930 2.44566   1
  -2  -5   4 31.7268 3.89185   3
  -2  -5   4 32.0597 3.33083   1
   2   5  -4 35.0799 2.65758   4
  -1  -5   4 12.2425 2.65802   3
   1  -5  -4 11.9825 1.82702   1
  -1  -5   4 14.1074 2.23459   1
   0  -5   4 64.5672 3.98490   1
   0  -5  -4 68.8649 3.90231   1
   0  -5   4 68.0071 4.72708   3
  -1  -5  -4 7.66577 2.02530   1
   1  -5   4 6.72861 1.64873   1
   1  -5   4 12.2450 2.47307   3
  -2  -5  -4 670.033 19.4602   1
   2  -5   4 706.126 18.6403   1
   3  -5   4 151.137 5.78479   1
  -3  -5  -4 158.942 7.12584   1
   4  -5   4 0.94146 0.91087   1
  -4  -5  -4 2.42582 1.64490   1
   5  -5   4 32.2324 2.25714   1
  -5  -5  -4 35.7826 3.97144   1
   6  -5   4 118.522 4.26894   1
  -6  -5  -4 132.578 6.92407   1
   6   5   4 122.263 5.49808   2
   7  -5   4 31.5877 1.80212   1
  -7  -5  -4 36.5763 4.38781   1
   7  -5   4 33.3138 1.73034   1
   7   5   4 32.3171 3.33932   2
  -8  -5  -4 81.4534 6.13251   1
   8   5   4 89.4610 5.15834   2
  -9  -5  -4 63.0387 6.34528   1
   9   5   4 57.3484 4.68228   2
 -10  -5  -4 20.7038 4.25334   1
  10   5   4 21.2869 3.36891   2
  11   5   4 -0.4092 1.94554   2
  12   5   4 16.3731 3.14748   2
  13   5   4 0.86159 2.06138   2
  14   5   4 17.2565 3.41195   2
 -14  -6   4 30.2211 5.53498   3
  14   6  -4 40.4854 4.74077   2
 -13  -6   4 16.4228 4.15044   3
  13   6  -4 15.2717 3.36973   2
 -12  -6   4 3.96943 3.27367   3
  12   6  -4 7.07958 2.51840   2
 -11  -6   4 2.52753 3.01632   1
 -11  -6   4 2.88073 2.61523   3
  11   6  -4 3.07379 2.12062   2
 -10  -6   4 2.38388 2.69323   1
 -10  -6   4 6.00122 3.21515   3
  10   6  -4 -2.2906 1.60760   2
  -9  -6   4 35.1129 5.11383   3
  -9  -6   4 43.5888 5.33151   1
   9   6  -4 38.5927 4.14834   2
  -8  -6   4 37.7281 4.97272   1
  -8  -6   4 50.3758 6.04929   3
  -7  -6   4 10.5404 3.33656   3
  -7  -6   4 10.9702 3.05365   1
  -6  -6   4 1.14854 2.08671   3
  -6  -6   4 2.82353 2.10815   1
  -5  -6   4 5.58513 2.81553   3
  -5  -6   4 2.95551 2.19360   1
   5   6  -4 4.63095 1.94328   4
  -4  -6   4 5.40713 2.47925   3
   4  -6  -4 4.18628 0.94947   1
  -4  -6   4 4.10996 2.15460   1
   4   6  -4 5.62521 1.86790   4
   3  -6  -4 46.3485 2.83428   1
  -3  -6   4 48.0289 4.65924   1
  -3  -6   4 51.6036 5.59597   3
  -2  -6   4 112.592 7.12032   3
  -2  -6   4 122.261 6.37454   1
   2  -6  -4 115.939 5.08041   1
  -1  -6   4 168.337 7.45588   1
   1  -6  -4 159.712 6.55595   1
   0  -6   4 30.2903 3.36291   1
   0  -6  -4 33.3337 3.39513   1
  -1  -6  -4 21.8451 3.04221   1
   1  -6   4 22.7321 2.85124   1
   2  -6   4 1.39029 1.32903   1
  -2  -6  -4 1.95054 1.74006   1
  -3  -6  -4 29.9816 3.83731   1
   3  -6   4 34.5173 2.82480   1
  -4  -6  -4 -0.6516 1.60660   1
   4  -6   4 0.27226 1.00880   1
  -5  -6  -4 7.65167 2.59134   1
   5  -6   4 5.87014 1.19127   1
  -6  -6  -4 16.9518 3.61738   1
  -7  -6  -4 3.35177 2.38073   1
  -8  -6  -4 4.80128 2.97714   1
  -9  -6  -4 1.08820 2.74893   1
   9   6   4 4.31842 2.29570   2
 -10  -6  -4 4.32272 3.19720   1
  10   6   4 -1.4937 2.05853   2
  11   6   4 8.90334 2.97886   2
  12   6   4 2.98931 2.64825   2
 -10  -7   4 1.90084 3.31801   1
 -10  -7   4 1.99041 2.77797   3
  -9  -7   4 -0.8268 2.58221   1
  -9  -7   4 4.39696 2.70433   3
  -8  -7   4 2.50871 2.75314   1
  -8  -7   4 6.83171 3.18134   3
  -7  -7   4 2.31690 2.72251   1
  -7  -7   4 0.94926 2.64092   3
  -6  -7   4 4.13852 2.70003   1
  -5  -7   4 13.7191 3.50077   1
  -4  -7   4 24.0879 4.05465   1
   3  -7  -4 2.08613 1.11496   1
  -3  -7   4 2.90419 2.28667   1
   2  -7  -4 -0.0569 1.27172   1
  -2  -7   4 0.09464 1.83168   1
   1  -7  -4 30.6776 3.33455   1
  -1  -7   4 32.3398 4.07925   1
   0  -7   4 101.302 5.94329   1
   0  -7  -4 105.725 5.76202   1
   1  -7   4 53.8876 4.30206   1
  -1  -7  -4 60.1505 4.66170   1
  -2  -7  -4 8.25441 2.52757   1
   2  -7   4 8.30461 2.08312   1
   3  -7   4 10.5527 1.94035   1
  -3  -7  -4 16.4996 3.17752   1
  -4  -7  -4 -1.7175 1.96654   1
   4  -7   4 1.12927 1.04344   1
  -5  -7  -4 0.75440 2.43864   1
  -6  -7  -4 -0.9163 2.29107   1
  -7  -7  -4 -2.5731 2.23643   1
  -8  -7  -4 6.59875 3.13472   1
  -1  -8   4 2.65522 2.16441   1
   1  -8  -4 0.45860 1.50850   1
  20   0  -5 0.03450 2.21851   1
  19   0  -5 161.601 8.74721   1
  18   0  -5 -1.9067 1.66572   1
  17   0  -5 50.3135 5.07698   1
  16   0  -5 1.33234 1.78412   1
  15   0  -5 33.3124 3.96150   1
 -14   0   5 -1.0259 1.35234   3
  14   0  -5 -1.6646 1.24106   1
 -13   0   5 2345.64 55.0147   3
  13   0  -5 2275.59 57.0368   1
 -12   0   5 2.81674 1.66694   3
  12   0  -5 1.06841 1.41548   1
 -11   0   5 132.156 5.63307   3
  11   0  -5 122.552 5.74237   1
 -11   0   5 133.337 4.94896   2
 -10   0   5 0.36215 1.15493   3
 -10   0   5 0.31501 0.76434   2
  10   0  -5 -0.3678 0.87950   1
  -9   0   5 131.575 4.38661   2
   9   0  -5 125.023 5.28662   1
  -9   0   5 119.962 5.09968   3
   8   0  -5 0.19430 0.76969   1
  -8   0   5 -0.0682 0.56729   2
  -8   0   5 0.36694 0.91884   3
  -7   0   5 3324.08 72.0798   2
  -7   0   5 3298.19 75.3387   3
   7   0  -5 3254.58 77.4979   1
   7   0  -5 3285.31 77.5017   1
  -6   0   5 -0.3817 0.74259   3
  -6   0   5 -0.1342 0.48819   2
   6   0  -5 0.26021 0.72777   1
   5   0  -5 386.909 8.78907   2
  -5   0   5 386.740 10.6086   3
  -5   0   5 390.289 9.44563   2
   5   0  -5 393.494 8.76947   2
   5   0  -5 375.412 10.6638   1
   4   0  -5 0.12999 0.29685   2
   4   0  -5 0.00592 0.52861   1
  -4   0   5 -0.5942 0.40446   2
  -4   0   5 -0.8161 0.62670   3
   3   0  -5 8691.61 206.698   1
  -3   0   5 8785.85 205.809   1
   3   0  -5 8599.53 190.619   2
  -3   0   5 8761.57 192.080   2
  -2   0   5 -2.9667 0.52960   3
   2   0  -5 -2.0538 0.41517   4
   2   0  -5 -2.5534 0.50686   1
  -2   0   5 -2.5158 0.41292   2
   2   0  -5 -2.5009 0.07936   2
   1   0  -5 9840.37 243.113   4
   1   0  -5 9711.54 232.054   1
   1   0  -5 9897.37 216.601   2
  -1   0   5 9999.99 230.948   1
  -1   0   5 9799.29 216.363   2
  -1   0   5 9853.96 225.210   3
   0   0   5 0.20797 0.62095   1
   0   0  -5 0.77308 0.58334   1
   0   0   5 1.02678 0.53325   2
   0   0   5 -0.4464 0.53403   3
   1   0   5 1078.09 24.9974   2
   1   0   5 1111.10 27.1279   1
  -1   0  -5 1116.44 27.0922   1
   1   0   5 1156.60 25.8113   3
   2   0   5 -0.9270 0.54686   1
   2   0   5 -0.8781 0.40471   2
   2   0   5 -1.3872 0.37564   3
  -2   0  -5 -0.7386 0.49043   1
  -3   0  -5 360.665 10.1001   1
   3   0   5 376.179 8.80961   3
   3   0   5 347.078 10.1533   1
   4   0   5 -1.2033 0.40227   2
   4   0   5 -0.6544 0.29247   3
  -4   0  -5 1.06956 0.71615   1
   4   0   5 -0.9682 0.55770   1
   5   0   5 122.390 3.73389   2
  -5   0  -5 116.107 4.69862   1
   5   0   5 119.775 4.86308   1
   5   0   5 129.303 3.10414   3
   6   0   5 -0.2260 0.82382   1
  -6   0  -5 0.66292 0.87190   1
   6   0   5 0.95278 0.53375   2
   7   0   5 1940.82 42.1794   2
   7   0   5 1875.38 46.8434   1
  -7   0  -5 1934.39 46.7662   1
   8   0   5 -0.4580 1.00510   1
   8   0   5 0.31182 0.35819   2
   8   0   5 0.39923 0.43557   2
   9   0   5 133.946 5.98197   1
  10   0   5 1.47564 1.43903   1
  11   0   5 79.7933 5.10486   1
  12   0   5 1.32479 2.00898   1
  13   0   5 728.049 21.7021   1
  14   0   5 0.99488 1.97808   1
  15   0   5 100.038 6.73914   1
  16   0   5 2.78033 2.37857   1
  17   0   5 27.9183 4.52856   1
  18   0   5 1.80286 2.73773   1
  20  -1  -5 -0.7675 2.11769   1
  20   1  -5 1.27643 2.75921   1
  19  -1  -5 14.8716 3.17670   1
  19   1  -5 9.56348 3.20674   1
  18  -1  -5 54.2878 5.11167   1
  18   1  -5 61.9332 6.34851   1
  17  -1  -5 23.4046 3.35303   1
  17   1  -5 21.3263 3.78611   1
  16  -1  -5 70.0884 4.71729   1
  16   1  -5 68.4951 5.52596   1
  15  -1  -5 2.61675 1.69314   1
 -15  -1   5 4.87531 2.28202   3
  15   1  -5 6.51958 2.35559   1
 -14  -1   5 217.425 8.37456   3
  14  -1  -5 200.474 7.90091   1
  14   1  -5 205.527 9.08762   1
 -14   1   5 205.556 7.83191   3
 -13  -1   5 108.532 5.64912   3
  13  -1  -5 109.706 5.28318   1
 -13   1   5 115.242 5.42856   3
  13   1  -5 110.632 6.13278   1
 -12  -1   5 505.652 14.8501   3
  12  -1  -5 505.168 14.5761   1
  12   1  -5 493.847 15.7263   1
 -12   1   5 506.399 14.4581   3
 -11  -1   5 -0.6033 1.33855   3
  11  -1  -5 0.02976 0.37228   1
  11   1  -5 -0.3610 1.43107   1
  11   1  -5 1.58752 0.59379   2
 -11   1   5 0.91401 1.26692   3
  10  -1  -5 44.2399 2.83262   1
 -10  -1   5 44.8053 3.39412   3
  10   1  -5 40.8680 1.95197   2
 -10   1   5 44.9415 3.04220   3
  10   1  -5 43.8231 3.50590   1
   9  -1  -5 359.804 10.3820   1
  -9  -1   5 351.563 10.8618   3
  -9   1   5 352.294 10.5082   3
   9   1  -5 353.658 8.92593   2
   9   1  -5 350.684 11.3676   1
  -8  -1   5 810.240 20.6911   3
  -8  -1   5 778.811 21.1916   1
  -8  -1   5 794.476 19.3058   2
   8  -1  -5 819.355 20.2910   1
   8   1  -5 771.790 18.3990   2
  -8   1   5 794.619 20.2578   3
   8   1  -5 794.951 21.3371   1
  -7  -1   5 757.891 19.7220   3
   7  -1  -5 805.984 19.3858   1
  -7  -1   5 746.781 20.2522   1
  -7  -1   5 768.005 18.4809   2
   7   1  -5 739.657 20.3583   1
  -7   1   5 772.227 19.4596   3
   7   1  -5 761.052 17.7594   2
   6  -1  -5 628.620 15.4797   1
  -6  -1   5 608.363 14.8454   2
  -6  -1   5 606.472 15.9917   3
  -6  -1   5 601.596 16.4204   1
   6   1  -5 583.368 16.3571   1
  -6   1   5 602.768 15.7002   3
  -5  -1   5 76.4605 3.67615   3
  -5  -1   5 79.4499 3.65535   1
   5  -1  -5 75.5783 2.94995   1
  -5  -1   5 77.5375 3.09417   2
   5   1  -5 71.3357 3.53967   1
  -5   1   5 73.2260 3.33921   3
   5   1  -5 82.4975 2.78100   2
  -4  -1   5 958.117 23.2237   1
  -4  -1   5 832.936 22.3273   3
   4  -1  -5 959.966 22.2705   1
  -4  -1   5 911.553 21.1754   2
   4   1  -5 926.368 23.1432   1
  -4   1   5 908.482 22.2741   3
   4   1  -5 903.827 20.7904   2
   3  -1  -5 176.043 5.17249   1
   3  -1  -5 174.628 5.19160   1
  -3  -1   5 177.202 5.83598   1
  -3  -1   5 174.333 5.04079   2
   3   1  -5 173.671 5.80861   1
  -3   1   5 171.225 5.52495   3
   3   1  -5 171.710 4.78154   2
  -2  -1   5 145.716 4.79554   3
   2  -1  -5 136.973 4.36720   1
  -2  -1   5 134.926 4.82229   1
  -2  -1   5 136.421 4.12358   2
   2   1  -5 136.150 4.36255   4
   2   1  -5 135.417 4.81160   1
   2   1  -5 145.531 4.03041   2
   1  -1  -5 1196.60 25.9320   2
   1  -1  -5 1167.07 28.6410   1
  -1  -1   5 1179.76 29.0178   1
   1  -1  -5 1211.95 25.9424   2
  -1  -1   5 1189.34 28.1115   3
   1   1  -5 1212.08 29.0638   1
   1   1  -5 1173.34 29.8720   4
  -1   1   5 1211.77 26.4215   2
   0  -1  -5 20.5286 1.07004   4
   0  -1   5 21.3203 1.30261   2
   0  -1   5 21.0184 1.61769   3
   0  -1   5 22.9918 1.85992   1
   0  -1  -5 23.4761 1.73709   1
   0   1  -5 22.3174 1.82126   1
   0   1   5 24.5240 1.83937   1
   0   1   5 22.2886 1.40118   2
   0   1  -5 25.1462 1.59073   4
  -1  -1  -5 3250.70 81.5732   4
  -1  -1  -5 3294.03 76.8330   1
   1  -1   5 3315.10 74.0993   3
   1  -1   5 3330.76 71.9223   2
   1  -1   5 3183.57 76.7735   1
   1   1   5 3327.49 76.9281   1
   1   1   5 3325.60 72.4444   2
   2  -1   5 246.565 6.70452   3
   2  -1   5 270.423 7.59390   1
  -2  -1  -5 248.080 7.64651   1
   2   1   5 251.638 7.72352   1
   2   1   5 252.034 6.74553   2
   3  -1   5 680.787 17.5404   1
  -3  -1  -5 689.263 17.8018   1
   3  -1   5 701.913 16.0498   3
   3   1   5 683.512 16.1700   2
   3   1   5 660.138 17.8394   1
   4  -1   5 0.72645 0.75751   1
   4  -1   5 1.70913 0.47612   3
  -4  -1  -5 -0.2102 0.70856   1
   4   1   5 1.00662 0.69128   2
   4   1   5 0.94842 0.88719   1
   5  -1   5 477.898 13.1834   1
  -5  -1  -5 480.907 13.6262   1
   5   1   5 488.600 12.1254   2
   5   1   5 483.905 13.7585   1
   6  -1   5 997.384 25.3412   1
  -6  -1  -5 1013.99 25.8040   1
   6  -1   5 1017.37 25.2496   1
   6   1   5 990.737 25.9335   1
   6   1   5 975.698 23.3353   2
   7  -1   5 91.4018 4.26851   1
  -7  -1  -5 98.7772 4.66944   1
   7  -1   5 93.3403 4.35308   1
   7   1   5 95.9651 4.75269   1
   7   1   5 94.5710 3.68655   2
  -8  -1  -5 9.04553 1.92329   1
   8  -1   5 5.49356 1.44547   1
   8   1   5 4.51931 1.11189   2
   8   1   5 6.60793 1.77711   1
   9  -1   5 64.7838 3.82304   1
   9   1   5 60.6985 2.94076   2
   9   1   5 66.3242 4.22408   1
  10  -1   5 50.5500 3.56858   1
  10   1   5 47.9463 2.58421   2
  10   1   5 50.2219 4.04769   1
  11  -1   5 9.47435 2.13678   1
  11   1   5 11.2887 1.45597   2
  11   1   5 5.34317 2.17783   1
  12  -1   5 129.558 6.41401   1
  12   1   5 133.497 7.11348   1
  12   1   5 128.731 4.04359   2
  13  -1   5 30.3068 3.76376   1
  13   1   5 24.6650 3.79948   1
  14  -1   5 51.8779 4.60168   1
  14   1   5 40.1297 4.74117   1
  15  -1   5 25.1318 3.69749   1
  15   1   5 24.4981 3.98367   1
  16  -1   5 0.86430 1.98502   1
  16   1   5 1.98572 2.45039   1
  17  -1   5 -0.5725 1.94383   1
  17   1   5 0.67837 2.49254   1
  18  -1   5 4.96200 2.65161   1
  18   1   5 7.58909 3.43791   1
  20  -2  -5 11.0823 2.56747   1
  20   2  -5 11.3177 3.93716   1
  19  -2  -5 24.4981 3.25797   1
  19   2  -5 31.8659 5.06678   1
  18  -2  -5 13.9433 2.60705   1
  18   2  -5 13.6475 3.73859   1
  17  -2  -5 19.0060 2.73906   1
  17   2  -5 25.9173 4.34217   1
  16  -2  -5 4.88008 1.65146   1
  16   2  -5 7.67239 3.01753   1
  15  -2  -5 40.8779 3.22087   1
 -15  -2   5 43.8511 4.69933   3
  15   2  -5 44.7475 5.18184   1
  15   2  -5 42.6455 2.20435   2
 -14  -2   5 13.6432 2.88552   3
  14  -2  -5 14.0504 2.06638   1
  14   2  -5 15.3636 1.66777   2
  14   2  -5 13.6097 3.21912   1
 -13  -2   5 422.918 13.6630   3
  13  -2  -5 410.056 12.0654   1
  13   2  -5 436.269 14.7684   1
  13   2  -5 423.916 11.0814   2
 -13   2   5 399.294 12.7271   3
 -12  -2   5 145.487 7.00453   3
  12  -2  -5 156.062 5.58329   1
  12   2  -5 145.094 5.19490   2
 -12   2   5 152.843 6.36444   3
  12   2  -5 157.031 7.66921   1
  11  -2  -5 744.254 18.7179   1
 -11  -2   5 704.988 20.1005   3
  11  -2  -5 712.606 18.5443   1
  11   2  -5 726.823 21.3867   1
 -11   2   5 719.019 19.4108   3
  11   2  -5 717.626 17.7009   2
 -10  -2   5 31.6619 3.56445   3
  10  -2  -5 30.2914 2.05828   1
  10  -2  -5 26.6772 2.04252   1
 -10  -2   5 30.7025 3.49898   1
  10   2  -5 24.8394 3.24476   1
 -10   2   5 30.0363 3.05335   3
  -9  -2   5 1372.33 34.3900   3
  -9  -2   5 1382.96 35.5603   1
   9  -2  -5 1374.45 32.9938   1
   9  -2  -5 1373.20 32.9882   1
  -9   2   5 1377.64 33.6965   3
   9   2  -5 1367.12 35.6785   1
  -8  -2   5 401.413 12.5735   3
   8  -2  -5 420.883 10.8238   1
  -8  -2   5 428.736 13.0799   1
   8  -2  -5 408.187 10.8363   1
   8   2  -5 410.386 10.8389   2
   8   2  -5 425.063 13.1881   1
  -8   2   5 409.466 11.9991   3
  -7  -2   5 12.6484 2.15478   1
  -7  -2   5 13.0883 2.21067   3
   7  -2  -5 12.9873 1.21297   1
  -7   2   5 9.71340 1.70401   3
   7   2  -5 7.69320 1.70149   1
   7   2  -5 11.3899 1.44815   2
   6  -2  -5 2.75547 0.64109   1
  -6  -2   5 2.16062 1.06267   1
   6  -2  -5 1.41172 0.50009   1
  -6  -2   5 2.13143 1.33511   3
   6   2  -5 0.92684 0.99585   1
   6   2  -5 2.29467 0.78272   2
  -5  -2   5 154.083 5.97436   1
   5  -2  -5 151.420 4.51134   1
   5  -2  -5 153.902 4.44632   1
  -5  -2   5 152.517 6.00112   3
   5   2  -5 151.341 5.98160   1
   5   2  -5 150.278 4.75519   2
   5   2  -5 150.502 5.95061   1
   4  -2  -5 310.937 7.89881   1
   4  -2  -5 282.353 7.80738   1
  -4  -2   5 297.430 9.30709   1
   4   2  -5 285.084 7.80179   2
   4   2  -5 301.801 9.33664   1
   4   2  -5 301.723 8.63130   4
   3  -2  -5 2082.83 47.3071   1
   3  -2  -5 2024.27 47.2754   1
  -3  -2   5 2035.66 47.4551   3
  -3  -2   5 2005.06 48.6274   1
   3   2  -5 1989.53 44.7201   2
   3   2  -5 2003.73 48.6306   1
   3   2  -5 1972.14 50.0715   4
   2  -2  -5 1048.23 24.9393   1
  -2  -2   5 1052.41 25.3713   3
  -2  -2   5 1015.12 25.8347   1
   2   2  -5 1032.22 23.4299   2
   2   2  -5 1002.30 25.8020   1
   2   2  -5 1016.85 26.0990   4
  -1  -2   5 1089.51 25.8012   3
   1  -2  -5 1046.36 25.6590   1
  -1  -2   5 1003.85 26.2382   1
   1  -2  -5 1104.20 25.8451   1
   1   2  -5 1032.71 26.6315   4
   0  -2  -5 1293.24 31.1160   1
   0  -2   5 1233.36 31.3045   1
   0   2   5 1311.72 28.4763   2
  -1  -2  -5 1339.42 29.0984   2
  -1  -2  -5 1311.99 32.4619   1
   1  -2   5 1290.53 32.4156   1
   1  -2   5 1369.99 32.3676   1
   1   2   5 1348.63 29.8812   2
  -2  -2  -5 216.656 5.71014   4
  -2  -2  -5 214.822 6.99909   1
   2  -2   5 227.133 6.71803   1
   2  -2   5 201.889 6.68040   1
   2  -2   5 214.838 6.46526   3
   2   2   5 217.878 7.09920   1
   2   2   5 209.070 6.01055   2
  -3  -2  -5 577.123 15.3952   1
   3  -2   5 555.726 14.7877   1
   3  -2   5 588.013 14.1291   3
   3  -2   5 587.115 14.7043   1
  -3  -2  -5 494.311 14.6267   4
   3   2   5 579.909 13.8295   2
   3   2   5 551.404 15.3908   1
  -4  -2  -5 3.83475 1.26493   1
   4  -2   5 4.68863 0.92255   3
   4  -2   5 4.84388 1.02565   1
   4  -2   5 4.45726 1.07233   1
   4   2   5 5.80456 1.15833   2
   4   2   5 4.36492 1.32171   1
  -5  -2  -5 115.041 5.24173   1
   5  -2   5 114.848 4.52870   1
   5  -2   5 126.951 4.55747   1
   5   2   5 117.250 5.33989   1
   5   2   5 121.566 4.41469   2
   6  -2   5 16.1244 1.72154   1
  -6  -2  -5 15.9974 2.39864   1
   6   2   5 15.0076 1.76941   2
   6   2   5 13.8018 2.12789   1
  -7  -2  -5 230.197 8.57167   1
   7  -2   5 242.224 7.56256   1
   7   2   5 230.389 7.24812   2
   7   2   5 225.169 8.66013   1
  -8  -2  -5 5.54893 1.80479   1
   8   2   5 2.49085 1.48537   1
   8   2   5 3.55166 1.16745   2
  -9  -2  -5 97.0836 5.46868   1
   9  -2   5 91.8365 4.45520   1
   9   2   5 97.0417 4.24401   2
   9   2   5 95.6634 5.57681   1
  10  -2   5 0.41282 1.04465   1
  10   2   5 -2.4235 0.81008   2
  10   2   5 0.66565 1.63987   1
  11  -2   5 12.7542 2.18280   1
  11   2   5 12.6096 2.97881   1
  11   2   5 13.0015 1.91379   2
  12  -2   5 22.9746 2.85008   1
  12   2   5 21.5651 3.43536   1
  12   2   5 25.8882 2.57139   2
  13  -2   5 2.85068 1.65187   1
  13   2   5 2.88095 2.39301   1
  13   2   5 3.79854 1.37319   2
  14  -2   5 16.7825 2.82142   1
  14   2   5 19.9966 3.97030   1
  14   2   5 19.9417 2.13827   2
  15  -2   5 2.77404 1.85504   1
  15   2   5 -0.9759 2.23058   1
  16  -2   5 6.91622 2.40411   1
  16   2   5 1.37602 2.67511   1
  17  -2   5 9.30120 2.63974   1
  17   2   5 6.27133 3.28216   1
  18  -2   5 32.7435 4.48304   1
  18   2   5 35.7598 5.86188   1
  19  -3  -5 8.93389 1.57160   1
  18  -3  -5 0.02312 1.02998   1
  17  -3  -5 19.4148 2.00360   1
  17   3  -5 21.8541 2.29620   2
 -16  -3   5 137.557 7.82212   3
  16  -3  -5 139.147 4.87828   1
  16   3  -5 141.866 5.51072   2
  15  -3  -5 43.1169 2.34275   1
 -15  -3   5 39.5823 4.67291   3
  15   3  -5 39.0147 3.15100   2
  14  -3  -5 0.94717 0.76182   1
 -14  -3   5 0.25237 1.90382   3
  14   3  -5 4.12371 2.57152   1
  14   3  -5 2.74085 1.37977   2
 -13  -3   5 31.5177 4.06081   3
  13  -3  -5 29.5139 1.67685   1
  13  -3  -5 31.6248 1.64924   1
  13   3  -5 35.2971 3.16341   2
  13   3  -5 26.4556 4.09548   1
 -13   3   5 29.5463 3.51476   3
  12  -3  -5 64.1296 2.23456   1
  12  -3  -5 61.6374 2.17695   1
 -12  -3   5 64.6905 4.98576   3
  12   3  -5 66.8839 5.41669   1
 -12   3   5 63.5939 4.22601   3
  12   3  -5 62.3233 3.62435   2
 -11  -3   5 759.506 21.6260   3
  11   3  -5 746.517 19.1189   2
 -11   3   5 766.156 20.7086   3
  11   3  -5 757.159 22.6712   1
 -10  -3   5 77.3915 5.47572   1
 -10  -3   5 86.4670 5.31045   3
  10   3  -5 79.9271 4.04991   2
  10   3  -5 74.0536 5.48948   1
 -10   3   5 86.7926 4.74779   3
  -9  -3   5 642.030 18.9285   3
  -9  -3   5 659.263 19.5776   1
   9   3  -5 664.698 19.7925   1
   9   3  -5 656.636 16.7191   2
  -8  -3   5 539.328 16.1035   3
  -8  -3   5 536.722 16.4491   1
   8   3  -5 530.703 13.9389   2
   8   3  -5 532.839 16.5251   1
  -7  -3   5 111.058 5.72560   1
  -7  -3   5 122.936 5.99153   3
   7   3  -5 111.774 4.44416   2
   7   3  -5 109.816 5.66618   1
  -6  -3   5 1.23778 1.26962   1
  -6  -3   5 3.99110 1.73836   3
   6  -3  -5 2.66196 0.46582   1
   6  -3  -5 2.24018 0.44461   1
   6   3  -5 0.63177 0.87377   2
   6   3  -5 1.18622 1.32812   1
  -5  -3   5 351.448 11.4219   3
   5  -3  -5 353.881 9.08307   1
   5  -3  -5 378.596 9.17208   1
  -5  -3   5 349.322 11.4249   1
   5   3  -5 359.615 9.68745   2
   5   3  -5 376.085 11.6935   1
   5   3  -5 349.798 10.5859   4
  -4  -3   5 1482.98 36.7781   1
   4  -3  -5 1438.97 34.3569   1
  -4  -3   5 1448.59 35.9166   3
   4   3  -5 1437.27 33.1274   2
   4   3  -5 1474.26 37.0286   4
   4   3  -5 1448.63 36.6637   1
   3  -3  -5 5.51360 0.92737   1
  -3  -3   5 6.99907 1.60209   1
   3  -3  -5 6.81266 1.07227   1
  -3  -3   5 6.02182 1.70524   3
   3   3  -5 7.30861 1.64190   1
   3   3  -5 5.92875 1.22462   4
   3   3  -5 3.63523 1.34834   1
   3   3  -5 5.84261 1.11426   2
   2  -3  -5 115.501 4.05511   1
   2  -3  -5 111.768 4.17533   1
  -2  -3   5 114.820 5.13049   3
  -2  -3   5 116.919 4.96649   1
   2   3  -5 112.104 4.10187   4
   2   3  -5 108.093 3.80451   2
   1  -3  -5 310.289 9.00919   1
  -1  -3   5 312.753 9.84395   3
   1  -3  -5 327.835 9.27705   1
  -1  -3   5 301.534 9.66947   1
   1   3  -5 312.193 8.09712   2
   1   3  -5 315.818 8.85482   4
   0  -3   5 39.3922 2.76320   1
   0  -3  -5 41.3387 2.69226   1
   0  -3   5 45.8298 2.97475   3
   0  -3  -5 46.0770 2.64110   1
   0  -3   5 47.8967 2.92325   1
   0   3   5 47.4110 1.77774   4
   1  -3   5 1130.00 27.4645   1
   1  -3   5 1103.58 27.1793   3
  -1  -3  -5 1088.95 27.5450   1
   1  -3   5 1078.10 27.5214   1
   1   3   5 1087.55 24.9940   2
   2  -3   5 617.654 15.7636   3
   2  -3   5 488.846 15.3950   1
  -2  -3  -5 603.048 16.2381   1
   2  -3   5 631.331 15.6583   1
   2   3   5 600.354 14.3448   2
   3  -3   5 9.78664 1.42446   1
   3  -3   5 13.7917 1.90847   3
  -3  -3  -5 16.4925 2.23768   1
  -3  -3  -5 13.3653 0.95876   2
   3   3   5 11.8776 1.53213   2
   3   3   5 16.5741 2.32916   1
   4  -3   5 23.8899 2.06598   3
   4  -3   5 26.1199 1.95529   1
  -4  -3  -5 24.5855 2.81095   1
   4   3   5 24.2446 2.19997   2
   4   3   5 26.9281 2.96488   1
  -5  -3  -5 330.147 9.12228   4
   5  -3   5 322.349 9.34861   1
  -5  -3  -5 331.522 10.9623   1
   5   3   5 324.679 9.35905   2
   5   3   5 324.789 10.9431   1
   6  -3   5 7.12249 1.37810   1
  -6  -3  -5 6.26313 1.94858   1
   6   3   5 7.90501 1.60955   2
   6   3   5 7.40772 2.12045   1
  -7  -3  -5 35.8948 3.86866   1
   7  -3   5 35.0155 2.49823   1
   7   3   5 35.0587 2.81626   2
  -8  -3  -5 0.74497 1.65200   1
   8  -3   5 0.06055 0.88251   1
   8   3   5 -0.2068 1.09932   2
  -9  -3  -5 135.488 6.95073   1
   9  -3   5 103.308 4.73356   1
   9   3   5 111.355 5.19755   2
  10  -3   5 24.5132 2.50478   1
  10   3   5 25.5289 2.75986   2
  11  -3   5 8.00145 1.71867   1
  11   3   5 9.10147 1.95599   2
  12  -3   5 11.4921 2.05689   1
  12   3   5 10.3117 2.12688   2
  13  -3   5 9.56444 2.03391   1
  13   3   5 7.32753 2.08058   2
  14  -3   5 3.38383 1.73608   1
  14   3   5 4.64580 1.84157   2
  15  -3   5 38.0721 3.78886   1
  15   3   5 36.0003 3.38385   2
  16  -3   5 3.39905 1.82584   1
  16   3   5 1.72670 1.62819   2
  17  -3   5 37.7476 4.10657   1
  18   4  -5 10.1348 2.18816   2
  17   4  -5 0.64389 1.68178   2
 -16  -4   5 11.1900 3.57087   3
  16   4  -5 20.0376 3.01145   2
 -15  -4   5 69.4477 6.64248   3
  15   4  -5 71.4650 4.64586   2
 -14  -4   5 14.6035 3.55306   3
  14   4  -5 23.9545 3.07084   2
 -13  -4   5 4.36507 2.61564   3
  13   4  -5 5.72472 1.81420   2
 -12  -4   5 26.7570 4.00048   3
 -12   4   5 18.0386 2.92582   3
  12   4  -5 18.8123 2.63381   2
 -11  -4   5 -0.5758 1.85990   3
 -11   4   5 0.28452 1.53576   3
  11   4  -5 0.29685 1.35759   2
 -10  -4   5 63.5866 5.30435   1
 -10  -4   5 57.0879 5.56976   3
  10   4  -5 58.4717 3.96917   2
  -9  -4   5 38.0110 4.58431   1
  -9  -4   5 44.6778 4.84442   3
   9   4  -5 36.8917 3.31023   2
  -8  -4   5 270.169 10.5055   1
  -8  -4   5 243.690 10.0960   3
   8   4  -5 263.215 8.42904   2
  -7  -4   5 108.324 6.01063   1
  -7  -4   5 96.2455 5.83612   3
   7   4  -5 102.735 4.52706   2
  -6  -4   5 15.7286 2.98017   3
  -6  -4   5 12.0843 2.50319   1
   6   4  -5 8.06822 1.51431   2
  -5  -4   5 7.74866 1.95053   1
   5  -4  -5 8.48685 0.86102   1
  -5  -4   5 6.28988 2.01576   3
   5  -4  -5 7.46434 0.88624   1
   5   4  -5 7.25449 1.71978   4
   5   4  -5 9.15279 1.51468   2
  -4  -4   5 580.305 17.3150   1
   4  -4  -5 624.532 15.1736   1
   4  -4  -5 593.565 14.8972   1
  -4  -4   5 554.421 17.2640   3
   4   4  -5 595.896 16.5507   4
   4   4  -5 606.975 15.0931   2
   3  -4  -5 1.48420 0.75947   1
  -3  -4   5 0.40854 1.48507   3
   3  -4  -5 -0.1334 0.77043   1
  -3  -4   5 2.74445 1.35240   1
   3   4  -5 -1.2711 0.94844   4
   3   4  -5 -0.4418 0.76452   2
  -2  -4   5 18.5226 2.50853   1
  -2  -4   5 22.7804 3.01675   3
   2  -4  -5 23.2920 1.89182   1
   2   4  -5 20.2150 2.07377   4
  -1  -4   5 264.509 9.58484   3
  -1  -4   5 266.608 9.13181   1
   1   4  -5 281.456 8.15093   4
   0  -4   5 166.767 6.86183   3
   0  -4   5 164.554 6.40940   1
   1  -4   5 -0.1105 1.28461   3
  -1  -4  -5 -0.8800 0.90482   1
   1  -4   5 0.08818 0.39660   1
  -2  -4  -5 10.2511 2.04239   1
   2  -4   5 12.8770 2.29138   3
   3  -4   5 34.0012 2.69662   1
  -3  -4  -5 29.3061 3.30286   1
   3  -4   5 29.2980 3.06032   3
   3   4   5 31.1759 2.65518   2
   4  -4   5 39.6239 2.79402   1
  -4  -4  -5 37.0287 3.79573   1
   4   4   5 40.9979 2.92015   2
  -5  -4  -5 155.827 7.04754   1
   5  -4   5 145.334 5.51509   1
   5   4   5 148.014 5.70367   2
  -6  -4  -5 1.65072 1.66733   1
   6  -4   5 2.56912 1.05288   1
   6   4   5 2.54331 1.38737   2
   7  -4   5 8.13246 1.45269   1
  -7  -4  -5 8.91305 2.35480   1
   7   4   5 10.0670 2.00486   2
  -8  -4  -5 78.9492 5.53246   1
   8  -4   5 73.9646 3.62773   1
   8   4   5 75.2141 4.42002   2
  -9  -4  -5 3.45293 2.38189   1
   9  -4   5 4.90938 1.25918   1
   9   4   5 3.47226 1.80629   2
  10  -4   5 60.1832 3.27870   1
  10   4   5 52.8124 4.13846   2
  11  -4   5 2.09065 1.13679   1
  11   4   5 0.13563 1.65544   2
  12  -4   5 68.1985 3.68290   1
  12   4   5 84.6931 5.09626   2
  13  -4   5 1.83105 1.24334   1
  13   4   5 1.09212 1.88491   2
  14  -4   5 14.1820 1.99833   1
  14   4   5 14.8758 2.91875   2
  15  -4   5 -1.1538 1.17876   1
  15   4   5 -3.8942 1.70900   2
  16  -4   5 2.06563 1.41373   1
  16   4   5 1.84505 2.01301   2
 -16  -5   5 2.30163 3.03293   3
  16   5  -5 2.20057 2.15543   2
 -15  -5   5 51.5429 6.28205   3
  15   5  -5 56.7287 5.25432   2
 -14  -5   5 20.3559 4.29757   3
  14   5  -5 19.9350 3.30265   2
 -13  -5   5 0.01744 2.50777   3
  13   5  -5 1.61618 1.83071   2
 -12  -5   5 37.3151 5.23081   3
  12   5  -5 32.9182 3.61372   2
 -12   5   5 29.6538 4.12072   3
 -11  -5   5 47.0046 5.72916   1
 -11  -5   5 37.0823 4.94468   3
  11   5  -5 44.3673 4.01384   2
 -10  -5   5 6.35510 2.74804   3
 -10  -5   5 10.1435 3.03229   1
  10   5  -5 4.71812 1.73378   2
  -9  -5   5 53.9191 5.70009   3
  -9  -5   5 63.2591 5.36528   1
   9   5  -5 66.9882 4.24020   2
  -8  -5   5 -0.6957 1.64695   1
  -8  -5   5 -0.9395 1.99819   3
   8   5  -5 0.92384 1.31357   2
  -7  -5   5 1.58425 1.95595   3
  -7  -5   5 2.41972 1.74998   1
   7   5  -5 3.22903 1.38736   2
  -6  -5   5 8.70260 2.70412   3
  -6  -5   5 7.03236 2.25650   1
   6   5  -5 8.98944 1.86306   2
  -5  -5   5 0.94663 1.66433   1
  -5  -5   5 2.76407 2.26938   3
   5  -5  -5 0.07978 0.49038   1
   5  -5  -5 0.69516 0.48065   1
   5   5  -5 0.09405 1.22587   4
   4  -5  -5 80.4763 3.42310   1
   4  -5  -5 81.8174 3.24566   1
  -4  -5   5 78.6658 5.52991   3
  -4  -5   5 80.2211 5.09208   1
   4   5  -5 73.3154 4.00983   4
  -3  -5   5 272.202 10.1481   1
   3  -5  -5 270.864 8.18065   1
  -3  -5   5 276.374 10.7529   3
   3   5  -5 273.757 8.92319   4
   2  -5  -5 18.7312 2.10939   1
  -2  -5   5 20.6849 2.83193   1
  -2  -5   5 26.3556 3.69907   3
   2   5  -5 17.9449 2.19699   4
  -1  -5   5 5.40460 2.33362   3
  -1  -5   5 6.93165 1.80911   1
   1  -5  -5 5.96919 1.50532   1
   0  -5   5 21.5055 3.20879   3
   0  -5   5 23.9068 2.83361   1
   0  -5  -5 20.3369 2.48795   1
  -1  -5  -5 -3.1713 1.14452   1
   1  -5   5 0.81730 1.12653   1
   1  -5   5 1.57206 1.68116   3
   2  -5   5 8.32624 1.77191   1
  -2  -5  -5 7.72708 2.19994   1
  -3  -5  -5 94.0029 5.35048   1
   3  -5   5 88.8545 4.39373   1
   4  -5   5 0.34449 0.99020   1
  -4  -5  -5 -0.2670 1.37394   1
  -5  -5  -5 2.56619 2.01167   1
   5  -5   5 5.54485 1.35722   1
  -6  -5  -5 7.21721 2.37273   1
   6  -5   5 6.95877 1.38357   1
   6   5   5 5.27047 1.88263   2
   7  -5   5 43.1485 2.56899   1
  -7  -5  -5 37.1135 4.47302   1
   7   5   5 52.2972 3.99563   2
   8  -5   5 12.4931 1.49043   1
  -8  -5  -5 13.5636 3.33570   1
   8   5   5 14.5434 2.77302   2
  -9  -5  -5 33.9487 4.82315   1
   9  -5   5 37.7310 1.94962   1
   9   5   5 40.3454 4.25473   2
 -10  -5  -5 1.59510 2.42903   1
  10   5   5 -0.0107 2.02246   2
  11   5   5 15.5347 3.06071   2
  12   5   5 24.2727 3.65016   2
  13   5   5 1.10874 2.20886   2
  14   5   5 4.84629 2.66396   2
 -14  -6   5 33.8583 5.53729   3
  14   6  -5 42.0724 4.80209   2
 -13  -6   5 0.40647 2.39505   3
  13   6  -5 -0.5606 2.16714   2
 -12  -6   5 6.32135 3.17390   3
  12   6  -5 13.0909 2.77905   2
 -11  -6   5 0.21018 2.87225   1
 -11  -6   5 0.99454 2.93185   3
  11   6  -5 -0.6365 1.68831   2
 -10  -6   5 11.5162 3.52667   1
 -10  -6   5 6.42567 3.52209   3
  10   6  -5 4.18067 2.19142   2
  -9  -6   5 2.11792 2.32120   1
  -9  -6   5 2.51279 2.64928   3
   9   6  -5 6.67975 2.22189   2
  -8  -6   5 64.7638 6.90599   3
  -8  -6   5 66.3493 5.81240   1
  -7  -6   5 3.96324 2.54944   1
  -7  -6   5 4.88447 2.79222   3
  -6  -6   5 4.08178 2.36138   1
  -6  -6   5 1.72919 2.36618   3
  -5  -6   5 70.8156 5.59800   1
  -5  -6   5 65.4801 6.57182   3
   5   6  -5 71.0595 4.48311   4
  -4  -6   5 29.9445 4.44793   3
  -4  -6   5 42.4435 4.60982   1
   4  -6  -5 39.6700 2.32172   1
   4   6  -5 35.9037 3.37316   4
  -3  -6   5 2.72874 1.98769   1
  -3  -6   5 -1.8811 2.00096   3
   3  -6  -5 -0.7244 1.00940   1
   2  -6  -5 5.72966 1.62918   1
  -2  -6   5 13.2133 2.76039   1
  -2  -6   5 8.21406 3.03458   3
  -1  -6   5 95.8067 5.54353   1
  -1  -6   5 88.9233 6.09401   3
   1  -6  -5 80.2685 4.66346   1
   0  -6   5 34.5441 3.57947   1
   0  -6  -5 27.2302 3.15483   1
   1  -6   5 4.02732 1.66091   1
  -1  -6  -5 7.01251 2.08322   1
   2  -6   5 0.54252 1.25921   1
  -2  -6  -5 1.28042 1.55444   1
   3  -6   5 16.5169 2.31238   1
  -3  -6  -5 17.0786 3.14226   1
   4  -6   5 37.7373 2.88959   1
  -4  -6  -5 37.3831 4.51027   1
   5  -6   5 0.67307 0.98360   1
  -5  -6  -5 -1.6484 1.64863   1
   6  -6   5 -0.9445 0.74528   1
  -6  -6  -5 1.07839 2.12248   1
  -7  -6  -5 2.01260 2.37949   1
  -8  -6  -5 63.4132 6.42825   1
  -9  -6  -5 -3.9441 2.38516   1
   9   6   5 6.22864 2.57091   2
 -10  -6  -5 25.5441 4.96709   1
  10   6   5 25.0229 3.84786   2
  11   6   5 16.0941 3.44980   2
  12   6   5 0.33429 2.66408   2
 -10  -7   5 18.7323 4.46780   1
 -10  -7   5 9.91863 3.75108   3
  -9  -7   5 9.18054 3.81443   3
  -9  -7   5 9.10764 3.59227   1
  -8  -7   5 2.35749 2.83290   3
  -8  -7   5 4.87565 3.08574   1
  -7  -7   5 8.22235 3.19494   1
  -7  -7   5 8.98689 3.31875   3
  -6  -7   5 0.94313 2.62514   3
  -6  -7   5 0.46211 2.32583   1
  -5  -7   5 21.5716 3.97720   1
  -5  -7   5 16.9194 3.94106   3
  -4  -7   5 4.84449 2.45141   1
   4  -7  -5 0.50538 0.78072   1
   3  -7  -5 0.69284 1.08277   1
  -3  -7   5 -1.4514 1.63798   1
   2  -7  -5 20.9772 2.57628   1
  -2  -7   5 27.3338 3.88333   1
   1  -7  -5 10.4061 2.32402   1
  -1  -7   5 10.8570 2.73640   1
   0  -7  -5 64.7480 4.82843   1
   0  -7   5 79.9165 5.33231   1
   1  -7   5 2.90522 1.79363   1
  -1  -7  -5 1.39044 1.83099   1
   2  -7   5 15.9628 2.48736   1
  -2  -7  -5 11.1059 2.72318   1
  -3  -7  -5 1.91963 2.09139   1
   3  -7   5 -1.0542 1.13013   1
   4  -7   5 0.30886 1.12879   1
  -4  -7  -5 -0.7299 2.00625   1
   5  -7   5 8.64696 1.26811   1
  -5  -7  -5 5.02932 2.71411   1
  -6  -7  -5 0.04557 2.41472   1
  -7  -7  -5 22.7785 4.38306   1
  -8  -7  -5 12.3246 3.76188   1
  20   0  -6 22.2869 4.15057   1
  19   0  -6 1.20180 2.02732   1
  18   0  -6 59.2358 5.76141   1
  17   0  -6 0.10287 1.63031   1
  16   0  -6 279.844 11.0061   1
 -15   0   6 1.20098 1.78024   3
  15   0  -6 -1.3023 1.37764   1
  14   0  -6 30.0761 3.59074   1
 -14   0   6 40.1458 3.91446   3
 -13   0   6 4.37256 1.96155   3
  13   0  -6 2.71314 1.91318   1
 -12   0   6 761.014 20.8023   3
  12   0  -6 788.111 21.6756   1
  11   0  -6 -1.3489 0.91414   1
 -11   0   6 0.69288 1.23606   3
 -11   0   6 0.38352 0.95695   2
  10   0  -6 156.990 6.38749   1
 -10   0   6 158.937 5.32966   2
 -10   0   6 154.856 6.26444   3
  -9   0   6 0.08848 0.68488   2
  -9   0   6 -0.0038 1.06609   3
   9   0  -6 0.64812 0.93545   1
  -8   0   6 127.559 4.25663   2
   8   0  -6 129.808 5.21519   1
   8   0  -6 129.815 5.24737   1
  -8   0   6 127.620 5.18813   3
  -7   0   6 0.36203 0.55316   2
   7   0  -6 1.32183 0.86319   1
  -7   0   6 -0.4076 0.81290   3
  -6   0   6 9567.37 201.483   2
   6   0  -6 9743.77 198.255   2
   6   0  -6 9014.98 215.318   1
   6   0  -6 8112.98 197.935   2
  -6   0   6 9277.91 213.918   3
  -5   0   6 0.13262 0.65793   3
  -5   0   6 -0.3194 0.44170   2
   5   0  -6 0.38774 0.59484   1
   5   0  -6 0.01220 0.11774   2
   4   0  -6 1396.46 34.3940   1
  -4   0   6 1420.86 31.7662   2
  -4   0   6 1440.97 34.4402   1
   3   0  -6 -0.2046 0.13841   2
   3   0  -6 0.10810 0.55545   1
  -3   0   6 -0.1751 0.54038   1
  -3   0   6 -0.2316 0.22308   3
  -3   0   6 -0.0740 0.47281   2
   2   0  -6 290.133 7.85351   4
  -2   0   6 284.431 8.12180   3
   2   0  -6 287.335 8.32245   1
  -2   0   6 292.722 7.42270   2
  -2   0   6 299.058 8.40427   1
   1   0  -6 -0.4781 0.52605   1
   1   0  -6 -0.1245 0.45899   2
  -1   0   6 -1.0370 0.55601   1
  -1   0   6 -0.0108 0.53523   2
  -1   0   6 -0.3680 0.64500   3
   1   0  -6 -0.8621 0.52448   4
   0   0  -6 398.364 10.8400   1
   0   0   6 394.522 10.2034   3
   0   0   6 397.212 10.8495   1
   0   0   6 384.796 9.68106   2
   1   0   6 -1.3478 0.47816   2
  -1   0  -6 -1.7532 0.50934   1
   1   0   6 -0.8138 0.63890   1
  -1   0  -6 3.63254 1.02019   4
   1   0   6 -1.6120 0.52736   3
  -2   0  -6 245.139 7.46720   1
   2   0   6 243.916 6.51521   2
   2   0   6 241.618 7.52584   1
   2   0   6 246.402 6.54680   3
   3   0   6 -0.2956 0.14902   2
   3   0   6 0.01829 0.41348   3
   3   0   6 0.53471 0.83442   1
  -3   0  -6 -0.1063 0.63210   1
   4   0   6 311.659 9.71984   1
  -4   0  -6 337.058 9.73241   1
   4   0   6 336.928 8.02639   3
   4   0   6 311.033 8.27686   2
   5   0   6 -0.0291 0.33588   3
  -5   0  -6 0.25557 0.82075   1
   5   0   6 0.07949 0.79944   1
   5   0   6 0.10153 0.50442   2
  -6   0  -6 1680.12 40.7880   1
   6   0   6 1633.68 36.9134   2
   6   0   6 1657.46 40.8933   1
  -7   0  -6 3.26847 1.25388   1
   7   0   6 4.05187 0.77617   2
   7   0   6 3.10376 1.35509   1
   8   0   6 142.499 3.94005   2
   8   0   6 148.292 6.32309   1
   9   0   6 2.33766 1.47726   1
  10   0   6 52.7933 4.10779   1
  11   0   6 -1.6798 1.52519   1
  12   0   6 16.5144 3.14344   1
  13   0   6 0.20830 1.98498   1
  14   0   6 164.431 8.49123   1
  15   0   6 0.49870 2.19217   1
  16   0   6 13.8819 3.42817   1
  17   0   6 -1.2089 2.19677   1
  18   0   6 2.38520 2.88589   1
  20  -1  -6 4.38721 2.61934   1
  20   1  -6 8.81251 3.51848   1
  19  -1  -6 -0.5658 1.86772   1
  19   1  -6 1.79943 2.47066   1
  18  -1  -6 1.94759 2.03538   1
  18   1  -6 1.32458 2.20405   1
  17  -1  -6 0.06756 1.56207   1
  17   1  -6 2.34111 2.10468   1
  16  -1  -6 3.87181 1.82324   1
  16   1  -6 1.87619 2.08418   1
  15  -1  -6 23.1613 2.98224   1
 -15  -1   6 23.6994 3.54262   3
  15   1  -6 24.4447 3.69470   1
  14  -1  -6 37.0004 3.56966   1
 -14  -1   6 45.0055 4.42403   3
 -14   1   6 48.4671 3.75241   3
  14   1  -6 45.4714 4.84808   1
  13  -1  -6 53.5315 3.66246   1
 -13  -1   6 60.0307 4.33017   3
  13   1  -6 47.1390 4.23440   1
 -13   1   6 53.3637 3.85278   3
  12  -1  -6 45.8712 3.35465   1
 -12  -1   6 49.4270 4.41351   3
  12   1  -6 48.6517 4.15797   1
 -12   1   6 41.8580 3.48899   3
 -11  -1   6 485.895 14.5134   3
  11   1  -6 496.451 15.2479   1
  11   1  -6 487.330 11.5202   2
 -11   1   6 476.679 14.1263   3
  10  -1  -6 28.3857 2.40628   1
 -10  -1   6 31.6335 3.37161   3
 -10  -1   6 25.0476 2.44501   2
  10   1  -6 27.3113 1.61247   2
 -10   1   6 30.6396 2.60940   3
  10   1  -6 24.2468 2.97024   1
  -9  -1   6 343.439 10.8176   3
  -9  -1   6 335.430 11.0154   1
   9  -1  -6 353.948 10.2246   1
  -9  -1   6 342.249 9.74822   2
  -9   1   6 361.308 10.5915   3
   9   1  -6 333.555 11.0929   1
   9   1  -6 328.417 8.65293   2
  -8  -1   6 8.19206 1.74354   1
  -8  -1   6 6.65019 1.69014   3
   8  -1  -6 7.56692 1.33739   1
   8  -1  -6 4.77432 1.11471   1
  -8  -1   6 6.00542 1.32644   2
   8   1  -6 5.92262 0.93134   2
   8   1  -6 3.86675 1.30866   1
  -8   1   6 8.17462 1.51227   3
  -7  -1   6 1208.04 30.6337   1
   7  -1  -6 1151.34 29.5267   1
  -7  -1   6 1260.46 29.9506   3
   7  -1  -6 1250.96 29.6311   1
  -7  -1   6 1186.35 28.0697   2
   7   1  -6 1194.09 30.6334   1
   7   1  -6 1175.46 27.2866   2
  -7   1   6 1231.53 29.5725   3
   6  -1  -6 103.190 4.03054   1
  -6  -1   6 106.287 4.03645   2
   6  -1  -6 114.818 4.10670   1
  -6  -1   6 108.300 4.78053   3
  -6  -1   6 105.726 4.73954   1
  -6   1   6 111.175 4.53185   3
   6   1  -6 115.031 4.85273   1
   5  -1  -6 1598.66 38.8693   1
   5  -1  -6 1684.95 38.8911   1
  -5  -1   6 1649.01 39.8449   1
  -5  -1   6 1645.11 36.8070   2
  -5  -1   6 1604.04 38.6807   3
   5   1  -6 1624.93 36.2693   2
  -5   1   6 1600.87 38.4933   3
   5   1  -6 1611.88 39.8042   1
   4  -1  -6 376.730 10.2476   1
   4  -1  -6 391.956 10.2760   1
  -4  -1   6 375.492 10.9804   1
  -4  -1   6 363.033 9.71568   2
   4   1  -6 382.894 10.9897   1
  -4   1   6 382.691 10.5995   3
   4   1  -6 376.166 10.3465   4
   4   1  -6 386.021 9.41577   2
  -3  -1   6 170.258 5.13131   2
   3  -1  -6 175.460 5.42046   1
   3   1  -6 168.457 4.87874   2
   3   1  -6 174.370 5.99647   1
  -2  -1   6 749.381 18.7856   1
   2  -1  -6 692.962 18.1362   1
  -2  -1   6 726.401 17.0211   2
   2   1  -6 712.302 16.8300   2
   2   1  -6 739.432 18.7211   1
   2   1  -6 722.691 18.7739   4
  -2   1   6 738.698 16.5053   2
   1  -1  -6 6.23988 0.64250   2
   1  -1  -6 7.41772 1.14661   1
  -1  -1   6 6.42614 1.20927   3
  -1  -1   6 4.46699 1.12955   1
   1   1  -6 5.99702 1.20733   1
  -1   1   6 6.92832 0.86839   2
   1   1  -6 6.00863 1.12439   4
   0  -1  -6 67.3129 3.09882   1
   0  -1   6 71.8310 3.05618   3
   0  -1  -6 74.2566 2.45702   4
   0  -1   6 71.3132 3.28631   1
   0   1  -6 73.3353 2.97453   4
   0   1  -6 76.7185 3.32007   1
   0   1   6 68.6765 3.19139   1
   0   1   6 72.3350 2.63932   2
   1  -1   6 18.4450 1.71973   3
  -1  -1  -6 18.9409 1.77207   1
   1  -1   6 16.8536 1.84269   1
   1   1   6 13.8521 1.72052   1
   1   1   6 19.8627 1.47708   2
  -1   1  -6 13.5052 1.63090   1
   2  -1   6 267.393 7.08493   3
  -2  -1  -6 261.323 8.02987   1
   2  -1   6 268.652 8.01198   1
  -2  -1  -6 261.458 7.70932   4
   2   1   6 253.663 7.06218   2
   2   1   6 254.964 8.06740   1
   3  -1   6 910.814 20.6891   3
  -3  -1  -6 881.012 22.6106   1
   3  -1   6 868.534 22.3876   1
   3   1   6 869.109 20.6576   2
   3   1   6 883.043 22.7154   1
  -4  -1  -6 314.531 10.0321   1
   4  -1   6 340.690 9.91699   1
   4  -1   6 340.722 8.19411   3
   4   1   6 335.604 8.94584   2
   4   1   6 333.643 10.2640   1
   5  -1   6 4.66722 1.28093   1
  -5  -1  -6 5.19721 1.40227   1
   5   1   6 3.29747 1.31864   1
   5   1   6 3.89132 1.04264   2
  -6  -1  -6 533.451 15.1119   1
   6  -1   6 516.078 14.5978   1
   6   1   6 512.045 15.1200   1
   6   1   6 533.435 13.2879   2
   7  -1   6 1085.33 27.6765   1
  -7  -1  -6 1089.62 28.1215   1
   7   1   6 1051.85 28.1342   1
   8  -1   6 84.9054 4.51473   1
  -8  -1  -6 94.0660 4.89905   1
   8   1   6 90.1798 5.00541   1
   8   1   6 101.021 3.88173   2
   9  -1   6 9.35642 1.94883   1
   9   1   6 12.5592 2.43817   1
   9   1   6 10.2507 1.52629   2
  10  -1   6 13.7529 2.39682   1
  10   1   6 15.5482 1.73673   2
  10   1   6 12.6532 2.59393   1
  11  -1   6 95.6990 5.46899   1
  11   1   6 97.3561 3.77303   2
  11   1   6 108.366 6.13792   1
  12  -1   6 38.0026 4.05185   1
  12   1   6 34.2454 4.27624   1
  12   1   6 36.2707 2.05241   2
  13  -1   6 15.8559 3.03969   1
  13   1   6 14.5852 3.15180   1
  14  -1   6 123.998 6.98476   1
  14   1   6 124.704 7.56708   1
  15  -1   6 4.82035 2.34418   1
  15   1   6 14.0381 3.56539   1
  16  -1   6 8.84877 2.83510   1
  16   1   6 0.35922 2.65691   1
  17  -1   6 -1.0547 1.97571   1
  17   1   6 1.49588 2.65008   1
  18  -1   6 16.5652 3.78268   1
  18   1   6 18.9606 4.55546   1
  20  -2  -6 27.9447 3.58020   1
  20   2  -6 34.5916 5.48605   1
  19  -2  -6 7.96055 2.21618   1
  19   2  -6 8.15210 3.47588   1
  18  -2  -6 21.0789 3.03264   1
  18   2  -6 28.4234 4.93184   1
  17  -2  -6 3.62979 1.71357   1
  17   2  -6 3.43859 2.56660   1
  16  -2  -6 39.7379 3.31848   1
 -16  -2   6 37.5429 4.64807   3
  16   2  -6 47.1383 5.69432   1
 -15  -2   6 26.3997 3.95365   3
  15  -2  -6 31.6016 3.09847   1
  15   2  -6 29.5296 1.85616   2
  15   2  -6 25.4620 4.03368   1
 -14  -2   6 -2.6282 1.67274   3
  14  -2  -6 -0.7654 1.06932   1
  14   2  -6 1.08061 0.91669   2
  14   2  -6 0.11217 1.78208   1
 -14   2   6 3.88084 1.92083   3
  13  -2  -6 -0.0380 0.95220   1
 -13  -2   6 0.52781 1.89261   3
  13   2  -6 1.82274 1.84478   1
 -13   2   6 0.09230 1.40968   3
  13   2  -6 1.61136 0.90481   2
  12  -2  -6 0.32652 0.94604   1
 -12  -2   6 -0.4983 2.03288   3
  12   2  -6 -0.8098 1.37229   1
 -12   2   6 -0.1335 1.30201   3
  12   2  -6 0.07789 0.92249   2
  11  -2  -6 469.671 13.1381   1
 -11  -2   6 492.133 15.0231   3
  11  -2  -6 490.070 13.2489   1
 -11   2   6 495.400 14.3434   3
  11   2  -6 475.311 12.4899   2
  11   2  -6 458.263 15.5121   1
  10  -2  -6 153.500 5.39051   1
  10  -2  -6 159.333 5.42406   1
 -10  -2   6 155.650 6.99288   3
 -10  -2   6 160.500 7.32840   1
 -10   2   6 158.540 6.51214   3
  10   2  -6 149.557 7.16354   1
  -9  -2   6 12.3476 2.42008   1
   9  -2  -6 17.1672 1.70649   1
   9  -2  -6 13.0834 1.47243   1
  -9  -2   6 11.2013 2.38573   3
  -9   2   6 14.4620 2.21004   3
   9   2  -6 12.6483 2.35953   1
  -8  -2   6 534.147 15.6558   3
   8  -2  -6 524.460 13.9088   1
  -8  -2   6 548.728 16.1180   1
  -8   2   6 539.962 15.1253   3
   8   2  -6 555.888 13.6746   2
   8   2  -6 544.204 16.1804   1
  -7  -2   6 78.0800 4.37941   3
  -7  -2   6 80.3268 4.44389   1
   7  -2  -6 74.5317 3.03279   1
   7   2  -6 80.1284 3.28965   2
  -7   2   6 79.1117 3.98992   3
   7   2  -6 78.6244 4.47574   1
   6  -2  -6 44.7577 2.13916   1
  -6  -2   6 49.8103 3.40560   3
   6  -2  -6 43.0505 2.15519   1
  -6  -2   6 43.3274 3.21418   1
   6   2  -6 45.3975 3.25087   1
   6   2  -6 47.1752 2.39402   2
   6   2  -6 42.7089 3.11232   1
   5  -2  -6 143.356 4.56900   1
   5  -2  -6 152.791 4.56814   1
  -5  -2   6 121.788 5.54860   3
  -5  -2   6 164.993 6.13512   1
   5   2  -6 140.729 5.80023   1
   5   2  -6 135.852 4.56527   2
   5   2  -6 141.364 4.95335   4
  -4  -2   6 368.636 11.2722   1
   4  -2  -6 382.616 9.93851   1
   4  -2  -6 372.454 9.90203   1
  -4  -2   6 372.641 11.1563   3
   4   2  -6 372.628 10.5615   4
   4   2  -6 359.396 11.2057   1
   4   2  -6 375.917 9.59343   2
   3  -2  -6 511.141 12.9878   1
  -3  -2   6 504.653 14.1110   1
  -3  -2   6 492.805 13.8615   3
   3   2  -6 493.409 13.5505   4
   3   2  -6 498.576 14.0732   1
   3   2  -6 493.007 12.2586   2
  -2  -2   6 930.453 22.6335   3
  -2  -2   6 869.189 22.9563   1
   2  -2  -6 870.347 22.0713   1
   2  -2  -6 907.119 22.1401   1
   2   2  -6 878.698 20.6313   2
   2   2  -6 907.768 23.0420   1
   2   2  -6 890.108 23.0292   4
   1  -2  -6 30.2649 2.01606   1
  -1  -2   6 32.2471 2.54791   3
   1  -2  -6 26.1534 1.84601   1
  -1  -2   6 29.0402 2.31101   1
   1   2  -6 24.7080 2.17945   1
   1   2  -6 27.6635 1.88010   4
   0  -2   6 1813.48 41.7697   3
   0  -2  -6 1758.06 42.6590   1
   0  -2   6 1749.91 42.9804   1
   0   2   6 1789.58 39.4067   2
   0   2  -6 1776.70 44.2176   4
   1  -2   6 96.3828 4.09467   1
  -1  -2  -6 95.6289 4.10375   1
  -1  -2  -6 96.0410 2.74643   2
   1   2   6 94.3292 3.36299   2
   1   2   6 101.033 4.18333   1
  -2  -2  -6 391.268 11.5272   1
   2  -2   6 391.626 11.3153   1
   2  -2   6 405.252 11.2380   1
  -2  -2  -6 401.301 10.3234   4
   2   2   6 399.854 10.2270   2
   2   2   6 398.141 11.6559   1
   3  -2   6 94.7943 3.97587   1
   3  -2   6 98.6312 3.64963   3
   3  -2   6 93.8860 4.09461   1
  -3  -2  -6 94.5549 4.41865   1
  -3  -2  -6 87.6152 3.47379   4
   3   2   6 98.3615 3.70403   2
   3   2   6 97.6006 4.53131   1
   4  -2   6 28.0847 2.22759   1
   4  -2   6 32.3646 2.22830   1
  -4  -2  -6 29.7059 2.57766   1
   4  -2   6 33.8465 1.89261   3
   4   2   6 26.3773 2.02572   2
   4   2   6 31.6457 2.62445   1
  -5  -2  -6 134.775 5.74294   1
   5  -2   6 131.546 5.19451   1
   5  -2   6 141.187 5.18689   1
   5   2   6 136.492 4.91596   2
   5   2   6 128.087 5.75360   1
  -6  -2  -6 306.714 10.1465   1
   6  -2   6 304.794 9.72013   1
   6   2   6 273.475 9.96814   1
   6   2   6 304.145 8.73755   2
  -7  -2  -6 15.1703 2.44510   1
   7   2   6 11.7076 1.64926   2
   7   2   6 12.8166 2.31584   1
   8  -2   6 1.25151 1.09497   1
  -8  -2  -6 0.51298 1.27314   1
   8   2   6 1.05049 1.52611   1
   8   2   6 0.07392 0.95874   2
   9  -2   6 41.8040 3.10260   1
   9   2   6 36.6037 4.07748   1
   9   2   6 35.7880 2.76845   2
  10  -2   6 0.98553 1.23493   1
  10   2   6 1.71408 1.79040   1
  10   2   6 0.30496 1.06144   2
  11  -2   6 14.6936 2.42235   1
  11   2   6 17.9151 3.35606   1
  11   2   6 22.2676 2.45442   2
  12  -2   6 70.9913 4.67851   1
  12   2   6 71.3787 5.63216   1
  12   2   6 73.9698 3.91253   2
  13  -2   6 5.73514 1.98274   1
  13   2   6 6.53759 2.65994   1
  13   2   6 7.90039 1.68671   2
  14  -2   6 4.44312 2.06135   1
  14   2   6 3.53645 1.36950   2
  14   2   6 3.73002 2.53139   1
  15  -2   6 -0.4632 1.69328   1
  15   2   6 1.68011 2.59123   1
  16  -2   6 2.11243 2.08889   1
  16   2   6 5.04509 2.96254   1
  17  -2   6 29.0189 4.18297   1
  19  -3  -6 8.74603 1.56493   1
  18  -3  -6 57.2842 3.13943   1
  17  -3  -6 55.3740 2.98628   1
  17   3  -6 49.8396 3.10512   2
  16  -3  -6 1.66001 0.92368   1
 -16  -3   6 -1.6824 2.21847   3
  16   3  -6 2.31897 1.32325   2
 -15  -3   6 -1.2605 1.91222   3
  15  -3  -6 1.26230 0.85678   1
  15   3  -6 -1.0690 1.08559   2
  14  -3  -6 81.2019 3.14906   1
 -14  -3   6 73.2229 5.66911   3
  14   3  -6 80.2900 6.45313   1
  14   3  -6 82.5777 4.21207   2
  13  -3  -6 2.08738 0.76227   1
  13  -3  -6 2.35164 0.79198   1
 -13  -3   6 1.34085 2.26816   3
  13   3  -6 1.52551 1.27869   2
 -13   3   6 0.31647 1.60779   3
  13   3  -6 1.26019 2.01499   1
  12  -3  -6 77.9688 2.80473   1
 -12  -3   6 84.2289 5.78132   3
  12  -3  -6 79.8963 2.82001   1
  12   3  -6 83.3954 4.14670   2
  12   3  -6 86.6026 6.03223   1
 -12   3   6 83.6947 4.94381   3
  11  -3  -6 30.4227 1.46589   1
 -11  -3   6 27.0715 3.92963   3
  11  -3  -6 27.5763 1.46915   1
 -11   3   6 27.4269 3.32739   3
  11   3  -6 30.8677 2.90725   2
  11   3  -6 26.8199 4.00760   1
 -10  -3   6 456.330 14.7352   3
 -10  -3   6 439.606 15.0687   1
  10  -3  -6 449.466 10.9521   1
  10  -3  -6 446.890 10.9793   1
  10   3  -6 452.007 12.4403   2
 -10   3   6 452.202 13.8842   3
  10   3  -6 461.808 15.3362   1
   9  -3  -6 218.019 5.60803   1
  -9  -3   6 221.907 9.26342   1
  -9  -3   6 210.442 8.88497   3
   9  -3  -6 218.704 5.57179   1
   9   3  -6 220.592 7.20015   2
   9   3  -6 210.298 9.08301   1
  -9   3   6 213.814 8.19510   3
  -8  -3   6 56.7379 4.29905   1
   8  -3  -6 55.7657 1.93883   1
   8  -3  -6 55.3677 2.00801   1
  -8  -3   6 72.5258 4.88205   3
   8   3  -6 39.6004 4.15436   1
   8   3  -6 64.2254 3.44288   2
   7  -3  -6 9.08072 0.87345   1
   7  -3  -6 8.53442 0.88443   1
  -7  -3   6 5.54320 1.93351   3
  -7  -3   6 7.67421 2.11011   1
   7   3  -6 7.35546 2.00980   1
   7   3  -6 4.19818 1.23657   2
  -6  -3   6 283.924 9.90646   1
   6  -3  -6 285.251 7.40336   1
   6  -3  -6 271.498 7.41637   1
   6   3  -6 274.880 8.07765   2
   6   3  -6 282.854 9.97897   1
   5  -3  -6 64.2823 2.57872   1
   5  -3  -6 58.9138 2.49506   1
  -5  -3   6 72.0161 4.27738   1
   5   3  -6 62.7368 3.01632   2
   5   3  -6 66.2878 3.28902   4
   5   3  -6 63.7204 4.07859   1
   4  -3  -6 422.476 11.6099   1
  -4  -3   6 455.247 13.6408   1
  -4  -3   6 451.251 13.6658   3
   4   3  -6 454.619 13.5750   1
   4   3  -6 448.892 12.7392   4
   4   3  -6 455.146 11.5596   2
   3  -3  -6 178.883 5.72407   1
   3  -3  -6 186.216 5.86968   1
  -3  -3   6 188.160 7.21955   3
  -3  -3   6 173.561 6.88281   1
   3   3  -6 184.453 6.98588   1
   3   3  -6 188.568 6.13272   4
   3   3  -6 177.152 5.61451   2
  -2  -3   6 55.5407 3.61635   3
  -2  -3   6 52.5082 3.35702   1
   2  -3  -6 52.0557 2.76078   1
   2   3  -6 50.5813 2.65137   4
   2   3  -6 47.4209 2.43133   2
  -1  -3   6 362.792 11.0176   3
  -1  -3   6 343.844 10.9332   1
   1  -3  -6 357.503 10.2751   1
   1  -3  -6 378.059 10.5753   1
   1   3  -6 351.713 10.1390   4
   0  -3   6 51.3408 3.25639   3
   0  -3   6 53.1181 3.27929   1
   0  -3  -6 56.5822 3.24843   1
   0  -3  -6 55.1020 3.05642   1
   0  -3   6 49.7714 3.14127   1
   0   3  -6 57.7334 2.59044   4
   0   3   6 50.3950 2.24371   2
  -1  -3  -6 33.4616 2.61190   1
   1  -3   6 33.9978 2.71003   3
   1  -3   6 35.4437 2.65864   1
   1  -3   6 34.5555 2.56018   1
   1   3   6 35.0985 2.00908   2
   2  -3   6 0.88681 1.03143   3
   2  -3   6 1.13586 0.96209   1
  -2  -3  -6 2.56328 1.23827   1
   2  -3   6 0.89680 0.94902   1
   2   3   6 1.91992 0.86945   2
  -3  -3  -6 35.3727 2.92547   1
   3  -3   6 37.7142 2.61751   3
   3  -3   6 33.7042 2.44408   1
   3   3   6 38.5320 2.45054   2
   4  -3   6 145.825 5.33125   3
  -4  -3  -6 146.340 6.26320   1
   4  -3   6 140.208 5.25480   1
   4   3   6 136.190 5.15525   2
  -5  -3  -6 355.136 10.0202   4
  -5  -3  -6 367.217 11.9476   1
   5   3   6 368.380 10.3652   2
  -6  -3  -6 324.435 9.60729   4
  -6  -3  -6 311.359 11.0068   1
   6  -3   6 289.890 9.60677   1
   6   3   6 341.086 9.62464   2
  -7  -3  -6 276.750 10.4431   1
   7  -3   6 285.424 9.07374   1
   7   3   6 285.512 8.93097   2
  -8  -3  -6 0.60355 1.72627   1
   8  -3   6 1.24311 1.11626   1
   8   3   6 2.89409 1.39755   2
  -9  -3  -6 96.8038 6.05169   1
   9  -3   6 115.973 5.07629   1
   9   3   6 106.000 5.09694   2
  10  -3   6 1.62496 1.32441   1
  10   3   6 2.07750 1.40347   2
  11  -3   6 47.3854 3.45339   1
  11   3   6 43.6249 3.56391   2
  12  -3   6 1.28526 1.41361   1
  12   3   6 3.76172 1.68758   2
  13  -3   6 1.31854 1.48410   1
  13   3   6 2.13063 1.73362   2
  14  -3   6 3.19102 1.75879   1
  14   3   6 3.12781 1.71283   2
  15  -3   6 2.12979 1.83993   1
  15   3   6 5.22984 2.00625   2
  16  -3   6 29.1724 3.73914   1
  16   3   6 29.4053 2.96731   2
  18   4  -6 8.77976 2.07450   2
  17   4  -6 1.04113 1.69046   2
 -16  -4   6 71.0173 7.03338   3
  16   4  -6 58.9447 4.40274   2
 -15  -4   6 68.0490 6.67233   3
  15   4  -6 76.6514 4.78848   2
 -14  -4   6 1.26728 2.22682   3
  14   4  -6 6.62880 2.01896   2
 -13  -4   6 19.2824 3.95998   3
  13   4  -6 19.5168 2.77945   2
 -13   4   6 15.7201 3.00070   3
 -12  -4   6 72.2684 5.73682   3
  12   4  -6 76.8963 4.47801   2
 -12   4   6 77.4855 5.14780   3
 -11  -4   6 5.21933 2.63906   3
 -11   4   6 13.5324 2.80304   3
  11   4  -6 5.99599 1.74256   2
 -10  -4   6 291.375 11.7456   1
 -10  -4   6 277.298 11.3028   3
  10   4  -6 282.568 9.26106   2
  -9  -4   6 856.728 24.8282   3
  -9  -4   6 876.640 25.4241   1
   9   4  -6 869.130 21.9023   2
  -8  -4   6 7.92746 2.52789   1
  -8  -4   6 11.3832 2.83536   3
   8   4  -6 8.05101 1.70681   2
  -7  -4   6 153.379 7.53177   3
  -7  -4   6 150.773 7.44945   1
   7   4  -6 154.424 5.77832   2
   6  -4  -6 98.2544 2.92998   1
  -6  -4   6 100.284 5.81204   3
  -6  -4   6 95.1654 5.55626   1
   6   4  -6 95.9700 4.28526   2
   6   4  -6 94.8510 4.52103   4
   5  -4  -6 2.57912 0.81919   1
   5  -4  -6 3.76359 0.76317   1
  -5  -4   6 3.21816 1.65428   1
  -5  -4   6 3.32056 1.95330   3
   5   4  -6 2.03756 1.08806   2
   5   4  -6 4.03565 1.45361   4
  -4  -4   6 -0.0823 1.29464   1
   4  -4  -6 2.16868 0.92117   1
  -4  -4   6 4.59230 2.17946   3
   4  -4  -6 1.84361 0.84029   1
   4   4  -6 1.66635 1.09357   2
   4   4  -6 0.75288 1.27009   4
   3  -4  -6 641.906 16.6849   1
  -3  -4   6 635.112 18.3609   3
  -3  -4   6 625.021 18.3177   1
   3  -4  -6 634.503 16.4266   1
   3   4  -6 615.654 17.4129   4
   3   4  -6 650.100 15.9009   2
  -2  -4   6 215.918 8.05334   1
  -2  -4   6 202.902 8.29554   3
   2   4  -6 209.497 6.91552   4
  -1  -4   6 29.4361 3.06357   1
  -1  -4   6 29.5263 3.35942   3
   1   4  -6 29.9362 2.28208   4
   0  -4  -6 39.6745 2.89858   1
   0  -4   6 32.9523 2.90161   1
   0  -4   6 36.0769 3.67410   3
   0   4  -6 34.6899 2.35046   4
   1  -4   6 15.3251 2.40132   3
  -1  -4  -6 18.3688 2.33161   1
   1  -4   6 16.0516 2.24571   1
   2  -4   6 43.4295 3.18503   1
  -2  -4  -6 45.1113 3.54946   1
   2  -4   6 50.4201 3.65861   3
   3  -4   6 1132.30 29.0604   1
  -3  -4  -6 1133.81 29.9479   1
   3  -4   6 1132.53 28.8909   3
   3   4   6 1168.79 27.1274   2
   4  -4   6 9.49903 1.82452   1
  -4  -4  -6 4.55051 1.95501   1
   4   4   6 1.51562 1.30666   2
  -5  -4  -6 89.9004 5.29224   1
   5  -4   6 88.5644 4.25369   1
   5   4   6 82.5378 4.23549   2
  -6  -4  -6 71.9021 4.87354   1
   6  -4   6 75.1025 3.86776   1
   6   4   6 75.2382 4.22832   2
  -7  -4  -6 28.8277 3.84684   1
   7  -4   6 29.7567 2.56767   1
   7   4   6 25.5874 2.89877   2
   8  -4   6 0.80337 1.09817   1
  -8  -4  -6 1.33054 1.77011   1
   8   4   6 -2.4278 1.15169   2
   9  -4   6 21.3227 2.44309   1
  -9  -4  -6 19.6531 3.70000   1
   9   4   6 24.2777 3.08315   2
  10  -4   6 40.5667 3.03427   1
  10   4   6 40.2167 3.91887   2
  11  -4   6 3.98263 1.41314   1
  11   4   6 1.64129 1.89600   2
  12  -4   6 20.0988 2.47322   1
  12   4   6 24.2548 3.24863   2
  13  -4   6 7.19660 1.80498   1
  13   4   6 6.91465 2.33241   2
  14  -4   6 -0.0662 1.38558   1
  14   4   6 -0.0554 1.91166   2
  15  -4   6 9.56839 2.10369   1
  15   4   6 5.52704 2.49541   2
 -16  -5   6 21.6859 4.80439   3
  16   5  -6 15.8313 3.10776   2
 -15  -5   6 56.3010 6.61479   3
  15   5  -6 49.9830 4.78639   2
 -14  -5   6 43.9935 5.96527   3
  14   5  -6 39.1296 4.20753   2
 -13  -5   6 3.78191 2.77304   3
  13   5  -6 2.00510 1.91568   2
 -12  -5   6 6.16793 3.11639   3
 -12   5   6 9.54684 2.86632   3
  12   5  -6 14.4972 2.62322   2
 -11  -5   6 12.5864 3.24376   1
 -11  -5   6 14.7132 3.84314   3
  11   5  -6 8.19888 2.19366   2
 -10  -5   6 34.1569 4.69343   1
 -10  -5   6 24.2620 4.36181   3
  10   5  -6 30.6235 3.41828   2
  -9  -5   6 2.99852 2.10917   1
  -9  -5   6 -1.5162 2.09692   3
   9   5  -6 1.47020 1.48965   2
  -8  -5   6 4.16815 2.28352   1
  -8  -5   6 4.56912 2.44385   3
   8   5  -6 3.31307 1.61700   2
  -7  -5   6 -0.7610 1.45357   1
  -7  -5   6 -1.4493 1.57838   3
   7   5  -6 -0.9738 1.06670   2
  -6  -5   6 13.5950 2.88785   1
  -6  -5   6 10.3141 2.76468   3
   6   5  -6 8.94683 2.06788   4
   6   5  -6 9.92169 1.88742   2
   5  -5  -6 6.86633 0.96608   1
  -5  -5   6 3.73752 2.01503   1
   5  -5  -6 7.13792 1.10226   1
  -5  -5   6 7.64287 2.55586   3
   5   5  -6 5.84918 1.84661   4
  -4  -5   6 3.02556 1.87322   1
  -4  -5   6 -0.7447 1.98202   3
   4  -5  -6 1.84520 0.95454   1
   4   5  -6 2.44372 1.43442   4
  -3  -5   6 21.5978 3.08183   1
  -3  -5   6 22.0230 3.76895   3
   3  -5  -6 27.7567 2.25987   1
   3   5  -6 29.3540 2.61354   4
   2  -5  -6 36.2350 2.69014   1
  -2  -5   6 36.9227 3.82968   1
  -2  -5   6 38.3938 4.31596   3
   2   5  -6 36.3946 2.81094   4
   1  -5  -6 48.1123 3.29903   1
  -1  -5   6 50.6153 3.79596   1
  -1  -5   6 49.8808 4.26638   3
   0  -5   6 33.5932 3.94437   3
   0  -5  -6 32.5178 3.17578   1
   0  -5   6 26.8779 3.06403   1
   1  -5   6 -0.4310 1.16170   1
   1  -5   6 0.09571 1.62267   3
  -1  -5  -6 -1.5271 1.23411   1
   2  -5   6 226.430 8.16282   1
  -2  -5  -6 220.632 8.62774   1
   2  -5   6 211.514 8.75459   3
   3  -5   6 32.2243 3.10721   1
  -3  -5  -6 31.5368 3.55452   1
  -4  -5  -6 10.5486 2.57254   1
   4  -5   6 6.36738 1.68570   1
  -5  -5  -6 3.47411 2.01089   1
   5  -5   6 3.01767 1.33931   1
  -6  -5  -6 32.4237 4.20334   1
   6  -5   6 26.8394 2.59075   1
   6   5   6 23.8696 3.03152   2
  -7  -5  -6 4.31399 2.35190   1
   7  -5   6 8.30093 1.63212   1
   7   5   6 6.63170 2.20037   2
   8  -5   6 34.3186 2.64449   1
  -8  -5  -6 37.0597 4.69401   1
   8   5   6 32.0635 3.68766   2
  -9  -5  -6 14.6254 3.75714   1
   9  -5   6 16.9753 1.96041   1
   9   5   6 13.5552 2.93737   2
 -10  -5  -6 -0.9375 2.41330   1
  10  -5   6 -0.0182 0.95886   1
  10   5   6 0.90644 2.14084   2
  11  -5   6 37.2249 2.16716   1
  11   5   6 34.4998 4.18234   2
  12   5   6 25.2690 3.79012   2
  13   5   6 5.43100 2.73337   2
  14   5   6 79.7552 6.15373   2
 -14  -6   6 32.5066 5.61881   3
  14   6  -6 27.1345 4.00216   2
 -13  -6   6 -0.8423 2.65796   3
  13   6  -6 0.31549 2.23599   2
 -12  -6   6 21.2610 4.67083   3
  12   6  -6 31.4983 3.94960   2
 -11  -6   6 0.83159 2.89107   3
 -11  -6   6 -2.1715 2.50487   1
  11   6  -6 -1.2660 1.77307   2
 -10  -6   6 1.25015 2.79199   3
 -10  -6   6 5.45032 2.83100   1
  10   6  -6 0.67982 1.87053   2
  -9  -6   6 8.52261 3.24331   3
  -9  -6   6 5.50778 2.85942   1
   9   6  -6 5.83454 2.20199   2
  -8  -6   6 1.28159 2.59824   3
  -8  -6   6 3.32323 2.55874   1
  -7  -6   6 0.43501 2.58301   3
  -7  -6   6 1.56638 2.22599   1
  -6  -6   6 10.2158 3.11978   3
  -6  -6   6 13.4731 3.13041   1
  -5  -6   6 23.6336 3.85449   1
  -5  -6   6 21.5390 4.05519   3
   5   6  -6 22.1047 3.08193   4
  -4  -6   6 29.9058 4.15571   1
  -4  -6   6 23.9782 4.13718   3
   4  -6  -6 27.0006 2.17811   1
   4   6  -6 30.4308 3.46057   4
  -3  -6   6 35.7386 4.91928   3
   3  -6  -6 35.7142 2.77117   1
  -3  -6   6 34.1697 4.28308   1
   3   6  -6 46.0791 3.74667   4
   2  -6  -6 53.5319 3.64857   1
  -2  -6   6 59.8068 4.78398   1
  -2  -6   6 49.5553 5.51861   3
  -1  -6   6 1.83867 1.68720   1
   1  -6  -6 0.21741 1.38433   1
  -1  -6   6 0.63439 2.22408   3
   0  -6   6 35.7505 4.48116   3
   0  -6  -6 30.9070 3.42271   1
   0  -6   6 31.3733 3.72117   1
   1  -6   6 0.53664 1.46332   1
  -1  -6  -6 -2.4079 1.31763   1
   2  -6   6 1.70250 1.55164   1
  -2  -6  -6 2.00415 1.83519   1
  -3  -6  -6 13.2448 2.85939   1
   3  -6   6 13.8197 2.29101   1
   4  -6   6 18.5619 2.46658   1
  -4  -6  -6 12.9635 3.12929   1
   5  -6   6 3.50280 1.33519   1
  -5  -6  -6 1.35346 1.88520   1
   6  -6   6 12.7529 1.76335   1
  -6  -6  -6 6.94253 2.78405   1
   7  -6   6 1.89385 0.99490   1
  -7  -6  -6 0.85139 2.45980   1
  -8  -6  -6 120.846 8.08121   1
  -9  -6  -6 15.4575 4.13992   1
   9   6   6 16.9010 3.41696   2
 -10  -6  -6 3.31025 3.06204   1
  10   6   6 1.71326 2.42570   2
  11   6   6 2.09017 2.71726   2
 -10  -7   6 2.73872 3.49020   3
 -10  -7   6 3.69068 3.20427   1
  -9  -7   6 11.0807 3.78463   3
  -9  -7   6 20.3273 4.39800   1
  -8  -7   6 5.75779 3.39425   3
  -8  -7   6 0.82621 2.52565   1
  -7  -7   6 -2.3681 2.47396   3
  -7  -7   6 1.74787 2.59896   1
  -6  -7   6 19.0176 3.81442   1
  -6  -7   6 9.72135 3.43721   3
  -5  -7   6 1.63439 2.47183   3
  -5  -7   6 1.18157 2.39094   1
   5   7  -6 1.79315 1.96785   4
  -4  -7   6 1.95198 2.36974   3
  -4  -7   6 -0.2228 1.98989   1
   4  -7  -6 0.90942 0.89985   1
  -3  -7   6 -1.3548 1.85160   1
   3  -7  -6 0.76570 1.16387   1
  -2  -7   6 1.28113 2.13256   1
   2  -7  -6 0.80945 1.43266   1
   1  -7  -6 2.43803 1.71881   1
  -1  -7   6 4.00822 2.31255   1
   0  -7   6 4.88608 2.17489   1
   0  -7  -6 3.77529 2.05285   1
   1  -7   6 10.6319 2.46694   1
  -1  -7  -6 9.38451 2.76264   1
   2  -7   6 -0.5220 1.31584   1
  -2  -7  -6 2.88153 2.16496   1
   3  -7   6 0.70618 1.38168   1
  -3  -7  -6 2.24178 2.21459   1
   4  -7   6 13.6912 2.14136   1
  -4  -7  -6 10.4973 3.06603   1
   5  -7   6 1.51277 1.17344   1
  -5  -7  -6 3.34098 2.55685   1
  -6  -7  -6 5.41947 2.97181   1
  -7  -7  -6 11.7784 3.72157   1
  20   0  -7 2.97674 2.68915   1
  19   0  -7 30.3054 4.39132   1
  18   0  -7 -1.3035 1.67878   1
  17   0  -7 25.8665 3.93966   1
  16   0  -7 0.54240 1.70347   1
 -15   0   7 23.3847 3.39310   3
  15   0  -7 19.5651 3.23028   1
  14   0  -7 -1.3034 1.25950   1
 -14   0   7 1.97399 1.75190   3
  13   0  -7 87.2327 5.12698   1
 -13   0   7 81.0383 5.00397   3
 -12   0   7 -1.5153 1.19440   3
  12   0  -7 -1.7970 1.04790   1
 -11   0   7 15.6417 2.57477   3
 -11   0   7 12.4066 1.92253   2
  11   0  -7 15.3080 2.43555   1
 -10   0   7 0.01127 0.77696   2
 -10   0   7 0.96040 1.20368   3
  10   0  -7 0.83276 1.09746   1
   9   0  -7 285.852 9.48068   1
  -9   0   7 289.392 9.42937   3
   9   0  -7 289.159 9.53835   1
  -9   0   7 292.011 8.17587   2
  -8   0   7 0.86375 0.66863   2
  -8   0   7 1.19913 1.03685   3
   8   0  -7 -0.8134 0.71257   1
  -7   0   7 335.737 10.2049   3
   7   0  -7 331.089 10.2068   1
  -7   0   7 342.330 8.89876   2
  -6   0   7 0.88084 1.14307   3
   6   0  -7 0.73840 0.79378   1
  -6   0   7 1.03611 0.64300   2
  -5   0   7 182.774 6.37340   3
  -5   0   7 189.525 6.40263   1
   5   0  -7 187.173 4.75389   2
   5   0  -7 188.088 6.38216   1
  -5   0   7 182.613 5.38795   2
  -4   0   7 -0.0737 0.24402   3
   4   0  -7 0.14251 0.34784   2
   4   0  -7 0.49377 0.71218   1
  -4   0   7 0.13108 0.67991   1
  -4   0   7 -0.3576 0.46024   2
  -3   0   7 345.327 10.1249   1
  -3   0   7 367.985 9.08404   2
   3   0  -7 354.117 9.41151   4
   3   0  -7 354.989 10.1763   1
   2   0  -7 -0.3324 0.51881   1
   2   0  -7 0.26657 0.23271   4
  -2   0   7 0.28685 0.55200   2
   2   0  -7 -0.0817 0.28743   2
  -2   0   7 0.14491 0.30628   3
  -2   0   7 -0.1543 0.54490   1
  -1   0   7 232.279 6.98877   1
  -1   0   7 218.799 6.02084   2
   1   0  -7 218.323 6.82902   1
   1   0  -7 220.117 5.84040   2
  -1   0   7 192.759 6.36402   3
   0   0   7 -0.1177 0.60148   3
   0   0  -7 0.15440 0.21981   4
   0   0  -7 -0.2100 0.58618   1
   0   0   7 -0.0708 0.63144   1
   0   0   7 0.01311 0.56758   2
   1   0   7 123.461 4.02615   2
   1   0   7 125.821 4.85893   1
   1   0   7 133.381 4.24269   3
  -1   0  -7 125.550 4.77444   1
  -1   0  -7 117.482 4.39020   4
  -2   0  -7 1.03433 0.75565   1
   2   0   7 -0.6261 0.47666   3
   2   0   7 -0.2707 0.60352   1
   2   0   7 0.48614 0.57671   2
   3   0   7 328.959 10.1791   1
  -3   0  -7 339.843 10.1511   1
   3   0   7 353.464 8.83276   3
  -4   0  -7 0.66127 0.85760   1
   4   0   7 -0.1073 0.45409   3
   4   0   7 -0.0554 0.76385   1
   4   0   7 0.03868 0.58862   2
  -5   0  -7 1581.32 39.1528   1
   5   0   7 1559.22 35.6395   2
   5   0   7 1650.94 35.9602   3
   5   0   7 1549.51 39.3024   1
   6   0   7 0.47774 1.24463   1
  -6   0  -7 1.10919 1.18710   1
   6   0   7 -0.0195 0.72545   2
   7   0   7 1220.58 27.5481   2
   7   0   7 1213.03 31.4165   1
   8   0   7 0.35802 0.53107   2
   8   0   7 0.07542 1.17380   1
   9   0   7 74.1121 4.64671   1
  10   0   7 -2.0648 1.16496   1
  11   0   7 117.483 6.43410   1
  12   0   7 -4.0397 1.49640   1
  13   0   7 80.1406 5.85776   1
  14   0   7 2.76101 2.23194   1
  15   0   7 72.4419 6.08520   1
  16   0   7 -2.4633 2.05928   1
  17   0   7 24.3056 4.39323   1
  18   0   7 0.76440 2.46178   1
  20  -1  -7 23.0440 3.86479   1
  20   1  -7 23.6823 4.60224   1
  19  -1  -7 4.68119 2.33596   1
  19   1  -7 4.29501 2.77028   1
  18  -1  -7 178.207 8.36949   1
  18   1  -7 177.039 9.44853   1
  17  -1  -7 15.4347 2.83555   1
  17   1  -7 18.6204 3.60576   1
 -16  -1   7 4.84592 2.41067   3
  16  -1  -7 1.64321 1.52737   1
  16   1  -7 4.65093 2.38104   1
  15  -1  -7 6.64290 1.91695   1
 -15  -1   7 9.18680 2.64868   3
 -15   1   7 9.94018 2.33839   3
  15   1  -7 8.58329 2.51847   1
 -14  -1   7 8.10048 2.38501   3
  14  -1  -7 8.71744 1.98090   1
  14   1  -7 8.18365 2.46908   1
 -14   1   7 11.3110 2.39524   3
  13  -1  -7 19.3362 2.62782   1
 -13  -1   7 26.8600 3.50167   3
 -13   1   7 23.5453 3.03394   3
  13   1  -7 22.6318 3.38017   1
  12  -1  -7 99.3377 4.95226   1
 -12  -1   7 97.5922 5.61810   3
 -12   1   7 98.9543 5.28861   3
  12   1  -7 100.900 5.86180   1
 -11  -1   7 457.674 12.5672   2
 -11  -1   7 433.557 13.6791   3
  11  -1  -7 431.784 13.0765   1
 -11   1   7 427.027 13.2806   3
  11   1  -7 455.382 14.3796   1
  11   1  -7 447.287 10.5999   2
 -10  -1   7 782.085 21.3601   3
 -10  -1   7 808.112 19.9281   2
  10   1  -7 775.811 22.0521   1
 -10   1   7 783.489 21.0853   3
  10   1  -7 811.037 18.3863   2
   9  -1  -7 96.1752 4.23303   1
  -9  -1   7 84.2471 4.64222   1
  -9  -1   7 92.6022 4.11563   2
  -9  -1   7 95.6455 4.86514   3
   9   1  -7 87.0198 4.79115   1
  -9   1   7 93.3599 4.60575   3
   9   1  -7 90.2840 3.19344   2
   8  -1  -7 144.430 5.31965   1
  -8  -1   7 141.571 5.14144   2
   8  -1  -7 143.308 5.34307   1
  -8  -1   7 138.402 5.90510   3
  -8  -1   7 141.138 5.97155   1
  -8   1   7 147.812 5.83209   3
   8   1  -7 133.357 4.28712   2
   8   1  -7 138.273 5.95627   1
   7  -1  -7 396.974 11.6317   1
  -7  -1   7 415.295 11.1556   2
  -7  -1   7 425.677 12.6148   1
  -7  -1   7 422.232 12.3729   3
   7  -1  -7 450.110 11.7947   1
   7   1  -7 409.545 12.6144   1
  -7   1   7 409.151 12.0355   3
   7   1  -7 407.063 10.3664   2
  -6  -1   7 2353.79 52.1181   2
  -6  -1   7 2323.11 56.1966   1
   6  -1  -7 2353.21 55.1831   1
   6  -1  -7 2345.53 55.2703   1
  -6  -1   7 2310.60 54.6008   3
   6   1  -7 2271.98 56.1471   1
  -6   1   7 2325.56 54.4157   3
  -5  -1   7 340.122 10.3436   1
  -5  -1   7 339.216 9.14652   2
   5  -1  -7 349.164 9.64606   1
   5  -1  -7 339.938 9.62891   1
   5   1  -7 327.781 10.2886   1
  -5   1   7 330.881 9.96047   3
   5   1  -7 328.731 8.61092   2
  -4  -1   7 769.986 20.3918   1
   4  -1  -7 781.077 19.6890   1
   4  -1  -7 840.194 19.8000   1
  -4  -1   7 764.445 18.5298   2
  -4  -1   7 774.957 19.8715   3
   4   1  -7 768.701 20.3921   1
   4   1  -7 767.184 20.1225   4
   4   1  -7 757.182 18.0982   2
  -3  -1   7 28.3011 2.18972   3
  -3  -1   7 26.2964 2.19520   1
  -3  -1   7 26.8082 1.78896   2
   3  -1  -7 27.7898 1.91924   1
  -3   1   7 27.8937 1.44708   2
   3   1  -7 31.3673 2.34008   1
   3   1  -7 27.2438 1.63771   2
  -3   1   7 26.6659 2.09131   3
  -2  -1   7 1741.91 38.8732   2
   2  -1  -7 1765.37 37.6605   2
   2  -1  -7 1686.76 37.6301   2
   2  -1  -7 1724.61 41.5221   1
  -2  -1   7 1754.61 40.7221   3
  -2  -1   7 1796.63 42.1333   1
   2   1  -7 1703.53 43.2638   4
   2   1  -7 1712.58 42.0176   1
  -2   1   7 1728.74 38.3962   2
  -2   1   7 1721.24 40.6312   3
   2   1  -7 1728.02 38.6477   2
   1  -1  -7 18.2739 1.11361   2
  -1  -1   7 24.3983 2.33578   1
   1  -1  -7 17.0688 0.80705   4
  -1  -1   7 16.2256 1.54168   2
   1  -1  -7 17.1270 1.75601   1
  -1   1   7 16.6247 1.32795   2
  -1   1   7 19.9691 1.97118   1
   1   1  -7 19.4713 1.63256   4
   1   1  -7 24.7910 2.33692   1
   0  -1   7 1919.78 46.1192   2
   0  -1   7 2056.35 49.9930   1
   0  -1  -7 2054.19 49.8057   1
   0  -1   7 2148.06 48.1785   3
   0  -1  -7 2129.32 51.3113   4
   0   1  -7 2143.55 50.0081   1
   0   1   7 2133.12 46.3233   2
   0   1   7 2143.70 49.9385   1
   0   1  -7 2049.79 51.8632   4
  -1  -1  -7 3159.91 78.6394   4
   1  -1   7 3184.56 68.9897   2
   1  -1   7 3080.76 74.3355   1
   1  -1   7 3212.82 71.5397   3
  -1  -1  -7 3198.76 74.3761   1
   1   1   7 3159.60 69.3095   2
   1   1   7 3077.71 74.3417   1
  -1   1  -7 3150.53 74.3119   1
  -2  -1  -7 569.788 15.7395   1
   2  -1   7 563.211 15.6983   1
   2  -1   7 595.590 13.6691   2
  -2  -1  -7 570.864 15.6749   4
   2  -1   7 593.014 14.4741   3
   2   1   7 578.418 14.2845   2
  -2   1  -7 605.587 15.7431   1
   2   1   7 594.184 15.9749   1
   3  -1   7 6.00062 1.00258   3
   3  -1   7 6.71467 1.39466   1
  -3  -1  -7 5.25582 1.34619   1
   3  -1   7 5.50370 0.71053   2
   3   1   7 3.50137 1.18489   1
  -3   1  -7 5.47302 1.23742   1
   3   1   7 6.02135 1.12217   2
  -4  -1  -7 55.5999 3.30163   1
   4  -1   7 57.2636 2.20188   3
   4  -1   7 58.0688 3.29775   1
   4   1   7 56.0446 3.38238   1
   4   1   7 56.0890 2.76981   2
   5  -1   7 77.8165 4.00757   1
   5  -1   7 83.6291 2.39865   3
  -5  -1  -7 77.3527 4.13032   1
   5   1   7 79.9936 4.37669   1
   5   1   7 79.2717 3.43032   2
  -6  -1  -7 372.825 11.7050   1
   6  -1   7 365.805 11.3159   1
   6   1   7 360.005 11.7626   1
   7  -1   7 161.180 6.47036   1
  -7  -1  -7 159.499 6.76070   1
   7   1   7 164.553 7.03635   1
   8  -1   7 37.2139 3.07976   1
   8   1   7 34.0031 3.59320   1
   8   1   7 34.9800 2.42392   2
   9  -1   7 2.15500 1.49650   1
   9   1   7 -0.0236 1.41226   1
   9   1   7 4.99648 1.24382   2
  10  -1   7 11.6666 2.41843   1
  10   1   7 10.4193 1.58681   2
  10   1   7 9.50922 2.47617   1
  11  -1   7 -0.1843 1.50533   1
  11   1   7 -0.3075 0.87094   2
  11   1   7 -0.7301 1.63348   1
  12  -1   7 264.065 10.3523   1
  12   1   7 260.417 7.13123   2
  12   1   7 267.099 11.0536   1
  13  -1   7 116.908 6.74266   1
  13   1   7 120.483 7.51959   1
  14  -1   7 3.30707 2.17668   1
  14   1   7 3.18802 2.48365   1
  15  -1   7 2.73416 2.27074   1
  15   1   7 2.47307 2.76901   1
  16  -1   7 24.5229 4.07617   1
  16   1   7 21.3623 4.44121   1
  17  -1   7 8.78209 2.91415   1
  17   1   7 -1.9183 2.59638   1
  20  -2  -7 0.29851 1.71811   1
  20   2  -7 -1.7119 2.65980   1
  19  -2  -7 -0.1114 1.60178   1
  19   2  -7 5.06514 3.10353   1
  18  -2  -7 10.4424 2.28482   1
  18   2  -7 10.8810 3.48748   1
  17  -2  -7 12.9605 2.36545   1
  17   2  -7 12.4531 3.60717   1
  16  -2  -7 2.83141 1.52479   1
 -16  -2   7 0.44007 2.01583   3
  16   2  -7 0.88423 2.09613   1
 -15  -2   7 99.7748 6.33981   3
  15  -2  -7 96.2281 4.87367   1
 -15   2   7 93.2612 5.61097   3
  15   2  -7 95.5684 3.38506   2
  15   2  -7 102.439 6.85408   1
 -14  -2   7 18.1539 3.53359   3
  14  -2  -7 24.4256 2.68111   1
 -14   2   7 21.7663 3.20858   3
  14   2  -7 17.6223 3.42043   1
  14   2  -7 29.0013 2.14660   2
 -13  -2   7 3.44597 2.29853   3
  13  -2  -7 7.13275 1.53712   1
 -13   2   7 7.67624 2.25934   3
  13   2  -7 6.94612 1.35380   2
  13   2  -7 8.18976 2.63155   1
  12  -2  -7 131.888 5.27658   1
 -12  -2   7 134.273 6.99251   3
 -12   2   7 136.988 6.29274   3
  12   2  -7 132.968 4.83470   2
  12   2  -7 135.296 7.07175   1
  11  -2  -7 931.825 23.7108   1
 -11  -2   7 928.800 25.3509   3
  11   2  -7 930.055 26.4166   1
 -11   2   7 909.908 24.5692   3
  11   2  -7 956.969 22.3255   2
 -10  -2   7 684.734 20.4005   1
 -10  -2   7 712.785 19.8808   3
  10  -2  -7 696.991 18.0711   1
  10  -2  -7 724.420 18.1242   1
  10   2  -7 671.060 20.3962   1
 -10   2   7 697.368 19.1757   3
  10   2  -7 669.802 17.0216   2
   9  -2  -7 120.077 4.45697   1
  -9  -2   7 110.834 5.86028   1
  -9  -2   7 111.631 5.81388   3
  -9   2   7 111.934 5.37779   3
   9   2  -7 118.579 5.95321   1
  -8  -2   7 156.997 6.80561   3
   8  -2  -7 159.266 5.36285   1
  -8  -2   7 163.359 6.97617   1
  -8   2   7 153.504 6.29909   3
   8   2  -7 158.899 5.26771   2
   8   2  -7 157.382 6.91601   1
   7  -2  -7 23.2125 1.69285   1
   7  -2  -7 23.7815 1.76210   1
  -7  -2   7 26.5604 3.09802   1
  -7  -2   7 22.4705 2.87489   3
  -7   2   7 21.2146 2.56244   3
   7   2  -7 23.8481 2.95873   1
   7   2  -7 22.8911 1.81843   2
   7   2  -7 20.2872 2.62792   1
   6  -2  -7 3.98240 0.91207   1
  -6  -2   7 4.80106 1.56946   1
   6  -2  -7 4.52675 0.97687   1
  -6  -2   7 6.04810 1.74342   3
   6   2  -7 6.39044 1.70710   1
  -6   2   7 5.64544 1.47644   3
   6   2  -7 4.56092 1.03418   2
   5  -2  -7 1226.79 28.5713   1
   5  -2  -7 1179.75 28.5888   1
  -5  -2   7 1170.54 30.2865   1
   5   2  -7 1178.91 30.2192   4
   5   2  -7 1127.23 30.1125   1
   5   2  -7 1165.39 27.0715   2
   4  -2  -7 10.3290 1.33613   1
  -4  -2   7 9.20986 1.76719   1
  -4  -2   7 9.53528 1.89664   3
   4   2  -7 9.14825 1.21618   2
   4   2  -7 9.03050 1.44858   4
   4   2  -7 7.97469 1.61867   1
  -3  -2   7 1846.69 46.3517   1
   3  -2  -7 1860.77 45.1998   1
  -3  -2   7 1882.40 45.1288   3
   3  -2  -7 1946.04 45.2701   1
   3   2  -7 1958.78 46.4613   1
   3   2  -7 1883.54 42.4720   2
   3   2  -7 1906.77 47.5773   4
   2  -2  -7 95.4174 3.88735   1
  -2  -2   7 104.840 4.56365   3
   2  -2  -7 103.264 4.02983   1
  -2  -2   7 100.517 4.61495   1
   2   2  -7 97.9657 3.52578   2
   2   2  -7 101.051 4.55854   1
   2   2  -7 93.3641 3.81443   4
   1  -2  -7 2.49849 0.87227   1
  -1  -2   7 3.59056 1.30759   3
  -1  -2   7 0.42128 0.93235   1
  -1   2   7 2.24574 0.65555   2
   1   2  -7 0.99381 0.89151   4
   1   2  -7 0.67907 0.97862   1
   0  -2  -7 232.368 7.43839   1
   0  -2   7 226.363 7.70004   1
   0  -2   7 231.290 7.43584   3
   0   2  -7 235.900 7.14729   4
   0   2   7 232.219 6.38632   2
   1  -2   7 -0.8191 0.86267   1
  -1  -2  -7 0.92195 0.92099   1
   1  -2   7 1.08921 1.02331   3
   1   2   7 0.11833 0.74738   2
   1   2   7 1.19093 0.94608   1
  -2  -2  -7 3989.73 101.287   4
  -2  -2  -7 4224.27 97.8418   1
   2  -2   7 4131.90 97.6074   1
   2   2   7 4211.34 91.2405   2
   2   2   7 4240.70 97.9290   1
  -3  -2  -7 73.6548 3.12812   4
   3  -2   7 76.8490 3.69208   1
   3  -2   7 69.4365 3.17101   3
   3  -2   7 75.3314 3.85673   1
  -3  -2  -7 73.1038 4.00743   1
   3   2   7 74.3070 4.20587   1
   3   2   7 75.7916 3.39868   2
  -4  -2  -7 2.03619 1.13859   1
   4  -2   7 3.24522 1.19377   1
  -4  -2  -7 3.07766 1.36480   4
   4  -2   7 4.00293 1.17727   1
   4  -2   7 3.91858 0.95754   3
   4   2   7 4.93995 1.16088   2
   4   2   7 0.81990 1.19459   1
  -5  -2  -7 22.7160 2.69363   1
   5  -2   7 18.1350 2.16873   1
   5  -2   7 23.2409 1.53979   3
   5   2   7 25.8900 2.97651   1
   5   2   7 22.5435 2.19161   2
  -6  -2  -7 59.6491 3.89886   1
   6  -2   7 52.5995 3.37863   1
   6   2   7 59.1556 4.09112   1
   6   2   7 54.5006 3.14695   2
  -7  -2  -7 298.925 10.3752   1
   7  -2   7 271.832 9.36670   1
   7   2   7 297.837 10.4815   1
   7   2   7 285.087 8.73514   2
   8  -2   7 44.8295 3.27284   1
  -8  -2  -7 42.4793 4.17796   1
   8   2   7 39.9482 4.10022   1
   8   2   7 44.6295 3.04141   2
   9  -2   7 118.997 5.71424   1
   9   2   7 129.218 5.25520   2
   9   2   7 125.848 6.69275   1
  10  -2   7 46.5204 3.71900   1
  10   2   7 50.9906 3.32362   2
  10   2   7 41.4805 4.43663   1
  11  -2   7 93.7719 5.28911   1
  11   2   7 91.5875 4.47820   2
  11   2   7 93.6909 6.26580   1
  12  -2   7 37.9373 4.05055   1
  12   2   7 35.5637 3.15938   2
  12   2   7 38.8922 4.94983   1
  13  -2   7 150.582 7.37410   1
  13   2   7 152.083 8.55863   1
  13   2   7 149.716 5.75827   2
  14  -2   7 80.7222 5.64220   1
  14   2   7 88.7579 4.04338   2
  14   2   7 65.3531 6.62223   1
  15  -2   7 61.7576 5.19096   1
  15   2   7 49.4397 6.18225   1
  16  -2   7 1.10234 2.17566   1
  17  -2   7 1.83305 2.31226   1
  19  -3  -7 0.54272 1.10416   1
  18  -3  -7 2.06483 1.20864   1
 -17  -3   7 39.4863 5.23856   3
  17  -3  -7 39.9561 2.64169   1
  17   3  -7 43.4283 2.91236   2
 -16  -3   7 7.23575 3.16550   3
  16  -3  -7 5.73299 1.26034   1
  16   3  -7 7.42258 1.68433   2
  15  -3  -7 3.01611 1.03922   1
 -15  -3   7 0.07793 2.46948   3
  15   3  -7 3.96367 1.45462   2
  14  -3  -7 33.1382 2.08622   1
 -14  -3   7 23.5207 4.07247   3
  14   3  -7 32.9529 3.02016   2
 -14   3   7 32.0014 3.92374   3
 -13  -3   7 122.990 7.16527   3
  13  -3  -7 125.815 4.19780   1
  13   3  -7 107.805 7.00696   1
 -13   3   7 120.087 6.32296   3
  13   3  -7 125.449 5.23924   2
  12  -3  -7 3.02124 0.87795   1
  12  -3  -7 3.18523 0.83892   1
 -12  -3   7 0.69189 2.30743   3
  12   3  -7 2.48044 1.28887   2
 -12   3   7 3.06670 1.83183   3
  12   3  -7 7.37099 2.71606   1
  11  -3  -7 225.853 6.42755   1
 -11  -3   7 232.164 9.78147   3
  11  -3  -7 233.368 6.38944   1
  11   3  -7 220.237 7.51762   2
 -11   3   7 226.245 8.89657   3
  11   3  -7 231.242 10.1102   1
 -10  -3   7 109.689 6.55369   3
  10  -3  -7 108.906 3.63236   1
  10  -3  -7 108.481 3.55222   1
 -10  -3   7 117.270 6.84826   1
  10   3  -7 105.144 6.45798   1
  10   3  -7 107.654 4.82452   2
 -10   3   7 103.950 5.69850   3
  -9  -3   7 33.2830 3.98895   3
   9  -3  -7 30.0151 1.69794   1
   9  -3  -7 29.8679 1.77394   1
  -9  -3   7 30.2240 3.84783   1
   9   3  -7 29.9663 2.80135   2
   9   3  -7 28.8568 3.76349   1
  -9   3   7 27.3189 3.32479   3
  -8  -3   7 493.409 15.6844   3
   8  -3  -7 493.309 12.7061   1
  -8  -3   7 504.463 15.9376   1
   8  -3  -7 511.627 12.6324   1
   8   3  -7 500.511 15.9763   1
   8   3  -7 506.393 13.4256   2
   7  -3  -7 314.811 8.49616   1
  -7  -3   7 312.502 11.1128   1
  -7  -3   7 304.405 11.0384   3
   7  -3  -7 329.062 8.67464   1
   7   3  -7 340.091 11.4842   1
   7   3  -7 312.724 9.14832   2
   6  -3  -7 184.098 5.57853   1
   6  -3  -7 187.333 5.53968   1
  -6  -3   7 190.777 7.78823   1
   6   3  -7 175.283 7.54062   1
   6   3  -7 173.848 6.42930   4
   6   3  -7 180.009 5.97409   2
   5  -3  -7 106.334 3.77746   1
  -5  -3   7 93.8375 5.15902   1
   5   3  -7 97.3718 5.20707   1
   5   3  -7 103.225 4.07083   2
   5   3  -7 101.248 4.35231   4
   4  -3  -7 196.225 6.17228   1
  -4  -3   7 192.799 7.68616   3
   4  -3  -7 197.114 6.22556   1
  -4  -3   7 197.018 7.67223   1
   4   3  -7 190.904 7.54593   1
   4   3  -7 201.478 6.72012   4
   4   3  -7 202.087 6.17999   2
  -3  -3   7 7.27540 1.75052   1
  -3  -3   7 6.22613 1.82517   3
   3  -3  -7 7.15796 1.26559   1
   3  -3  -7 6.08714 1.08692   1
   3   3  -7 11.4965 1.74880   4
   3   3  -7 11.7701 2.11494   1
   3   3  -7 8.10380 1.31191   2
   2  -3  -7 76.5300 3.63096   1
   2  -3  -7 93.1354 3.97411   1
  -2  -3   7 96.3511 4.70864   1
  -2  -3   7 86.1531 4.55733   3
   2   3  -7 88.3156 3.76439   4
   2   3  -7 90.8884 3.53996   2
   1  -3  -7 187.348 6.50869   1
  -1  -3   7 186.439 7.13502   1
  -1  -3   7 193.793 7.14906   3
   1  -3  -7 198.994 6.78117   1
   1   3  -7 191.943 6.29829   4
   0  -3   7 111.725 5.04541   3
   0  -3   7 114.798 5.13732   1
   0  -3  -7 115.782 4.83419   1
   0   3  -7 117.982 4.38344   4
   0   3   7 112.176 3.85622   2
  -1  -3  -7 81.2624 4.15490   1
   1  -3   7 83.8971 4.18722   3
   1  -3   7 80.9734 4.19118   1
   1   3   7 83.4656 3.36581   2
  -2  -3  -7 49.7177 3.36431   1
   2  -3   7 53.2686 3.36094   1
   2  -3   7 51.3869 3.17252   3
   2   3   7 48.5370 2.68543   2
  -3  -3  -7 1004.85 26.2082   1
   3  -3   7 991.527 24.6618   3
   3   3   7 977.927 23.6612   2
   4  -3   7 792.608 19.9569   3
  -4  -3  -7 779.782 21.7281   1
   4   3   7 785.037 19.5035   2
  -5  -3  -7 143.469 6.63485   1
  -5  -3  -7 142.386 4.80751   4
   5  -3   7 138.938 5.14021   3
   5   3   7 142.758 5.48557   2
  -6  -3  -7 88.0222 5.13902   1
  -6  -3  -7 86.2001 4.08193   4
   6  -3   7 81.7779 4.26630   1
   6   3   7 78.2976 4.15594   2
  -7  -3  -7 173.443 6.59039   4
   7  -3   7 171.957 6.66123   1
  -7  -3  -7 175.649 7.75745   1
   7   3   7 164.439 6.44976   2
   8  -3   7 34.5378 2.98058   1
  -8  -3  -7 35.4471 4.14079   1
   8   3   7 37.1505 3.33146   2
   9  -3   7 50.8835 3.54648   1
   9   3   7 52.2386 3.67584   2
  10  -3   7 0.02201 1.19388   1
  10   3   7 -1.6212 1.18558   2
  11  -3   7 176.887 7.25793   1
  11   3   7 171.639 7.02025   2
  12  -3   7 20.7988 2.89162   1
  12   3   7 27.6589 3.25815   2
  13  -3   7 -0.1028 1.52076   1
  13   3   7 -0.9752 1.52173   2
  14  -3   7 -0.8530 1.55520   1
  14   3   7 2.45085 1.76558   2
  15  -3   7 17.8587 3.13645   1
  15   3   7 17.4492 2.66721   2
  16  -3   7 23.8988 3.67578   1
  16   3   7 16.5962 2.50386   2
  18   4  -7 -0.7152 1.42803   2
 -17  -4   7 -0.4211 2.79873   3
  17   4  -7 0.28649 1.63859   2
 -16  -4   7 2.82416 2.99686   3
  16   4  -7 6.37224 2.18124   2
 -15  -4   7 26.8220 4.72080   3
  15   4  -7 21.2663 2.97481   2
 -14  -4   7 -0.9446 2.41025   3
  14   4  -7 2.54788 1.71650   2
 -13  -4   7 0.63670 2.63783   3
 -13   4   7 1.22538 1.77611   3
  13   4  -7 1.38546 1.54531   2
 -12  -4   7 44.6681 5.37394   3
 -12   4   7 47.1856 4.94044   3
  12   4  -7 44.3178 3.61260   2
 -11  -4   7 41.7768 5.09506   3
  11   4  -7 42.5303 3.71947   2
 -11   4   7 36.1292 4.14889   3
 -10  -4   7 29.5575 4.48548   3
 -10  -4   7 34.9778 4.64400   1
  10   4  -7 32.9632 3.25994   2
  -9  -4   7 204.022 9.55224   3
  -9  -4   7 200.137 9.45554   1
   9   4  -7 199.278 7.30209   2
  -8  -4   7 258.290 10.6626   3
  -8  -4   7 260.621 10.6780   1
   8   4  -7 280.490 8.71414   2
  -7  -4   7 44.3892 4.88983   3
  -7  -4   7 44.1809 4.64411   1
   7   4  -7 41.2173 2.98944   2
   6  -4  -7 5.08378 0.90200   1
   6  -4  -7 4.09949 0.80684   1
  -6  -4   7 2.62854 1.85729   1
  -6  -4   7 3.43383 2.09006   3
   6   4  -7 7.05489 1.75534   4
   6   4  -7 6.55243 1.49674   2
   5  -4  -7 1.52961 0.82186   1
  -5  -4   7 0.30688 1.29082   1
  -5  -4   7 1.77829 1.95148   3
   5  -4  -7 2.53178 0.78608   1
   5   4  -7 0.53085 1.02950   2
   5   4  -7 1.65822 1.31078   4
  -4  -4   7 13.4193 2.45383   1
  -4  -4   7 15.8438 2.81828   3
   4  -4  -7 11.6828 1.47587   1
   4  -4  -7 13.2735 1.70732   1
   4   4  -7 12.7366 2.04290   4
   4   4  -7 8.62666 1.57927   2
   3  -4  -7 136.326 5.11709   1
  -3  -4   7 147.098 6.85388   3
  -3  -4   7 133.020 6.43270   1
   3   4  -7 136.843 5.44845   4
   3   4  -7 145.837 5.19555   2
  -2  -4   7 16.4736 2.75822   3
  -2  -4   7 13.2805 2.35327   1
   2  -4  -7 10.2136 1.57337   1
   2   4  -7 18.2605 2.15047   4
  -1  -4   7 30.9187 3.56393   3
  -1  -4   7 27.9352 3.11824   1
   1  -4  -7 22.3673 2.35097   1
   1   4  -7 30.4055 2.41842   4
   0  -4   7 4.76457 1.56631   1
   0  -4  -7 5.40799 1.50758   1
   0  -4   7 7.78529 2.09077   3
   0   4  -7 7.37953 1.63073   4
   1  -4   7 8.19024 2.00989   3
  -1  -4  -7 5.56693 1.60986   1
   1  -4   7 6.82780 1.86074   1
   2  -4   7 500.245 14.6541   1
  -2  -4  -7 479.791 14.9066   1
   2  -4   7 509.695 14.7885   3
   3  -4   7 1226.98 30.6946   3
  -3  -4  -7 1201.68 31.8547   1
   3  -4   7 1211.38 31.1506   1
   3   4   7 1221.34 28.8887   2
   4  -4   7 112.687 5.17657   1
   4  -4   7 112.514 5.26942   3
  -4  -4  -7 101.005 5.72381   1
   4   4   7 104.022 4.75227   2
   5  -4   7 -0.4093 1.01448   1
  -5  -4  -7 2.00727 1.58401   1
   5   4   7 0.99895 1.32035   2
  -6  -4  -7 5.64651 2.11284   1
   6  -4   7 4.63325 1.46742   1
   6   4   7 5.12715 1.80550   2
  -7  -4  -7 20.7094 3.28165   1
   7  -4   7 23.0130 2.61889   1
   7   4   7 21.2947 2.70615   2
   8  -4   7 35.3593 3.03884   1
  -8  -4  -7 35.1061 4.45406   1
   8   4   7 32.7354 3.48044   2
   9  -4   7 10.7957 2.01731   1
  -9  -4  -7 9.18674 2.76730   1
   9   4   7 9.75261 2.34851   2
  10  -4   7 7.87015 1.78953   1
  10   4   7 3.81953 1.86967   2
  11  -4   7 2.28841 1.36320   1
  11   4   7 0.63973 1.68762   2
  12  -4   7 0.85078 1.43385   1
  12   4   7 3.81473 1.96125   2
  13  -4   7 5.83066 1.90913   1
  13   4   7 2.29573 2.08260   2
  14  -4   7 33.7521 3.50812   1
  14   4   7 33.6606 4.04079   2
  15  -4   7 46.8194 4.03983   1
  15   4   7 49.7963 4.66081   2
 -16  -5   7 18.6583 4.41605   3
  16   5  -7 18.9852 3.38774   2
 -15  -5   7 24.2783 4.78805   3
  15   5  -7 19.5380 3.34886   2
 -14  -5   7 4.01914 3.19344   3
  14   5  -7 1.24509 1.94965   2
 -13  -5   7 48.1583 6.14806   3
 -13   5   7 58.6532 5.88039   3
  13   5  -7 61.3409 4.60575   2
 -12  -5   7 5.32849 2.91072   3
  12   5  -7 7.03106 2.16167   2
 -12   5   7 5.21918 2.52871   3
 -11  -5   7 4.72945 3.08627   3
  11   5  -7 1.79300 1.77352   2
 -10  -5   7 4.45473 2.64381   1
 -10  -5   7 13.6456 3.54242   3
  10   5  -7 11.8476 2.37923   2
  -9  -5   7 11.4789 3.30786   3
  -9  -5   7 10.6829 2.85152   1
   9   5  -7 12.0588 2.34149   2
  -8  -5   7 76.2475 5.89965   3
  -8  -5   7 70.6554 5.59678   1
   8   5  -7 75.9116 4.39776   2
  -7  -5   7 0.08248 2.06445   3
  -7  -5   7 -1.4260 1.62408   1
   7   5  -7 -1.0051 1.08200   2
   6  -5  -7 15.5956 1.11035   1
  -6  -5   7 16.3000 3.26165   3
  -6  -5   7 18.6845 3.34908   1
   6   5  -7 21.9945 2.89326   4
   6   5  -7 17.7276 2.34735   2
   5  -5  -7 158.060 5.08479   1
  -5  -5   7 159.993 7.78017   1
  -5  -5   7 152.593 7.94523   3
   5   5  -7 154.270 6.50071   4
  -4  -5   7 35.9917 4.63091   3
  -4  -5   7 27.7152 3.60617   1
   4  -5  -7 31.1263 2.33749   1
   4   5  -7 30.6962 3.18555   4
  -3  -5   7 14.3003 2.79100   1
   3  -5  -7 14.1177 1.89741   1
  -3  -5   7 21.5325 3.67683   3
   3   5  -7 15.8636 2.31108   4
  -2  -5   7 38.0401 4.34574   3
  -2  -5   7 37.9490 3.91681   1
   2  -5  -7 39.6357 2.96777   1
   2   5  -7 45.8479 3.13743   4
   1  -5  -7 141.065 5.99528   1
  -1  -5   7 139.925 6.73684   1
  -1  -5   7 146.908 7.27377   3
   0  -5  -7 -2.5247 1.06763   1
   0  -5   7 -0.0391 1.23754   1
   0  -5   7 -0.3263 1.56193   3
   1  -5   7 1.04048 1.46664   1
  -1  -5  -7 -1.9043 1.23398   1
   1  -5   7 1.16294 1.82849   3
   2  -5   7 116.977 6.20484   3
   2  -5   7 114.867 5.65336   1
  -2  -5  -7 114.888 6.02869   1
   3  -5   7 56.3202 3.84326   1
  -3  -5  -7 57.1025 4.39519   1
   4  -5   7 40.0845 3.29990   1
  -4  -5  -7 34.2555 4.01189   1
   5  -5   7 24.7192 2.84059   1
  -5  -5  -7 28.7335 3.92956   1
   6  -5   7 0.66848 1.28069   1
  -6  -5  -7 -0.0192 1.82883   1
   6   5   7 0.33224 1.57509   2
  -7  -5  -7 131.809 7.57246   1
   7  -5   7 127.923 5.55299   1
   7   5   7 129.300 6.34868   2
  -8  -5  -7 -0.3677 2.14105   1
   8  -5   7 -0.8276 1.10240   1
   8   5   7 -2.3494 1.71278   2
  -9  -5  -7 6.13331 2.89765   1
   9  -5   7 2.49844 1.40605   1
   9   5   7 1.12742 2.04311   2
  10  -5   7 18.9290 2.29069   1
  10   5   7 13.1116 3.09867   2
  11  -5   7 1.42145 1.19526   1
  11   5   7 -0.4588 2.11279   2
  12  -5   7 7.17009 1.43631   1
  12   5   7 8.52071 2.75343   2
  13  -5   7 17.0937 1.74802   1
  13   5   7 15.0411 3.49039   2
 -13  -6   7 14.7248 4.09604   3
  13   6  -7 10.3797 2.85417   2
 -12  -6   7 16.3180 4.46945   3
 -12   6   7 11.9754 3.35265   3
  12   6  -7 22.1560 3.43054   2
 -11  -6   7 0.47934 2.72616   1
 -11  -6   7 8.37898 3.44219   3
  11   6  -7 -0.3083 1.85792   2
 -10  -6   7 3.41283 2.87129   3
 -10  -6   7 6.37056 3.03926   1
  10   6  -7 1.16897 1.80886   2
  -9  -6   7 4.95213 3.01632   3
  -9  -6   7 10.6984 3.53804   1
   9   6  -7 8.02728 2.26696   2
  -8  -6   7 12.3022 3.26641   1
  -8  -6   7 15.8182 3.90631   3
  -7  -6   7 69.8488 7.01138   3
  -7  -6   7 69.2011 5.96814   1
  -6  -6   7 16.1703 3.44555   1
  -6  -6   7 14.1253 3.94043   3
   6   6  -7 20.2910 3.14169   4
   5  -6  -7 9.18857 1.21933   1
  -5  -6   7 12.8683 3.39846   3
  -5  -6   7 10.7643 2.80335   1
   5   6  -7 9.05030 2.23833   4
  -4  -6   7 -2.2836 2.13993   3
   4  -6  -7 0.88351 1.03719   1
  -4  -6   7 3.31716 2.08634   1
   4   6  -7 0.90526 1.62237   4
  -3  -6   7 46.2412 4.96935   1
  -3  -6   7 44.2565 5.41821   3
   3  -6  -7 57.7380 3.48867   1
   3   6  -7 52.6567 3.85863   4
   2  -6  -7 55.6780 3.83596   1
  -2  -6   7 60.7660 5.04998   1
  -2  -6   7 61.5038 6.34021   3
  -1  -6   7 2.08470 2.33498   3
   1  -6  -7 1.09677 1.40753   1
  -1  -6   7 -0.2807 1.56030   1
   0  -6  -7 44.4866 3.87810   1
   0  -6   7 42.0486 5.09428   3
   0  -6   7 50.7387 4.25569   1
   1  -6   7 12.6160 2.54225   1
  -1  -6  -7 12.9343 2.65575   1
   2  -6   7 85.6518 5.04280   1
  -2  -6  -7 77.3693 5.43957   1
  -3  -6  -7 -1.1937 1.72702   1
   3  -6   7 1.00921 1.33752   1
   4  -6   7 -1.8131 1.08408   1
  -4  -6  -7 0.20866 1.84871   1
   5  -6   7 16.2053 2.36375   1
  -5  -6  -7 18.5100 3.57743   1
   6  -6   7 16.0166 2.19009   1
  -6  -6  -7 19.1006 3.79119   1
   7  -6   7 -0.0196 1.16386   1
  -7  -6  -7 -2.5959 2.21574   1
   8  -6   7 12.5450 1.54826   1
  -8  -6  -7 12.3039 3.63457   1
  -9  -6  -7 -3.5185 2.33890   1
   9   6   7 -0.7755 2.15040   2
 -10  -6  -7 10.6282 3.76314   1
  10   6   7 8.07015 3.02750   2
 -10  -7   7 2.10649 3.17279   3
  -9  -7   7 6.21667 3.76680   3
  -9  -7   7 3.61801 2.83133   1
  -8  -7   7 -1.7045 2.33115   1
  -8  -7   7 0.63509 2.96533   3
  -7  -7   7 2.61125 2.73087   1
  -7  -7   7 4.72150 3.31584   3
  -6  -7   7 5.08581 2.89647   1
  -6  -7   7 0.05397 2.64790   3
  -5  -7   7 -1.2537 2.22945   1
  -5  -7   7 -0.2532 2.17680   3
   5   7  -7 0.68056 1.90781   4
  -4  -7   7 0.02659 2.19811   3
   4  -7  -7 4.85775 1.27789   1
  -4  -7   7 0.64959 2.38517   1
   4   7  -7 0.50652 1.76525   4
  -3  -7   7 1.53392 2.25438   1
   3  -7  -7 -0.1663 1.20632   1
  -3  -7   7 1.90362 2.72340   3
   2  -7  -7 28.0290 3.11966   1
  -2  -7   7 29.6074 4.39413   1
  -1  -7   7 3.55553 2.32985   1
   1  -7  -7 5.72038 2.04299   1
   0  -7  -7 2.67689 1.96568   1
   0  -7   7 0.21063 1.82563   1
   1  -7   7 1.33013 1.88979   1
  -1  -7  -7 2.66445 2.17996   1
  -2  -7  -7 2.86914 2.26907   1
   2  -7   7 3.44316 1.84490   1
  -3  -7  -7 8.37547 2.86778   1
   3  -7   7 6.09488 2.03935   1
  -4  -7  -7 -1.6652 2.05496   1
   4  -7   7 0.87865 1.48752   1
  -5  -7  -7 1.46500 2.52532   1
   5  -7   7 1.88593 1.25613   1
  -6  -7  -7 5.08250 2.95980   1
   6  -7   7 4.05996 1.11826   1
  -7  -7  -7 -2.3266 2.44273   1
  20   0  -8 7.29125 2.97887   1
  19   0  -8 2.15078 2.16506   1
  18   0  -8 9.43637 2.72645   1
  17   0  -8 -1.3666 1.69349   1
 -16   0   8 61.9436 4.85465   3
  16   0  -8 60.5969 4.86652   1
  15   0  -8 1.19149 1.53759   1
 -15   0   8 1.25035 1.86778   3
 -14   0   8 16.1268 2.71224   3
  14   0  -8 9.04924 2.36134   1
 -13   0   8 1.35076 1.83117   3
  13   0  -8 1.06791 1.52284   1
  12   0  -8 22.8949 2.97712   1
 -12   0   8 22.5036 3.15581   3
 -11   0   8 -0.6442 0.87292   2
 -11   0   8 -1.8008 1.12520   3
  11   0  -8 -0.3203 1.17463   1
 -10   0   8 471.892 12.3586   2
  10   0  -8 459.501 13.9878   1
 -10   0   8 450.662 13.7713   3
  -9   0   8 -0.1921 0.64340   2
   9   0  -8 -0.0855 0.90196   1
  -9   0   8 -0.1752 1.07260   3
  -8   0   8 589.448 16.1415   3
   8   0  -8 576.975 16.2764   1
  -8   0   8 565.914 14.3446   2
   7   0  -8 -0.1480 0.74908   1
   7   0  -8 -0.1658 0.23927   2
  -7   0   8 0.51929 0.94654   3
  -7   0   8 -0.5205 0.53676   2
   7   0  -8 -0.4945 0.23685   2
   6   0  -8 19.2537 1.09163   2
  -6   0   8 19.8606 1.82096   2
   6   0  -8 14.9106 1.92286   1
  -6   0   8 16.9983 2.18899   3
  -6   0   8 20.3397 2.34026   1
   6   0  -8 17.6219 1.01638   2
   5   0  -8 0.33734 0.73786   1
  -5   0   8 0.16821 0.58637   2
   5   0  -8 2.99908 0.59316   2
  -5   0   8 0.03253 0.35269   3
  -5   0   8 0.36605 0.66776   1
  -4   0   8 8.50922 1.19869   2
  -4   0   8 6.05243 1.34070   1
   4   0  -8 12.2019 1.72809   1
   4   0  -8 9.04257 0.96640   2
  -4   0   8 7.55161 1.54478   3
   3   0  -8 -1.1303 0.59859   1
  -3   0   8 -0.5102 0.50292   2
   3   0  -8 -0.5486 0.18192   4
   3   0  -8 -0.1050 0.42410   2
  -3   0   8 -1.0543 0.66648   1
  -3   0   8 0.54005 0.83603   3
  -2   0   8 844.948 20.4048   3
   2   0  -8 774.399 20.7910   1
   2   0  -8 800.443 20.7426   4
  -2   0   8 813.388 20.9520   1
   2   0  -8 830.525 18.7534   2
  -2   0   8 802.041 19.0580   2
   1   0  -8 -0.5802 0.61590   1
   1   0  -8 2.61494 0.76306   2
   1   0  -8 2.27689 0.83937   4
  -1   0   8 -0.5598 0.60806   3
  -1   0   8 -1.6152 0.48420   2
  -1   0   8 -0.4425 0.65163   1
   0   0   8 1066.51 24.6848   2
   0   0  -8 1084.02 26.9523   1
   0   0  -8 1037.81 27.3460   4
   0   0   8 1092.16 27.0421   1
   1   0   8 0.69492 0.68918   3
   1   0   8 0.44372 0.88274   1
  -1   0  -8 0.32175 0.51610   4
  -1   0  -8 0.41989 0.75490   1
   1   0   8 -0.0127 0.58411   2
   2   0   8 739.999 17.9087   3
   2   0   8 708.124 17.4433   2
  -2   0  -8 745.743 19.4133   1
   2   0   8 737.118 19.5280   1
  -3   0  -8 0.11962 0.74956   1
   3   0   8 0.21809 0.57469   3
   3   0   8 -0.4761 0.86447   1
   3   0   8 -0.0947 0.20188   2
  -4   0  -8 -0.8695 0.68047   1
   4   0   8 -0.1788 0.65323   2
   4   0   8 1.59896 0.65119   3
   4   0   8 -0.6081 0.94196   1
  -5   0  -8 0.13056 1.10041   1
   5   0   8 0.30996 1.08663   1
   5   0   8 -0.6076 0.63174   2
   5   0   8 0.06106 0.55175   3
   6   0   8 72.9030 4.39253   1
   6   0   8 73.9576 3.11566   2
  -6   0  -8 76.6229 4.30634   1
   7   0   8 2.76297 1.44189   1
   7   0   8 0.45091 0.72737   2
   8   0   8 110.128 5.69399   1
   8   0   8 106.199 3.48238   2
   9   0   8 -0.2060 0.45921   2
   9   0   8 1.33183 1.48868   1
  10   0   8 81.7675 5.34899   1
  11   0   8 -1.4742 1.40457   1
  12   0   8 -1.2412 1.83431   1
  13   0   8 1.38615 2.15066   1
  14   0   8 12.1514 3.20853   1
  15   0   8 3.21241 2.54508   1
  16   0   8 -1.1656 2.26265   1
  17   0   8 1.64382 2.53014   1
  20  -1  -8 3.32144 2.50504   1
  20   1  -8 2.25534 2.72272   1
  19  -1  -8 -0.0294 1.78103   1
  19   1  -8 0.03931 2.08954   1
  18  -1  -8 23.9754 3.64076   1
  18   1  -8 41.4941 5.24582   1
  17  -1  -8 52.5905 4.51009   1
  17   1  -8 53.7213 5.76608   1
  16  -1  -8 12.0572 2.59325   1
 -16  -1   8 12.4019 3.06763   3
  16   1  -8 20.8173 3.64525   1
 -16   1   8 14.2131 2.95966   3
 -15  -1   8 23.4789 3.71296   3
  15  -1  -8 20.6545 2.88551   1
  15   1  -8 24.4253 3.75233   1
 -15   1   8 27.1474 3.65097   3
 -14  -1   8 7.52246 2.53434   3
  14  -1  -8 12.2365 2.37633   1
  14   1  -8 10.6635 2.69489   1
 -14   1   8 13.9484 2.64092   3
 -13  -1   8 370.159 12.5375   3
  13  -1  -8 361.279 11.8480   1
 -13   1   8 352.362 12.0002   3
  13   1  -8 371.477 13.1092   1
  12  -1  -8 312.280 10.4501   1
 -12  -1   8 320.602 11.2145   3
 -12  -1   8 304.223 9.81505   2
  12   1  -8 305.701 11.4309   1
 -12   1   8 309.245 10.7540   3
 -11  -1   8 21.4807 2.54296   2
 -11  -1   8 21.4538 3.13008   3
  11  -1  -8 17.2468 2.41496   1
  11   1  -8 22.2196 3.07065   1
  11   1  -8 22.6422 1.41776   2
 -11   1   8 23.8662 3.05234   3
 -10  -1   8 45.5829 4.25629   3
  10  -1  -8 32.1294 2.65569   1
 -10  -1   8 44.8254 3.08350   2
  10  -1  -8 30.8889 2.63233   1
 -10   1   8 46.5007 3.42362   3
  10   1  -8 37.5652 3.77655   1
  10   1  -8 45.1640 2.04880   2
  -9  -1   8 64.6927 4.11865   1
  -9  -1   8 63.5784 3.44508   2
  -9  -1   8 65.7982 4.25220   3
   9  -1  -8 54.3325 3.32274   1
  -9   1   8 60.4670 3.83119   3
   9   1  -8 61.3642 4.01821   1
   9   1  -8 61.1085 2.53379   2
   8  -1  -8 66.7753 3.43709   1
  -8  -1   8 65.6530 4.11776   3
   8  -1  -8 67.0826 3.50000   1
  -8  -1   8 57.6199 3.87217   1
  -8  -1   8 67.3269 3.40389   2
  -8   1   8 64.7595 3.87631   3
   8   1  -8 62.7525 2.62234   2
   8   1  -8 64.2435 4.01342   1
  -7  -1   8 904.213 21.7965   2
   7  -1  -8 937.908 23.1325   1
   7  -1  -8 881.390 23.0716   1
  -7  -1   8 888.899 23.4042   3
  -7  -1   8 893.214 24.0541   1
  -7   1   8 905.684 23.2735   3
   7   1  -8 904.161 24.0767   1
   7   1  -8 898.874 20.9319   2
  -6  -1   8 348.499 11.1343   1
  -6  -1   8 357.359 9.85272   2
   6  -1  -8 346.749 10.4081   1
   6  -1  -8 383.840 10.5262   1
  -6  -1   8 346.508 10.8969   3
   6   1  -8 363.523 11.2599   1
  -6   1   8 355.471 10.8175   3
  -5  -1   8 22.9557 1.89127   2
   5  -1  -8 23.3336 1.98174   1
  -5  -1   8 22.0972 2.45164   1
   5  -1  -8 24.2289 2.01066   1
  -5   1   8 26.1005 1.47014   2
   5   1  -8 21.9362 2.46992   1
  -5   1   8 22.0340 2.43750   3
   5   1  -8 23.9317 1.61854   2
  -4  -1   8 177.056 6.48157   3
   4  -1  -8 172.585 6.07563   1
  -4  -1   8 182.441 5.75191   2
  -4   1   8 191.037 5.16088   2
   4   1  -8 180.584 6.66801   1
   4   1  -8 182.906 5.34291   2
   4   1  -8 186.424 5.80981   4
  -3  -1   8 940.793 23.2714   3
  -3  -1   8 909.159 23.9304   1
   3  -1  -8 909.768 23.3272   1
  -3  -1   8 928.331 21.8313   2
  -3   1   8 937.838 23.2083   3
   3   1  -8 927.646 21.4826   2
   3   1  -8 905.331 23.8756   1
  -3   1   8 942.804 21.2682   2
   3   1  -8 935.268 23.9230   4
  -2  -1   8 239.533 7.53406   3
   2  -1  -8 230.247 7.37780   1
  -2  -1   8 227.903 6.69307   2
   2  -1  -8 234.165 5.70208   2
  -2  -1   8 220.531 7.66633   1
  -2   1   8 242.624 7.53262   3
   2   1  -8 228.778 7.71790   1
  -2   1   8 238.440 7.48916   1
   2   1  -8 230.659 7.11225   4
   2   1  -8 234.492 6.50061   2
  -2   1   8 232.046 6.40651   2
  -1  -1   8 1281.66 30.3549   3
   1  -1  -8 1266.75 28.1518   2
   1  -1  -8 1233.83 31.2185   1
   1  -1  -8 1252.12 31.1143   4
  -1  -1   8 1266.99 28.8840   2
  -1  -1   8 1259.95 31.5766   1
  -1   1   8 1291.98 31.3325   1
  -1   1   8 1269.26 30.3608   3
   1   1  -8 1253.79 32.1219   4
   1   1  -8 1268.60 31.5086   1
  -1   1   8 1242.57 28.6994   2
   0  -1   8 1687.79 38.1492   2
   0  -1   8 1676.38 41.5172   1
   0  -1  -8 1682.54 41.3158   1
   0   1  -8 1788.83 41.5834   1
   0   1   8 1711.96 39.9115   3
   0   1  -8 1650.56 42.7276   4
   0   1   8 1664.41 38.1963   2
   0   1   8 1735.10 41.4654   1
  -1  -1  -8 6561.67 162.298   4
   1  -1   8 6591.66 145.595   2
   1  -1   8 6638.43 152.697   1
  -1  -1  -8 6600.00 155.942   1
   1  -1   8 6263.07 148.030   3
   1   1   8 6658.49 152.703   1
  -1   1  -8 6437.95 152.497   1
  -1   1  -8 6738.24 163.336   4
   1   1   8 6635.41 142.866   2
  -2  -1  -8 324.615 9.80578   4
  -2  -1  -8 345.394 10.4099   1
   2  -1   8 347.749 10.4627   1
   2  -1   8 345.691 8.66194   2
   2  -1   8 343.222 9.24180   3
   2   1   8 324.376 10.3840   1
   2   1   8 339.450 9.17006   2
  -2   1  -8 344.086 10.3097   1
  -3  -1  -8 283.952 9.03432   4
   3  -1   8 305.928 9.53917   1
  -3  -1  -8 295.618 9.51654   1
   3  -1   8 288.614 7.46450   2
   3  -1   8 305.614 8.08291   3
   3   1   8 289.808 9.60098   1
  -3   1  -8 312.022 9.48240   1
   3   1   8 294.035 8.30542   2
   4  -1   8 24.5557 1.24072   2
  -4  -1  -8 22.6756 2.50792   1
   4  -1   8 24.9104 1.61056   3
   4  -1   8 28.5010 2.86900   1
   4   1   8 21.5682 2.51472   1
  -4   1  -8 21.1255 2.38490   1
   4   1   8 23.4949 2.14504   2
   5  -1   8 333.343 8.20921   3
  -5  -1  -8 322.337 10.6961   1
   5  -1   8 337.685 10.6986   1
   5   1   8 334.203 10.9539   1
   5   1   8 336.003 9.34637   2
  -6  -1  -8 257.861 9.18955   1
   6  -1   8 258.829 8.99072   1
   6   1   8 256.891 9.34318   1
  -7  -1  -8 7.88244 1.96377   1
   7  -1   8 5.58656 1.68605   1
   7   1   8 3.72166 1.68563   1
   7   1   8 1.66183 0.72327   2
   8  -1   8 7.14466 1.99635   1
   8   1   8 9.80014 1.61384   2
   8   1   8 10.4310 2.39659   1
   9  -1   8 54.1463 3.96688   1
   9   1   8 51.4552 4.39294   1
   9   1   8 53.2367 3.06265   2
  10  -1   8 1.57769 1.68993   1
  10   1   8 2.33454 2.04394   1
  10   1   8 1.91383 1.13022   2
  11  -1   8 1.14508 1.80063   1
  11   1   8 -0.1907 0.98965   2
  11   1   8 3.47240 2.23762   1
  12  -1   8 11.3681 2.79823   1
  12   1   8 8.73187 2.87144   1
  12   1   8 12.9057 1.49787   2
  13  -1   8 111.747 6.67515   1
  13   1   8 93.8263 6.89307   1
  14  -1   8 75.5058 5.90715   1
  14   1   8 57.0358 6.09697   1
  15  -1   8 14.8327 3.49121   1
  15   1   8 15.6323 3.88258   1
  16  -1   8 -2.4644 2.11807   1
  16   1   8 -0.5244 2.54485   1
  17  -1   8 2.52521 2.68296   1
  17   1   8 2.51602 2.75645   1
  20  -2  -8 3.67205 2.03926   1
  20   2  -8 4.67615 3.16591   1
  19  -2  -8 36.2966 3.90014   1
  19   2  -8 27.1610 5.00160   1
  18  -2  -8 55.8536 4.35781   1
  18   2  -8 61.8287 6.94057   1
  17  -2  -8 26.1242 3.16017   1
 -17  -2   8 21.9633 4.16475   3
  17   2  -8 28.4594 4.60825   1
 -16  -2   8 3.47992 2.53847   3
  16  -2  -8 -1.9077 1.17339   1
  16   2  -8 2.53584 2.31267   1
  15  -2  -8 11.6603 2.07670   1
 -15  -2   8 14.9090 3.54451   3
 -15   2   8 13.7657 2.91520   3
  15   2  -8 12.6473 1.31546   2
  15   2  -8 12.6234 3.22792   1
  14  -2  -8 376.579 11.9611   1
 -14  -2   8 392.749 13.8728   3
 -14   2   8 378.408 13.0796   3
  14   2  -8 408.512 10.3808   2
  14   2  -8 420.138 14.9531   1
 -13  -2   8 77.6734 5.43091   3
  13  -2  -8 88.9551 4.34298   1
  13   2  -8 84.4546 3.63529   2
  13   2  -8 85.6839 5.78632   1
 -13   2   8 75.0932 5.01077   3
  12  -2  -8 8.02289 1.58336   1
 -12  -2   8 12.0819 2.83469   3
  12   2  -8 7.88913 2.64705   1
 -12   2   8 7.24542 2.07570   3
  12   2  -8 6.79435 1.43926   2
 -11  -2   8 580.994 17.9188   3
  11  -2  -8 598.325 16.1849   1
 -11   2   8 599.959 17.3762   3
  11   2  -8 597.612 18.6561   1
  11   2  -8 591.424 14.9729   2
 -10  -2   8 1383.40 35.2700   3
  10  -2  -8 1396.65 33.8909   1
  10   2  -8 1369.38 31.7241   2
  10   2  -8 1343.19 36.2181   1
 -10   2   8 1367.61 34.5596   3
  -9  -2   8 62.0173 4.33719   1
   9  -2  -8 59.1129 3.18221   1
  -9  -2   8 58.0411 4.33954   3
   9   2  -8 60.9489 4.45233   1
  -9   2   8 61.1428 4.05587   3
   8  -2  -8 9.16634 1.38062   1
  -8  -2   8 10.3017 2.42423   3
  -8  -2   8 14.0280 2.46112   1
   8  -2  -8 4.39452 1.07024   1
   8   2  -8 11.9056 1.54497   2
  -8   2   8 8.70584 1.86519   3
   8   2  -8 8.96017 2.13876   1
   8   2  -8 11.6004 2.20484   1
   7  -2  -8 190.485 6.12192   1
  -7  -2   8 183.804 7.50399   1
  -7  -2   8 183.228 7.44351   3
  -7   2   8 195.359 7.22825   3
   7   2  -8 179.217 7.46261   1
   7   2  -8 181.129 5.82428   2
   6  -2  -8 137.061 5.27123   1
   6  -2  -8 166.965 5.47390   1
  -6  -2   8 162.953 6.79627   1
  -6   2   8 175.784 6.59295   3
   6   2  -8 163.342 6.81095   1
   6   2  -8 160.685 5.22653   2
  -5  -2   8 196.897 7.64763   1
  -5  -2   8 199.302 7.58719   3
   5  -2  -8 209.683 6.55273   1
   5   2  -8 218.425 7.91738   1
   5   2  -8 203.188 6.21376   2
  -5   2   8 204.758 7.39398   3
  -4  -2   8 83.2585 4.39590   1
   4  -2  -8 83.7114 3.61146   1
  -4  -2   8 81.6083 4.39375   3
   4  -2  -8 90.1652 3.71939   1
   4   2  -8 85.0119 3.68497   4
   4   2  -8 83.4340 3.36601   2
   4   2  -8 88.8381 4.52882   1
  -3  -2   8 458.556 13.7369   1
  -3  -2   8 458.166 13.3786   3
   3  -2  -8 454.825 12.7187   1
   3  -2  -8 476.604 12.8109   1
   3   2  -8 464.034 13.0476   4
   3   2  -8 471.031 11.8258   2
   3   2  -8 472.742 13.7810   1
   2  -2  -8 1413.58 35.2816   1
   2  -2  -8 1488.29 35.4349   1
  -2  -2   8 1445.44 35.0998   3
  -2  -2   8 1396.85 36.1008   1
   2   2  -8 1450.65 36.7275   4
   2   2  -8 1416.61 32.8030   2
  -2   2   8 1457.32 32.3347   2
   2   2  -8 1480.47 36.2222   1
  -1  -2   8 585.886 15.7099   3
  -1  -2   8 556.088 16.1300   1
   1  -2  -8 586.151 15.6918   1
   1   2  -8 588.971 16.2003   1
   1   2  -8 577.613 15.7977   4
  -1   2   8 586.783 13.9727   2
   0  -2   8 103.744 4.70256   1
   0  -2  -8 96.7759 2.61472   2
   0  -2  -8 98.0872 4.36313   1
   0  -2   8 95.9240 4.34206   3
   0  -2  -8 93.1311 2.57607   2
   0   2   8 97.8952 3.59661   2
   0   2  -8 92.7224 3.94008   4
   0   2  -8 93.8247 4.54889   1
   0   2   8 99.7803 4.48073   1
  -1  -2  -8 19.0244 1.32602   2
   1  -2   8 11.3837 2.10725   1
   1  -2   8 14.2121 2.05397   3
  -1  -2  -8 13.0426 2.10754   1
   1   2   8 11.8069 2.16203   1
   1   2   8 11.3050 1.64716   2
   2  -2   8 6940.84 158.319   3
   2  -2   8 7206.73 164.117   1
  -2  -2  -8 7031.71 164.136   1
   2   2   8 7074.97 154.584   2
   2   2   8 7025.85 164.246   1
   3  -2   8 23.2335 2.64775   1
  -3  -2  -8 23.9481 2.75113   1
  -3  -2  -8 23.0599 1.97463   4
   3   2   8 19.9699 2.04181   2
   3   2   8 21.2487 2.54060   1
  -4  -2  -8 7.48851 1.71268   4
   4  -2   8 9.09141 1.76390   1
   4  -2   8 8.93389 1.32745   3
  -4  -2  -8 9.27720 1.88605   1
   4   2   8 7.36088 1.98919   1
   4   2   8 8.27758 1.48453   2
  -5  -2  -8 11.4961 2.04848   4
   5  -2   8 7.62984 1.15656   3
   5  -2   8 6.15256 1.56779   1
  -5  -2  -8 8.35106 1.86918   1
   5   2   8 7.31199 1.53917   2
   5   2   8 4.26488 1.71264   1
   6  -2   8 196.260 7.52260   1
  -6  -2  -8 211.829 8.25487   1
   6   2   8 203.818 6.90074   2
   6   2   8 197.200 8.27748   1
   7  -2   8 104.451 5.23337   1
  -7  -2  -8 116.793 6.05006   1
   7   2   8 107.652 4.78174   2
   7   2   8 117.481 6.19320   1
   8  -2   8 -0.1051 1.10424   1
  -8  -2  -8 -0.5775 1.44698   1
   8   2   8 0.57144 1.17804   2
   8   2   8 -0.8191 1.72444   1
   9  -2   8 13.5251 2.46850   1
   9   2   8 10.8357 2.66115   1
   9   2   8 10.8246 1.95864   2
  10  -2   8 1.33470 1.54141   1
  10   2   8 2.28016 1.36498   2
  10   2   8 1.92181 2.01197   1
  11  -2   8 99.1487 5.80252   1
  11   2   8 103.496 4.88216   2
  11   2   8 103.259 6.80953   1
  12  -2   8 13.2500 2.76813   1
  12   2   8 13.2614 2.21526   2
  12   2   8 8.05432 3.03448   1
  13  -2   8 -0.2406 1.90696   1
  13   2   8 3.65158 2.62920   1
  13   2   8 3.11689 1.50592   2
  14  -2   8 85.7197 6.19444   1
  14   2   8 87.8605 4.14006   2
  15  -2   8 24.9457 4.16484   1
  16  -2   8 37.3280 4.84042   1
  19  -3  -8 -0.6070 1.01731   1
  18  -3  -8 64.3079 3.37408   1
  17  -3  -8 16.5653 1.99294   1
 -17  -3   8 20.1268 3.93613   3
  17   3  -8 19.0812 2.08340   2
 -16  -3   8 23.7668 4.42640   3
  16  -3  -8 22.5934 2.16541   1
  16   3  -8 21.7172 2.44445   2
 -15  -3   8 1.35412 2.54539   3
  15  -3  -8 -1.1941 0.79544   1
  15   3  -8 0.43036 1.18142   2
 -15   3   8 3.36565 2.01079   3
  14  -3  -8 58.5388 2.92626   1
 -14  -3   8 55.7170 5.71725   3
 -14   3   8 61.2058 4.77305   3
  14   3  -8 65.1107 3.76424   2
  13  -3  -8 85.1154 3.50425   1
 -13  -3   8 72.9418 5.71811   3
 -13   3   8 92.1223 5.61785   3
  13   3  -8 88.3848 4.33772   2
 -12  -3   8 241.081 10.2846   3
  12  -3  -8 242.076 7.16948   1
  12   3  -8 247.830 10.8084   1
 -12   3   8 241.310 9.56882   3
  12   3  -8 241.450 7.93014   2
  11  -3  -8 150.901 4.99332   1
 -11  -3   8 156.515 8.03548   3
  11  -3  -8 146.647 4.85462   1
 -11   3   8 156.120 7.25949   3
  11   3  -8 154.758 8.20146   1
  11   3  -8 138.807 5.70486   2
 -10  -3   8 18.7070 3.45457   3
 -10  -3   8 8.35313 2.79216   1
  10  -3  -8 12.3762 1.47945   1
  10  -3  -8 12.7373 1.47176   1
  10   3  -8 16.6467 3.43452   1
 -10   3   8 12.3250 2.56952   3
  10   3  -8 12.6145 2.12041   2
  -9  -3   8 80.1877 5.72631   3
   9  -3  -8 75.0395 3.13487   1
   9  -3  -8 76.1302 3.24934   1
  -9  -3   8 78.5351 5.63229   1
   9   3  -8 72.0943 4.04718   2
  -9   3   8 80.9768 4.91081   3
   9   3  -8 76.5418 5.57879   1
   8  -3  -8 583.710 15.0751   1
  -8  -3   8 561.366 17.6313   3
   8  -3  -8 588.826 14.9119   1
  -8  -3   8 592.807 17.9929   1
   8   3  -8 597.895 18.2003   1
   8   3  -8 580.723 15.1895   2
  -8   3   8 592.425 17.1622   3
   7  -3  -8 205.210 6.26509   1
  -7  -3   8 204.751 8.56182   1
   7  -3  -8 206.340 6.37823   1
   7   3  -8 197.612 8.43503   1
   7   3  -8 203.992 6.69942   2
   6  -3  -8 235.286 7.16786   1
   6  -3  -8 239.256 7.10768   1
  -6  -3   8 238.659 9.26709   1
   6   3  -8 245.036 9.29499   1
   6   3  -8 231.017 7.90800   4
   6   3  -8 234.130 7.32433   2
  -5  -3   8 100.241 5.53198   3
  -5  -3   8 102.112 5.42108   1
   5  -3  -8 110.254 4.15346   1
   5   3  -8 102.827 4.54307   4
   5   3  -8 119.360 5.80995   1
   5   3  -8 107.393 4.29713   2
  -4  -3   8 12.9062 2.19921   1
  -4  -3   8 13.8384 2.70892   3
   4  -3  -8 13.7157 1.74281   1
   4   3  -8 16.3752 1.91845   2
   4   3  -8 15.9021 2.49832   1
   4   3  -8 17.9297 2.14893   4
  -3  -3   8 304.757 10.5549   1
  -3  -3   8 320.141 10.5889   3
   3  -3  -8 324.060 9.47320   1
   3   3  -8 303.224 8.73649   2
   3   3  -8 315.509 9.65165   4
   2  -3  -8 38.3094 2.57051   1
  -2  -3   8 36.8413 3.12272   3
   2  -3  -8 40.1819 2.72748   1
  -2  -3   8 40.1923 3.19273   1
   2   3  -8 35.3876 2.30260   2
   2   3  -8 35.8516 2.54026   4
  -1  -3   8 4.94012 1.69582   3
   1  -3  -8 1.72759 0.96498   1
  -1  -3   8 3.03866 1.35343   1
   1   3  -8 1.72708 1.19454   4
  -1   3   8 1.68388 0.77432   2
   0  -3  -8 6.48702 1.53518   1
   0  -3   8 7.64901 1.82798   3
   0  -3   8 3.14001 1.41882   1
   0   3   8 5.68263 1.12251   2
   0   3  -8 8.41932 1.60770   4
  -1  -3  -8 23.6083 2.70893   1
   1  -3   8 24.6889 2.74665   3
   1  -3   8 26.9939 2.82354   1
   1   3   8 25.4404 2.19105   2
   2  -3   8 1.99600 1.32858   1
  -2  -3  -8 0.37234 1.26668   1
   2  -3   8 1.96465 1.32105   3
   2   3   8 0.04701 1.00966   2
  -3  -3  -8 1.38804 1.42933   1
   3  -3   8 0.67199 1.21495   3
   3  -3   8 0.70601 1.20949   1
   3   3   8 0.22590 1.06951   2
   4  -3   8 491.218 13.3468   3
  -4  -3  -8 500.625 15.1121   1
   4  -3   8 481.895 14.3211   1
   4   3   8 469.952 13.0920   2
   5  -3   8 65.9998 4.06233   1
  -5  -3  -8 61.3379 2.87993   4
  -5  -3  -8 58.7813 4.39565   1
   5   3   8 57.0202 3.64141   2
  -6  -3  -8 465.873 13.2795   4
   6  -3   8 456.827 13.9511   1
  -6  -3  -8 466.298 15.0877   1
   6   3   8 485.250 13.2894   2
   7  -3   8 2.42577 1.34200   1
  -7  -3  -8 0.84159 1.64941   4
  -7  -3  -8 1.25691 1.73071   1
   7   3   8 4.68210 1.64059   2
  -8  -3  -8 17.3717 3.05113   1
  -8  -3  -8 20.5199 3.04315   4
   8  -3   8 20.0360 2.66690   1
   8   3   8 19.6719 2.64573   2
   9  -3   8 30.1723 3.32335   1
   9   3   8 33.1824 3.42827   2
  10  -3   8 57.5323 4.17909   1
  10   3   8 63.4114 4.21121   2
  11  -3   8 13.2525 2.54195   1
  11   3   8 18.1359 2.70661   2
  12  -3   8 21.9760 3.07045   1
  12   3   8 16.5912 2.64927   2
  13  -3   8 13.2772 2.73658   1
  13   3   8 14.1209 2.57882   2
  14  -3   8 -0.9709 1.62022   1
  14   3   8 -0.9992 1.70241   2
  15  -3   8 -0.3931 1.89840   1
  15   3   8 1.71874 1.82806   2
  16  -3   8 4.44288 2.39320   1
  16   3   8 4.86506 1.98632   2
  18   4  -8 5.11446 1.76539   2
 -17  -4   8 3.35248 3.30961   3
  17   4  -8 3.57876 1.84246   2
 -16  -4   8 16.0330 4.37878   3
  16   4  -8 19.5769 2.90333   2
 -15  -4   8 61.1419 6.65731   3
  15   4  -8 71.8753 4.55870   2
 -14  -4   8 -0.6389 2.22259   3
 -14   4   8 2.08086 2.08995   3
  14   4  -8 2.24000 1.72361   2
 -13  -4   8 10.7534 3.55618   3
 -13   4   8 11.9007 3.01193   3
  13   4  -8 13.3703 2.44521   2
 -12  -4   8 24.8093 4.11170   3
  12   4  -8 22.4084 2.92903   2
 -12   4   8 21.1089 3.46325   3
 -11  -4   8 13.7934 3.36682   3
 -11   4   8 11.5789 2.84213   3
  11   4  -8 17.0592 2.54313   2
 -10  -4   8 9.21576 2.94816   1
 -10  -4   8 11.5812 3.37445   3
 -10   4   8 10.1560 2.66890   3
  10   4  -8 12.8782 2.33397   2
  -9  -4   8 361.247 13.4651   3
  -9  -4   8 370.379 13.7696   1
   9   4  -8 372.124 11.1022   2
   8  -4  -8 1.70844 0.55798   1
  -8  -4   8 5.20386 2.64137   3
  -8  -4   8 1.11231 2.07320   1
   8   4  -8 4.23316 1.45130   2
  -7  -4   8 58.4726 4.84686   3
   7  -4  -8 63.6075 2.58678   1
   7  -4  -8 56.5024 2.50926   1
  -7  -4   8 54.1964 4.62069   1
   7   4  -8 61.5382 3.57538   2
  -6  -4   8 12.4815 3.17822   3
  -6  -4   8 16.6598 3.01198   1
   6  -4  -8 16.7475 1.68199   1
   6  -4  -8 14.9174 1.55594   1
   6   4  -8 15.8374 2.41284   4
   6   4  -8 20.4093 2.40696   2
  -5  -4   8 82.9452 5.23369   1
  -5  -4   8 76.2201 5.19821   3
   5  -4  -8 77.0201 3.50652   1
   5  -4  -8 75.8226 3.34836   1
   5   4  -8 74.9360 3.80749   2
   5   4  -8 74.8371 4.01936   4
   4  -4  -8 69.6255 3.44107   1
  -4  -4   8 68.1222 4.74220   1
  -4  -4   8 79.8420 5.32802   3
   4   4  -8 76.0014 3.68225   2
   4   4  -8 64.9247 3.76061   4
  -3  -4   8 446.343 14.5164   1
  -3  -4   8 476.348 14.8673   3
   3  -4  -8 451.855 12.9222   1
   3   4  -8 444.630 13.4465   4
   3   4  -8 473.020 12.3802   2
  -2  -4   8 109.673 5.73280   1
   2  -4  -8 101.424 4.67912   1
  -2  -4   8 116.991 6.11622   3
   2   4  -8 109.657 4.75727   4
  -1  -4   8 48.8413 3.68279   1
   1  -4  -8 42.3294 3.02889   1
  -1  -4   8 42.3750 3.61022   3
   1   4  -8 37.3513 2.82302   4
   0  -4   8 19.5482 2.92702   3
   0  -4  -8 26.4943 2.86199   1
   0  -4   8 18.0657 2.66001   1
   0   4  -8 26.6044 2.62447   4
   1  -4   8 6.37005 1.93132   1
   1  -4   8 4.78710 1.99833   3
  -1  -4  -8 8.32907 2.01121   1
  -2  -4  -8 102.402 5.48095   1
   2  -4   8 88.3105 5.02202   3
   2  -4   8 81.0897 4.91935   1
   3  -4   8 790.737 20.8597   3
  -3  -4  -8 755.098 21.8566   1
   3  -4   8 760.743 21.2669   1
   3   4   8 779.667 19.5414   2
   4  -4   8 34.8434 3.42309   3
  -4  -4  -8 40.2515 4.24191   1
   4  -4   8 38.3844 3.63779   1
   4   4   8 33.3592 3.18152   2
  -5  -4  -8 37.8560 4.11408   1
   5  -4   8 40.4162 3.24314   1
   5   4   8 37.7538 3.47787   2
  -6  -4  -8 6.12154 2.15344   1
   6  -4   8 11.4908 2.07791   1
   6   4   8 10.1663 2.05555   2
   7  -4   8 56.7178 3.91353   1
  -7  -4  -8 49.7143 5.10249   1
   7   4   8 56.3922 4.07646   2
  -8  -4  -8 22.6856 3.94029   1
   8  -4   8 26.7824 3.02474   1
   8   4   8 25.4079 3.31873   2
  -9  -4  -8 56.2699 6.01466   1
   9  -4   8 51.3668 3.85563   1
   9   4   8 50.5309 4.56453   2
  10  -4   8 72.0407 4.50625   1
  10   4   8 68.4043 4.88462   2
  11  -4   8 17.5140 2.69301   1
  11   4   8 12.6119 2.73069   2
  12  -4   8 -0.0895 1.45851   1
  12   4   8 -1.0399 1.77422   2
  13  -4   8 -0.3565 1.49098   1
  13   4   8 0.40864 2.03624   2
  14  -4   8 -0.1168 1.69803   1
  14   4   8 -1.7477 2.00770   2
 -16  -5   8 1.48806 3.02968   3
  16   5  -8 3.22261 2.22722   2
 -15  -5   8 -2.1102 2.36841   3
  15   5  -8 0.42202 1.91461   2
 -14  -5   8 84.0396 8.28610   3
  14   5  -8 72.7552 5.30289   2
 -13  -5   8 1.23195 2.63556   3
  13   5  -8 3.74366 1.85394   2
 -13   5   8 2.86484 2.44531   3
 -12  -5   8 8.23516 3.29685   3
 -12   5   8 7.97316 2.98023   3
  12   5  -8 8.48597 2.27200   2
 -11  -5   8 -1.8204 2.68614   3
  11   5  -8 -0.3847 1.58916   2
 -11   5   8 3.71981 2.19825   3
 -10  -5   8 8.02812 3.37720   3
 -10  -5   8 6.03468 2.62570   1
  10   5  -8 4.97045 2.06888   2
  -9  -5   8 -0.6116 2.36709   3
  -9  -5   8 2.60876 2.30757   1
   9   5  -8 1.37722 1.55654   2
  -8  -5   8 71.7081 5.78266   3
  -8  -5   8 54.2764 5.56235   1
   8   5  -8 61.7689 4.09594   2
  -7  -5   8 -2.2714 1.62253   1
  -7  -5   8 -2.9262 1.51961   3
   7   5  -8 0.63445 1.32903   2
  -6  -5   8 4.15352 2.19327   1
   6  -5  -8 2.29979 0.80334   1
  -6  -5   8 1.74393 2.36462   3
   6  -5  -8 3.90561 1.00890   1
   6   5  -8 1.02860 1.29980   2
   6   5  -8 3.72749 1.73197   4
  -5  -5   8 -0.8082 2.11308   3
  -5  -5   8 0.35445 1.71093   1
   5  -5  -8 -0.2767 0.73259   1
   5   5  -8 0.21260 1.38576   4
  -4  -5   8 2.12394 2.10056   3
   4  -5  -8 0.92152 1.04680   1
  -4  -5   8 1.70663 1.90207   1
   4   5  -8 2.61127 1.69225   4
  -3  -5   8 15.5439 2.88568   1
   3  -5  -8 19.1484 2.29725   1
  -3  -5   8 19.8757 3.61626   3
   3   5  -8 22.9273 2.75774   4
  -2  -5   8 56.7367 4.74365   3
  -2  -5   8 51.3454 4.35569   1
   2  -5  -8 49.4072 3.41224   1
   2   5  -8 54.1843 3.56077   4
   1  -5  -8 36.9798 3.15215   1
  -1  -5   8 40.8244 4.65156   3
  -1  -5   8 31.7170 3.80274   1
   1   5  -8 32.6787 3.34542   4
   0  -5   8 8.08330 2.55397   3
   0  -5  -8 9.60667 2.17353   1
   0  -5   8 11.8131 2.45281   1
  -1  -5  -8 4.64892 1.89920   1
   1  -5   8 8.24628 2.10860   1
   1  -5   8 10.1712 2.64121   3
   2  -5   8 6.09214 2.16609   3
   2  -5   8 8.24483 2.10327   1
  -2  -5  -8 4.56649 2.00656   1
   3  -5   8 1.35139 1.56325   3
   3  -5   8 1.26359 1.38635   1
  -3  -5  -8 1.91876 1.63931   1
  -4  -5  -8 49.0982 4.99506   1
   4  -5   8 51.2690 3.89397   1
   5  -5   8 51.9333 3.92194   1
  -5  -5  -8 61.1302 5.05322   1
   6  -5   8 15.6668 2.48517   1
  -6  -5  -8 17.4383 3.37972   1
   6   5   8 18.2612 2.91685   2
   7  -5   8 12.3631 2.23444   1
  -7  -5  -8 15.2088 3.39435   1
   7   5   8 13.9069 2.85703   2
   8  -5   8 -0.9208 1.18939   1
  -8  -5  -8 -1.8957 1.98709   1
   8   5   8 -1.3502 1.79847   2
  -9  -5  -8 29.2355 4.79951   1
   9  -5   8 39.7310 3.41446   1
   9   5   8 37.9028 4.25755   2
  10  -5   8 2.88704 1.48763   1
  10   5   8 4.03168 2.39772   2
  11  -5   8 -0.3680 1.24999   1
  11   5   8 -0.9210 1.94500   2
  12  -5   8 2.54404 1.44593   1
  12   5   8 0.12416 2.25286   2
 -13  -6   8 1.53276 3.24841   3
  13   6  -8 -0.2044 1.92401   2
 -13   6   8 -1.6949 2.61753   3
 -12  -6   8 2.14900 3.10016   3
  12   6  -8 2.62316 2.20291   2
 -12   6   8 1.21147 2.54715   3
 -11  -6   8 34.2247 5.49002   1
 -11  -6   8 47.4745 6.60931   3
  11   6  -8 47.2863 4.64523   2
 -10  -6   8 -2.6706 2.54508   3
 -10  -6   8 -2.2558 2.35262   1
  10   6  -8 0.12699 1.79662   2
  -9  -6   8 58.5032 6.67331   1
  -9  -6   8 53.1481 6.44627   3
   9   6  -8 60.2448 4.62127   2
  -8  -6   8 43.6957 6.01495   3
  -8  -6   8 39.0397 5.35656   1
  -7  -6   8 18.8768 4.36442   3
  -7  -6   8 18.5608 3.79311   1
  -6  -6   8 -0.4664 1.97059   1
  -6  -6   8 -0.5832 2.22721   3
   6   6  -8 -2.0555 1.51394   4
   5  -6  -8 2.57606 0.98931   1
  -5  -6   8 2.11563 2.34241   3
  -5  -6   8 2.64212 2.26372   1
   5   6  -8 4.74856 1.99429   4
  -4  -6   8 -0.1871 1.98145   1
   4  -6  -8 1.57068 1.24089   1
  -4  -6   8 -4.3182 1.52534   3
   4   6  -8 4.42053 1.96390   4
  -3  -6   8 66.5734 6.63578   3
   3  -6  -8 74.2291 4.25110   1
  -3  -6   8 85.4304 6.09632   1
   3   6  -8 79.3803 4.69459   4
   2  -6  -8 5.32959 1.87040   1
  -2  -6   8 4.98554 2.81627   3
  -2  -6   8 3.84370 2.28790   1
   1  -6  -8 35.7889 3.64740   1
  -1  -6   8 46.7477 4.81519   1
  -1  -6   8 39.1130 4.92555   3
   0  -6   8 3.07388 1.87146   1
   0  -6  -8 2.61708 1.83690   1
   0  -6   8 0.51261 2.34027   3
  -1  -6  -8 0.77773 1.68586   1
   1  -6   8 0.95885 2.02396   3
   1  -6   8 3.08033 1.91168   1
  -2  -6  -8 11.1750 2.78286   1
   2  -6   8 3.64848 1.83298   1
   3  -6   8 57.7773 4.32004   1
  -3  -6  -8 64.9336 5.37190   1
   4  -6   8 21.5006 2.98560   1
  -4  -6  -8 25.6929 3.95969   1
  -5  -6  -8 6.06144 2.76018   1
   5  -6   8 7.25234 2.01637   1
   6  -6   8 1.91984 1.57497   1
  -6  -6  -8 2.37326 2.52355   1
  -7  -6  -8 -1.4562 2.23001   1
   7  -6   8 -2.0716 1.18355   1
  -8  -6  -8 -1.9379 2.37312   1
   8  -6   8 -0.5992 1.12295   1
   8   6   8 2.77791 2.31094   2
  -9  -6  -8 7.65685 3.49385   1
   9  -6   8 7.62859 1.45107   1
   9   6   8 8.49864 2.87792   2
  10   6   8 -1.7278 2.25962   2
  -9  -7   8 3.24791 3.37364   3
  -9  -7   8 0.34988 2.78924   1
  -8  -7   8 14.9619 4.17950   1
  -8  -7   8 17.6681 4.75150   3
  -7  -7   8 7.85787 3.74758   3
  -7  -7   8 12.0926 3.85183   1
  -6  -7   8 5.09814 3.22293   3
  -6  -7   8 0.09513 2.50325   1
  -5  -7   8 6.79177 3.16572   3
  -5  -7   8 0.98565 2.47618   1
   5   7  -8 4.48165 2.37586   4
  -4  -7   8 8.17850 3.30665   3
  -4  -7   8 7.73775 3.02055   1
   4  -7  -8 2.51484 1.20595   1
   4   7  -8 2.91793 2.23462   4
  -3  -7   8 -2.2936 2.01599   1
   3  -7  -8 -0.2265 1.30895   1
  -3  -7   8 0.48405 2.73229   3
  -2  -7   8 -1.8142 2.04194   1
   2  -7  -8 1.47199 1.54981   1
  -2  -7   8 1.52120 2.36021   3
  -1  -7   8 24.5754 3.91656   1
   1  -7  -8 22.0057 3.18697   1
   0  -7   8 48.4251 5.08459   1
   0  -7  -8 58.3316 4.88674   1
  -1  -7  -8 32.7555 4.21831   1
   1  -7   8 36.8918 4.23965   1
  -2  -7  -8 8.40240 2.87386   1
   2  -7   8 8.15277 2.39237   1
  -3  -7  -8 -0.2898 2.12510   1
   3  -7   8 0.60112 1.64103   1
  -4  -7  -8 3.42622 2.73368   1
   4  -7   8 6.51388 1.96057   1
  -5  -7  -8 2.19669 2.81164   1
   5  -7   8 1.58048 1.43242   1
  -6  -7  -8 4.79302 3.06241   1
   6  -7   8 -1.1471 1.08150   1
  20   0  -9 0.91881 2.50796   1
  19   0  -9 68.0704 5.99941   1
  18   0  -9 -1.2193 1.78967   1
  17   0  -9 11.2206 2.84941   1
 -17   0   9 13.7249 3.11183   3
 -16   0   9 2.23349 2.00442   3
  16   0  -9 2.89613 1.84591   1
  15   0  -9 30.2779 4.05012   1
 -15   0   9 31.2165 4.12314   3
 -14   0   9 -0.3513 1.66799   3
  14   0  -9 -1.2934 1.31447   1
 -13   0   9 550.735 17.0229   3
  13   0  -9 581.660 17.5543   1
  12   0  -9 -0.8560 1.26427   1
 -12   0   9 -1.8429 1.28501   3
 -11   0   9 114.546 5.87784   3
  11   0  -9 126.003 6.05995   1
  10   0  -9 -0.3813 0.91704   1
 -10   0   9 0.01887 1.40066   3
 -10   0   9 0.40318 0.83076   2
  -9   0   9 25.3204 2.29084   2
   9   0  -9 25.5228 2.92209   1
  -9   0   9 25.2218 2.98056   3
   8   0  -9 -0.4781 0.86351   1
  -8   0   9 -0.0439 0.72271   2
  -8   0   9 -0.0057 1.05190   3
   7   0  -9 80.0961 2.29017   2
   7   0  -9 75.0966 4.08670   1
  -7   0   9 78.5750 4.24861   3
   7   0  -9 78.8845 2.31437   2
  -7   0   9 80.5655 4.19417   1
  -7   0   9 79.3108 3.36342   2
  -6   0   9 1.60165 1.17665   3
  -6   0   9 0.68000 0.95601   1
   6   0  -9 0.03796 0.91750   1
   6   0  -9 1.29239 0.50491   2
  -6   0   9 0.14943 0.69359   2
   5   0  -9 141.268 5.57029   1
   5   0  -9 138.098 3.95046   2
  -5   0   9 128.027 5.48673   3
  -5   0   9 133.950 5.49919   1
  -5   0   9 140.641 4.68747   2
  -4   0   9 -0.5659 0.56560   2
   4   0  -9 -0.3075 0.75775   1
  -4   0   9 0.82607 0.89518   1
  -4   0   9 -0.1276 0.83697   3
   4   0  -9 -0.0077 0.43993   2
   3   0  -9 1.81855 0.71246   4
   3   0  -9 0.90963 0.58021   2
  -3   0   9 2.88237 1.10643   1
  -3   0   9 2.55614 0.85970   2
   3   0  -9 1.35599 0.90490   1
  -3   0   9 3.48086 1.13550   3
   2   0  -9 0.35634 0.65479   4
   2   0  -9 -1.1940 0.48376   2
  -2   0   9 -0.3392 0.87533   3
  -2   0   9 -0.8230 0.61378   2
  -2   0   9 -0.6619 0.75235   1
   2   0  -9 2.43583 1.10526   1
  -1   0   9 949.268 23.5128   3
   1   0  -9 965.239 24.4669   4
   1   0  -9 940.835 21.9949   2
  -1   0   9 952.990 22.3276   2
   1   0  -9 926.786 24.3474   1
  -1   0   9 964.130 24.5362   1
   0   0  -9 -0.7601 0.73570   1
   0   0   9 -1.2912 0.64395   3
   0   0   9 -0.6859 0.74937   1
   0   0   9 -0.0927 0.73047   2
   0   0  -9 -0.7715 0.81158   4
  -1   0  -9 27.1339 2.43595   1
   1   0   9 31.3766 2.60985   1
   1   0   9 32.8893 2.06714   2
   2   0   9 0.32420 0.68394   2
  -2   0  -9 0.63649 1.17286   4
   2   0   9 0.63887 0.69782   3
   2   0   9 0.41433 0.88699   1
  -2   0  -9 -0.3219 0.89925   1
   3   0   9 225.817 8.20984   1
   3   0   9 241.162 6.92884   3
  -3   0  -9 238.259 8.20343   1
  -4   0  -9 -0.3719 0.80938   1
   4   0   9 -0.5950 1.03477   1
   4   0   9 -0.4500 0.67805   2
   4   0   9 -0.5398 0.60054   3
   5   0   9 213.947 8.15762   1
   5   0   9 222.103 6.58679   2
  -5   0  -9 212.842 8.01882   1
   5   0   9 220.537 6.12160   3
   6   0   9 0.21582 1.16144   1
   6   0   9 0.40910 0.84914   2
   7   0   9 509.757 15.6737   1
   7   0   9 501.255 12.5964   2
   8   0   9 0.20790 1.35829   1
   8   0   9 0.52418 0.73198   2
   9   0   9 26.6747 1.41683   2
   9   0   9 24.8653 3.42834   1
  10   0   9 -1.3815 1.46596   1
  11   0   9 72.1355 5.56404   1
  12   0   9 2.01272 2.18295   1
  13   0   9 1.21396 2.19453   1
  14   0   9 0.64446 2.26640   1
  15   0   9 40.3948 5.26547   1
  16   0   9 1.41176 2.54559   1
  17   0   9 -0.5532 2.56204   1
  20  -1  -9 15.1440 3.44615   1
  20   1  -9 12.6836 3.81662   1
  19  -1  -9 4.62276 2.33263   1
  19   1  -9 -0.6427 2.33594   1
  18  -1  -9 27.1431 3.78132   1
  18   1  -9 35.7172 5.05265   1
  17  -1  -9 11.1607 2.66707   1
 -17  -1   9 15.6599 3.49174   3
  17   1  -9 13.9370 3.52203   1
 -16  -1   9 20.2826 3.63279   3
  16  -1  -9 27.7291 3.52727   1
  16   1  -9 20.0517 3.68065   1
 -16   1   9 25.1575 3.66014   3
  15  -1  -9 40.1519 4.07756   1
 -15  -1   9 41.9914 4.85184   3
 -15   1   9 46.0933 4.82160   3
  15   1  -9 37.8175 4.62813   1
  14  -1  -9 59.3976 4.29269   1
 -14  -1   9 55.5658 4.83474   3
 -14   1   9 60.2106 4.59413   3
  14   1  -9 65.2400 5.20718   1
 -13  -1   9 254.744 8.90028   2
  13  -1  -9 256.147 9.40372   1
 -13  -1   9 234.257 9.80126   3
  13   1  -9 253.970 10.4247   1
 -13   1   9 254.058 9.60656   3
 -12  -1   9 1282.63 33.1900   3
  12  -1  -9 1256.63 32.8302   1
 -12  -1   9 1272.16 30.9506   2
  12   1  -9 1302.45 27.9503   2
 -12   1   9 1257.33 32.7458   3
  12   1  -9 1259.33 34.0381   1
 -11  -1   9 32.1114 3.85836   3
 -11  -1   9 50.7107 3.49451   2
  11  -1  -9 37.7084 3.17588   1
  11   1  -9 42.0825 4.45019   1
 -11   1   9 38.9749 3.88426   3
  11   1  -9 38.3725 1.85839   2
  10  -1  -9 106.043 4.94525   1
 -10  -1   9 100.346 5.62433   3
 -10  -1   9 103.953 4.71985   2
  10   1  -9 99.1013 5.54742   1
 -10   1   9 105.530 5.36658   3
  10   1  -9 101.682 3.46432   2
  10   1  -9 95.5296 5.56757   1
  -9  -1   9 43.7303 4.05024   3
  -9  -1   9 32.2167 2.69939   2
   9  -1  -9 39.0381 2.89714   1
  -9   1   9 41.1442 3.37036   3
   9   1  -9 30.9297 3.34660   1
   9   1  -9 33.1725 1.91155   2
   8  -1  -9 704.985 19.0573   1
  -8  -1   9 715.354 20.0365   1
  -8  -1   9 691.923 19.4569   3
  -8  -1   9 716.011 17.9424   2
   8   1  -9 728.880 20.0803   1
   8   1  -9 702.483 16.8061   2
  -8   1   9 698.056 19.2623   3
   7  -1  -9 173.842 6.32151   1
  -7  -1   9 174.499 7.00860   1
  -7  -1   9 164.518 5.87764   2
  -7  -1   9 171.911 6.88955   3
   7  -1  -9 171.508 6.29304   1
  -7   1   9 172.002 6.72848   3
   7   1  -9 164.943 5.16151   2
   7   1  -9 169.028 6.93443   1
  -7   1   9 175.896 5.13258   2
   6  -1  -9 480.503 13.7322   1
  -6  -1   9 480.985 14.4736   1
   6  -1  -9 508.085 13.8075   1
  -6  -1   9 508.757 12.9773   2
  -6   1   9 482.543 14.0465   3
   6   1  -9 495.208 14.5562   1
  -6   1   9 480.666 12.0168   2
  -5  -1   9 467.657 14.0787   1
   5  -1  -9 477.229 13.4469   1
  -5  -1   9 472.527 13.8053   3
  -5  -1   9 488.384 12.6220   2
   5   1  -9 476.209 13.0894   4
   5   1  -9 481.898 14.1498   1
   5   1  -9 481.422 11.9614   2
  -5   1   9 495.012 11.8546   2
  -4  -1   9 98.6698 4.60634   3
  -4  -1   9 98.4876 3.94551   2
   4  -1  -9 94.0568 4.21873   1
  -4  -1   9 96.0541 4.64352   1
   4   1  -9 94.6779 4.65418   1
  -4   1   9 102.062 4.55536   3
   4   1  -9 101.861 3.60292   2
  -4   1   9 96.3061 3.44482   2
   4   1  -9 100.583 3.80791   4
  -3  -1   9 126.421 5.45794   1
   3  -1  -9 127.904 3.26795   2
  -3  -1   9 133.776 5.33321   3
  -3  -1   9 121.824 4.54724   2
   3  -1  -9 127.570 5.06424   1
   3  -1  -9 131.448 3.30614   2
  -3   1   9 127.757 5.27076   3
   3   1  -9 132.580 4.64350   4
  -3   1   9 131.157 4.22200   2
   3   1  -9 125.161 5.41027   1
   3   1  -9 131.908 4.34384   2
  -2  -1   9 1584.57 36.0776   2
  -2  -1   9 1572.81 39.2396   1
   2  -1  -9 1555.24 34.9156   2
  -2  -1   9 1614.19 37.9567   3
   2  -1  -9 1564.33 38.7710   1
  -2   1   9 1563.86 35.7187   2
  -2   1   9 1621.93 38.9269   1
   2   1  -9 1619.81 39.2912   1
  -2   1   9 1572.16 37.8744   3
   2   1  -9 1578.58 35.7815   2
  -1  -1   9 148.467 5.98028   1
   1  -1  -9 140.510 5.63396   1
  -1  -1   9 152.281 4.95609   2
   1  -1  -9 144.430 4.36333   4
  -1  -1   9 154.599 5.59238   3
   1  -1  -9 147.345 4.35586   2
  -1   1   9 147.124 4.81009   2
  -1   1   9 144.754 5.47257   3
   1   1  -9 149.630 5.88020   1
   1   1  -9 149.653 5.26821   4
  -1   1   9 148.291 5.72482   1
   0  -1   9 77.1503 3.64327   3
   0  -1  -9 69.5863 3.81505   1
   0  -1  -9 73.7629 2.96827   4
   0  -1   9 72.8864 3.96579   1
   0   1  -9 71.0342 3.85328   1
   0   1  -9 78.9978 3.57778   4
   0   1   9 80.3229 4.16154   1
   0   1   9 75.0041 3.67482   3
   0   1   9 75.9611 3.27058   2
  -1  -1  -9 11.8396 1.59386   4
   1  -1   9 23.0785 2.53638   1
  -1  -1  -9 16.1101 2.24047   1
   1  -1   9 11.0624 1.35220   2
   1   1   9 11.6100 1.75085   3
   1   1   9 11.7773 1.58865   2
   1   1   9 12.9676 2.09090   1
  -1   1  -9 12.9585 2.00895   1
  -1   1  -9 17.6935 2.19405   4
  -2  -1  -9 6.33799 1.40666   4
   2  -1   9 2.04845 0.78957   2
   2  -1   9 -0.1532 0.94949   1
  -2  -1  -9 0.25698 0.93407   1
   2  -1   9 0.53227 0.87621   3
   2   1   9 2.77697 1.27832   1
  -2   1  -9 1.92623 1.06737   1
   2   1   9 0.05415 0.88623   3
   2   1   9 3.09111 1.01691   2
   3  -1   9 164.908 6.51357   1
   3  -1   9 162.447 4.86588   2
   3  -1   9 161.549 5.24401   3
  -3  -1  -9 163.223 6.54703   1
  -3  -1  -9 163.551 6.03471   4
   3   1   9 173.987 5.65006   2
   3   1   9 168.580 5.61425   3
   3   1   9 174.252 6.80992   1
  -3   1  -9 156.761 6.30788   1
   4  -1   9 166.896 5.05315   3
  -4  -1  -9 163.811 6.66656   1
   4  -1   9 161.232 6.59721   1
   4  -1   9 160.299 4.56801   2
  -4   1  -9 164.030 6.52985   1
   4   1   9 164.246 6.83609   1
   4   1   9 163.971 5.63422   2
  -5  -1  -9 2.97704 1.39814   1
   5  -1   9 4.05134 1.52071   1
   5  -1   9 3.79332 0.53756   2
   5   1   9 4.05992 1.25272   2
   5   1   9 3.83630 1.54322   1
   6  -1   9 45.7522 3.58257   1
  -6  -1  -9 49.9598 3.67997   1
   6   1   9 48.8890 3.86624   1
   6   1   9 47.9143 2.50260   3
   7  -1   9 203.409 8.06817   1
   7   1   9 204.840 6.71269   2
   7   1   9 193.580 8.23161   1
   8  -1   9 186.591 7.92965   1
   8   1   9 191.620 6.44273   2
   8   1   9 188.335 8.31372   1
   9  -1   9 3.44120 1.82676   1
   9   1   9 -0.0341 1.04060   2
   9   1   9 0.70957 1.59044   1
  10  -1   9 23.4606 3.34691   1
  10   1   9 25.8159 2.43329   2
  10   1   9 21.8252 3.58894   1
  11  -1   9 1.46446 1.90259   1
  11   1   9 4.52631 1.30961   2
  11   1   9 -1.6884 1.76988   1
  12  -1   9 22.8082 3.59698   1
  12   1   9 15.4452 1.63328   2
  12   1   9 19.7277 3.82444   1
  13  -1   9 8.66986 2.72181   1
  13   1   9 3.69343 2.67820   1
  14  -1   9 84.7685 6.35152   1
  14   1   9 62.7985 6.48544   1
  15  -1   9 2.94867 2.40022   1
  15   1   9 0.05911 2.63323   1
  16  -1   9 12.8009 3.43481   1
  16   1   9 16.5790 4.28358   1
  20  -2  -9 46.8110 4.51024   1
  20   2  -9 50.7524 6.54224   1
  19  -2  -9 15.1326 2.80529   1
  19   2  -9 17.6736 4.34000   1
  18  -2  -9 0.42449 1.61489   1
  18   2  -9 -0.4852 2.41346   1
 -17  -2   9 82.2696 6.60702   3
  17  -2  -9 98.3153 5.43289   1
  17   2  -9 103.486 7.44882   1
 -16  -2   9 0.46646 2.50037   3
  16  -2  -9 0.11847 1.36824   1
  16   2  -9 2.25607 2.20213   1
 -16   2   9 3.59690 2.17232   3
  15  -2  -9 97.2807 4.98836   1
 -15  -2   9 86.3968 6.49624   3
 -15   2   9 93.7275 5.85747   3
  15   2  -9 91.0464 3.24940   2
  15   2  -9 96.1291 6.79727   1
 -14  -2   9 12.7272 3.12451   3
  14  -2  -9 6.75488 1.71924   1
  14   2  -9 7.96965 1.30956   2
 -14   2   9 6.43129 2.26593   3
  14   2  -9 7.78518 2.77537   1
  13  -2  -9 15.8518 2.20453   1
 -13  -2   9 15.6515 3.22094   3
  13   2  -9 12.0535 2.88153   1
  13   2  -9 16.6983 1.87401   2
 -13   2   9 11.9658 2.76630   3
  12  -2  -9 9.09904 1.78103   1
 -12  -2   9 7.74540 2.82665   3
  12   2  -9 8.56631 1.52073   2
 -12   2   9 6.86220 2.29074   3
  12   2  -9 9.30352 2.59965   1
 -11  -2   9 -1.6249 1.95639   3
  11  -2  -9 1.17692 1.10772   1
 -11   2   9 -0.9289 1.59835   3
  11   2  -9 0.94862 1.70749   1
  11   2  -9 0.11587 0.88932   2
  10  -2  -9 152.890 5.92743   1
 -10  -2   9 158.304 7.47563   3
 -10   2   9 157.004 7.06704   3
  10   2  -9 151.233 7.61032   1
  10   2  -9 161.526 5.46888   2
   9  -2  -9 1.19724 1.00840   1
  -9  -2   9 2.07811 1.72306   1
  -9  -2   9 0.89857 1.83807   3
   9   2  -9 1.37935 0.71317   2
   9   2  -9 2.08904 1.55820   1
  -9   2   9 0.61425 1.36799   3
   9   2  -9 -1.0974 1.39102   1
   8  -2  -9 827.866 21.2861   1
  -8  -2   9 831.100 23.3003   1
  -8  -2   9 807.781 22.6413   3
  -8   2   9 830.986 22.4168   3
   8   2  -9 836.245 20.0781   2
   8   2  -9 825.280 23.2383   1
   7  -2  -9 448.990 12.5460   1
  -7  -2   9 446.897 14.2060   1
   7   2  -9 456.262 11.7889   2
   7   2  -9 433.675 14.0906   1
  -7   2   9 455.888 13.6540   3
  -6  -2   9 4.28742 1.55004   1
   6  -2  -9 7.50068 1.35384   1
   6   2  -9 10.7913 2.14323   1
   6   2  -9 9.89332 1.56960   4
   6   2  -9 7.71761 1.28084   2
  -6   2   9 8.67006 1.86464   3
  -5  -2   9 15.9989 2.47532   3
   5  -2  -9 16.3990 1.84366   1
   5  -2  -9 16.7576 1.88539   1
  -5  -2   9 16.6264 2.53532   1
   5   2  -9 14.1210 1.59249   2
  -5   2   9 14.8689 2.19782   3
   5   2  -9 12.7675 2.15729   1
  -4  -2   9 37.9890 3.17147   1
   4  -2  -9 46.2735 2.72659   1
   4  -2  -9 38.9843 2.54885   1
  -4  -2   9 38.8669 3.15702   3
   4   2  -9 43.4469 2.62766   4
   4   2  -9 39.7039 2.36133   2
   4   2  -9 38.7120 3.15770   1
  -3  -2   9 59.6924 3.70909   3
   3  -2  -9 61.6922 3.28239   1
  -3  -2   9 59.7759 3.87840   1
   3  -2  -9 68.3573 3.37452   1
   3   2  -9 62.3735 3.20381   4
   3   2  -9 62.4363 3.87322   1
  -3   2   9 61.4911 2.52408   2
   3   2  -9 53.0328 2.78333   2
  -2  -2   9 403.164 12.5141   1
   2  -2  -9 408.653 11.8363   1
  -2  -2   9 389.840 11.9425   3
   2   2  -9 413.150 12.5598   1
   2   2  -9 391.795 11.6830   4
  -2   2   9 409.055 10.3063   2
   2   2  -9 415.286 10.6788   2
   1  -2  -9 786.900 20.5679   1
  -1  -2   9 752.717 21.0123   1
  -1  -2   9 755.268 20.1752   3
   1   2  -9 776.524 20.7838   4
  -1   2   9 783.731 18.5079   2
   1   2  -9 803.384 21.1270   1
   0  -2  -9 4.75277 0.72297   2
   0  -2   9 4.73604 1.51383   3
   0  -2   9 2.94230 1.43088   1
   0  -2  -9 3.23535 1.33778   1
   0  -2  -9 4.52861 0.67772   2
   0   2  -9 5.24045 1.55000   1
   0   2   9 4.49747 1.44140   1
   0   2  -9 7.19227 1.62624   4
   0   2   9 2.89651 1.11223   2
  -1  -2  -9 13.3350 2.14504   1
   1  -2   9 21.3595 2.41966   3
   1  -2   9 14.7059 2.30124   1
  -1   2  -9 20.6934 2.64995   1
   1   2   9 15.8548 2.49996   1
  -1   2  -9 20.8688 2.29506   4
   1   2   9 18.1107 2.08628   2
   2  -2   9 104.426 5.08017   1
  -2  -2  -9 99.8504 3.59404   4
   2  -2   9 104.435 4.50563   3
  -2  -2  -9 100.460 5.07195   1
   2   2   9 103.850 4.25697   2
   2   2   9 112.290 5.38502   1
  -3  -2  -9 97.8302 3.86381   4
  -3  -2  -9 92.0661 4.79864   1
   3  -2   9 90.6532 4.69753   1
   3   2   9 90.4334 4.94983   1
   3   2   9 92.1092 4.07806   2
  -4  -2  -9 24.1551 2.86104   1
   4  -2   9 22.0291 2.67685   1
   4   2   9 26.4831 2.57744   2
   4   2   9 20.4515 2.74774   1
  -5  -2  -9 35.2140 3.13935   4
  -5  -2  -9 37.3336 3.82286   1
   5  -2   9 30.1390 3.13629   1
   5   2   9 39.6104 2.88300   2
   5   2   9 37.4011 3.93712   1
  -6  -2  -9 60.4066 4.34747   1
   6  -2   9 54.9702 3.80181   1
   6   2   9 49.8196 3.34177   2
   6   2   9 49.7814 4.23283   1
   7  -2   9 40.5606 3.48232   1
  -7  -2  -9 52.1021 4.27648   1
   7   2   9 54.2049 3.43642   2
   7   2   9 48.6238 4.20161   1
   8  -2   9 3.70037 1.56842   1
   8   2   9 0.54000 1.25925   2
   8   2   9 1.75195 1.92400   1
   9  -2   9 6.58419 2.05209   1
   9   2   9 7.88116 2.65130   1
   9   2   9 5.81784 1.70563   2
  10  -2   9 3.55189 1.85941   1
  10   2   9 3.66213 1.61031   2
  10   2   9 3.67500 2.60387   1
  11  -2   9 33.0164 3.99408   1
  11   2   9 41.7041 5.76282   1
  11   2   9 38.6464 3.40511   2
  12  -2   9 0.00586 1.81939   1
  12   2   9 -0.1707 1.37627   2
  13  -2   9 7.76052 2.77950   1
  13   2   9 4.20145 1.68605   2
  14  -2   9 -0.6565 2.05391   1
  14   2   9 3.93449 1.54399   2
  15  -2   9 13.7245 3.45665   1
  16  -2   9 0.18095 2.35697   1
  19  -3  -9 10.1003 1.74684   1
 -18  -3   9 6.09249 3.31034   3
  18  -3  -9 1.58663 1.25892   1
  17  -3  -9 21.2128 2.26664   1
 -17  -3   9 21.8880 4.62809   3
  17   3  -9 24.8140 2.33202   2
 -16  -3   9 9.35114 3.57350   3
  16  -3  -9 15.4070 1.94382   1
  16   3  -9 13.9081 2.07576   2
  15  -3  -9 1.75603 1.07384   1
 -15  -3   9 -0.4267 2.55841   3
 -15   3   9 0.60238 1.80428   3
  15   3  -9 -0.7268 1.11880   2
 -14  -3   9 3.08821 2.56221   3
  14  -3  -9 6.12043 1.32055   1
  14   3  -9 5.12310 1.58756   2
 -14   3   9 4.61415 2.22353   3
 -13  -3   9 12.2428 3.31566   3
  13  -3  -9 10.6229 1.52918   1
 -13   3   9 10.3655 2.56615   3
  13   3  -9 11.0402 1.94264   2
  12  -3  -9 190.736 6.11322   1
 -12  -3   9 181.191 8.87225   3
  12   3  -9 176.691 6.51879   2
 -12   3   9 169.556 7.93783   3
  11  -3  -9 48.0832 2.80388   1
 -11  -3   9 48.3615 5.37834   3
  11   3  -9 49.6568 3.39905   2
  11   3  -9 57.5050 6.16214   1
 -11   3   9 49.2145 4.82674   3
 -10  -3   9 98.6363 7.07588   1
 -10  -3   9 96.0156 6.29625   3
  10  -3  -9 94.8670 4.28604   1
 -10   3   9 98.9026 5.84563   3
  10   3  -9 91.5351 4.59842   2
  10   3  -9 98.4328 6.55084   1
   9  -3  -9 833.642 20.9879   1
   9  -3  -9 831.212 20.8163   1
  -9  -3   9 841.600 24.1794   1
  -9  -3   9 823.784 23.8288   3
  -9   3   9 789.931 22.8038   3
   9   3  -9 841.945 20.7311   2
   9   3  -9 827.756 24.4047   1
   8  -3  -9 665.848 17.3237   1
  -8  -3   9 694.744 20.5854   1
  -8  -3   9 680.841 20.1258   3
   8  -3  -9 668.937 17.5017   1
   8   3  -9 670.004 17.2136   2
   8   3  -9 688.733 20.6589   1
  -8   3   9 665.063 19.3154   3
   7  -3  -9 514.487 14.0197   1
  -7  -3   9 531.889 16.4885   3
  -7  -3   9 549.644 16.7404   1
   7  -3  -9 515.940 13.9367   1
   7   3  -9 519.122 16.6140   1
   7   3  -9 514.683 13.8146   2
  -6  -3   9 50.9176 4.16189   1
   6  -3  -9 47.8276 2.75806   1
  -6  -3   9 38.2978 4.18674   3
   6   3  -9 48.5879 2.98675   2
   6   3  -9 49.2783 3.14525   4
  -5  -3   9 10.8104 2.67385   3
   5  -3  -9 8.61789 1.44875   1
  -5  -3   9 10.4750 2.37130   1
   5   3  -9 6.95510 1.71210   4
   5   3  -9 9.09003 1.58854   2
  -4  -3   9 210.536 8.50720   3
  -4  -3   9 215.981 8.47426   1
   4   3  -9 208.305 6.72407   2
   4   3  -9 209.044 7.29829   4
  -3  -3   9 189.425 7.72838   3
  -3  -3   9 179.745 7.66637   1
   3   3  -9 199.556 6.27475   2
   3   3  -9 192.604 6.81243   4
  -2  -3   9 342.688 11.2965   3
  -2  -3   9 327.420 11.3891   1
   2  -3  -9 350.057 10.6048   1
   2   3  -9 345.255 10.5217   4
   2   3  -9 355.253 9.61162   2
   1  -3  -9 249.231 8.23108   1
  -1  -3   9 235.832 8.74196   1
  -1  -3   9 226.863 8.38572   3
   1   3  -9 235.633 7.12839   2
   1   3  -9 232.793 7.80203   4
   0  -3  -9 197.341 7.33659   1
   0  -3   9 201.770 7.51344   3
   0  -3   9 196.147 7.78054   1
   0   3   9 203.316 6.26101   2
   0   3  -9 198.545 6.90954   4
   1  -3   9 2.14758 1.44811   3
   1  -3   9 4.01190 1.58934   1
  -1  -3  -9 -0.5296 1.02835   1
   1   3   9 2.71027 1.13270   2
  -1   3  -9 1.85532 1.46243   4
   2  -3   9 116.094 5.18130   3
  -2  -3  -9 115.406 5.62917   1
   2  -3   9 109.309 5.51456   1
  -2  -3  -9 118.981 3.05163   2
   2   3   9 116.217 4.69777   2
   3  -3   9 128.019 5.33487   3
  -3  -3  -9 128.452 6.18769   1
   3  -3   9 124.102 5.91159   1
   3   3   9 120.810 5.08945   2
  -4  -3  -9 128.279 6.40553   1
   4  -3   9 124.804 5.96189   1
   4  -3   9 127.951 5.17587   3
   4   3   9 121.009 5.28440   2
  -5  -3  -9 14.8056 2.88119   1
   5  -3   9 16.5547 2.64869   1
  -5  -3  -9 22.0589 2.11131   4
   5   3   9 18.5515 2.52993   2
  -6  -3  -9 17.0144 2.12189   4
   6  -3   9 13.6350 2.36143   1
  -6  -3  -9 11.1625 2.61575   1
   6   3   9 12.3046 2.20156   2
   7  -3   9 35.5160 3.65005   1
  -7  -3  -9 42.1321 4.64452   1
  -7  -3  -9 42.6531 3.33571   4
   7   3   9 37.2381 3.43707   2
  -8  -3  -9 16.6477 2.86756   4
   8  -3   9 12.5687 2.32195   1
  -8  -3  -9 18.9730 3.36970   1
   8   3   9 14.9982 2.46417   2
   9  -3   9 0.12142 1.53756   1
  -9  -3  -9 1.37820 2.35345   4
   9   3   9 2.36009 1.65900   2
  10  -3   9 -0.2153 1.42649   1
  10   3   9 0.92301 1.61124   2
  11  -3   9 -0.5155 1.59388   1
  11   3   9 -0.5267 1.53272   2
  12  -3   9 -0.0061 1.71472   1
  12   3   9 2.41395 1.77747   2
  13  -3   9 33.1084 4.13478   1
  13   3   9 29.7447 3.49277   2
  14  -3   9 0.67585 2.09888   1
  14   3   9 5.89610 2.20877   2
  15  -3   9 8.73453 2.66897   1
  15   3   9 2.25224 1.92065   2
 -18  -4   9 2.57496 3.19912   3
 -17  -4   9 10.2773 4.08183   3
  17   4  -9 12.4667 2.43250   2
 -16  -4   9 7.76056 3.71532   3
  16   4  -9 16.9557 2.77833   2
 -15  -4   9 85.0307 7.79364   3
  15   4  -9 79.9404 4.87681   2
 -15   4   9 66.8189 7.01818   3
 -14  -4   9 7.73331 3.36193   3
 -14   4   9 5.17987 2.49217   3
  14   4  -9 6.57876 2.06919   2
 -13  -4   9 -0.8284 2.61861   3
  13   4  -9 1.46163 1.51856   2
 -13   4   9 1.96300 2.03370   3
 -12  -4   9 2.54514 2.92781   3
  12   4  -9 3.91600 1.82276   2
 -12   4   9 6.62722 2.45619   3
 -11  -4   9 44.3689 5.53474   3
 -11   4   9 40.3526 4.65602   3
  11   4  -9 34.4770 3.44078   2
 -10  -4   9 179.641 9.05790   3
 -10  -4   9 188.441 9.36873   1
  10   4  -9 184.827 7.06270   2
 -10   4   9 177.802 8.29896   3
   9  -4  -9 83.8794 2.91603   1
  -9  -4   9 84.8026 6.15292   1
  -9  -4   9 94.1461 6.54554   3
   9   4  -9 91.6577 4.70974   2
  -8  -4   9 88.1748 6.03334   3
  -8  -4   9 85.1883 5.80954   1
   8  -4  -9 88.3783 3.33656   1
   8  -4  -9 88.2012 3.35357   1
   8   4  -9 88.8619 4.48303   2
   7  -4  -9 -0.3681 0.69109   1
   7  -4  -9 1.15569 0.85710   1
  -7  -4   9 -0.5754 1.65382   1
  -7  -4   9 2.05601 2.27891   3
   7   4  -9 0.84107 1.25526   4
   7   4  -9 2.63713 1.29912   2
   6  -4  -9 0.79837 0.81561   1
  -6  -4   9 0.03393 1.69946   3
  -6  -4   9 2.14392 1.79996   1
   6   4  -9 0.92035 1.11258   2
   6   4  -9 0.43567 1.23299   4
  -5  -4   9 24.8955 3.90452   3
  -5  -4   9 17.0771 3.08658   1
   5  -4  -9 23.8195 2.28195   1
   5   4  -9 25.1028 2.87831   4
   5   4  -9 25.2729 2.64582   2
   4  -4  -9 39.5814 2.76848   1
  -4  -4   9 45.6297 4.61054   3
  -4  -4   9 34.5835 3.89670   1
   4   4  -9 44.5928 2.96877   2
   4   4  -9 36.8259 3.04023   4
   3  -4  -9 225.344 7.63342   1
  -3  -4   9 206.704 8.87866   3
  -3  -4   9 236.899 9.19156   1
   3   4  -9 218.176 7.16343   2
   3   4  -9 210.325 7.71839   4
   2  -4  -9 18.0627 2.30484   1
  -2  -4   9 16.6070 3.07721   3
  -2  -4   9 23.6518 3.18905   1
   2   4  -9 21.9441 2.60327   4
  -1  -4   9 44.7689 3.80356   3
   1  -4  -9 45.6187 3.28825   1
  -1  -4   9 48.6552 3.90970   1
   1   4  -9 47.3654 3.20549   4
   0  -4  -9 0.50197 1.13981   1
   0  -4   9 -0.4478 1.38950   1
   0  -4   9 1.01454 1.63819   3
   0   4  -9 1.77326 1.45499   4
  -1  -4  -9 44.6222 3.66821   1
   1  -4   9 43.2865 3.77483   1
   1  -4   9 46.2295 4.32673   3
  -1   4  -9 50.9080 3.39655   4
  -2  -4  -9 25.3919 3.31959   1
   2  -4   9 26.7054 3.29926   3
   2  -4   9 25.4248 3.21716   1
   3  -4   9 78.1584 4.61972   3
  -3  -4  -9 74.9342 5.03965   1
   3  -4   9 77.4159 4.88369   1
   3   4   9 77.0814 4.23287   2
  -4  -4  -9 96.5198 5.85796   1
   4  -4   9 93.9419 4.97702   3
   4  -4   9 99.4471 5.36671   1
   4   4   9 101.162 4.89109   2
  -5  -4  -9 13.7410 2.87606   1
   5  -4   9 12.1411 2.27071   1
  -5  -4  -9 11.2048 1.14744   2
   5   4   9 10.1109 2.10397   2
   6  -4   9 2.72417 1.60544   1
  -6  -4  -9 -0.4180 1.71340   1
   6   4   9 1.73182 1.53592   2
  -7  -4  -9 1.16797 1.81419   1
   7  -4   9 1.31946 1.47280   1
   7   4   9 3.59082 1.77607   2
   8  -4   9 41.3905 3.66914   1
  -8  -4  -9 31.8865 4.33729   1
   8   4   9 40.6509 4.04059   2
   9  -4   9 20.4555 2.91780   1
   9   4   9 13.6274 2.65467   2
  10  -4   9 2.37124 1.69051   1
  10   4   9 -0.6704 1.78766   2
  11  -4   9 5.45370 2.06607   1
  11   4   9 5.05756 2.33383   2
  12  -4   9 14.8843 2.82691   1
  12   4   9 14.6120 3.10643   2
  13  -4   9 5.10877 2.16412   1
  13   4   9 4.22024 2.46122   2
  14  -4   9 2.45432 2.02626   1
  14   4   9 1.42580 2.34220   2
 -16  -5   9 -0.5560 3.26141   3
  16   5  -9 5.26809 2.24734   2
 -15  -5   9 11.7211 4.22175   3
  15   5  -9 17.7291 3.30274   2
 -14  -5   9 11.5002 3.93026   3
  14   5  -9 11.2011 2.71198   2
 -14   5   9 7.86440 3.16074   3
 -13  -5   9 9.68804 3.87759   3
  13   5  -9 12.8119 2.74519   2
 -13   5   9 7.92297 2.98821   3
 -12  -5   9 1.36291 2.52403   3
 -12   5   9 1.64145 2.25099   3
  12   5  -9 0.25511 1.66880   2
 -11  -5   9 39.1299 5.39163   3
 -11   5   9 46.1616 5.36313   3
  11   5  -9 51.8812 4.22046   2
 -10  -5   9 2.77605 2.60516   3
 -10  -5   9 -0.1450 2.02686   1
  10   5  -9 3.40378 1.90665   2
  -9  -5   9 17.5629 3.91905   1
  -9  -5   9 17.1354 3.85020   3
   9   5  -9 8.79015 2.23678   2
  -8  -5   9 -3.6381 1.71609   1
  -8  -5   9 0.59243 2.16699   3
   8   5  -9 0.53976 1.41879   2
   7  -5  -9 9.38017 1.17804   1
   7  -5  -9 8.44764 1.09627   1
  -7  -5   9 7.15066 2.58945   1
  -7  -5   9 9.18290 2.84803   3
   7   5  -9 7.13665 1.92123   2
  -6  -5   9 1.46449 2.04912   1
   6  -5  -9 0.47491 0.90264   1
  -6  -5   9 -1.5388 2.01062   3
   6   5  -9 -1.8043 1.27484   4
   6   5  -9 3.38644 1.51032   2
  -5  -5   9 18.7821 3.54406   1
  -5  -5   9 22.3934 3.79390   3
   5  -5  -9 15.8605 1.92765   1
   5   5  -9 20.5635 2.95121   4
  -4  -5   9 165.749 8.57522   3
   4  -5  -9 160.823 6.25241   1
  -4  -5   9 167.353 8.31736   1
   4   5  -9 165.382 6.89983   4
  -3  -5   9 157.451 8.00811   1
  -3  -5   9 171.239 8.47079   3
   3  -5  -9 163.876 6.45586   1
   3   5  -9 160.044 6.67468   4
  -2  -5   9 2.25059 1.86161   1
  -2  -5   9 -0.2959 1.64580   3
   2  -5  -9 2.02717 1.40390   1
   2   5  -9 5.19592 1.75799   4
   1  -5  -9 48.9901 3.65066   1
  -1  -5   9 48.3599 4.75650   1
  -1  -5   9 45.2485 4.78777   3
   1   5  -9 47.3108 3.44117   4
   0  -5  -9 28.9454 3.36504   1
   0  -5   9 34.3866 3.89164   1
   0  -5   9 30.0272 3.82277   3
   1  -5   9 85.8751 5.54591   3
   1  -5   9 75.1664 5.12533   1
  -1  -5  -9 83.5907 5.15219   1
  -2  -5  -9 1.16819 1.73147   1
   2  -5   9 3.40863 1.83031   1
   2  -5   9 1.61156 1.74484   3
   3  -5   9 32.5619 3.79691   3
   3  -5   9 44.7108 3.92817   1
  -3  -5  -9 52.9475 4.55051   1
  -4  -5  -9 32.3222 4.21399   1
   4  -5   9 27.0096 3.33393   1
  -5  -5  -9 14.9241 3.08768   1
   5  -5   9 23.4320 3.10093   1
  -6  -5  -9 -0.3144 1.92820   1
   6  -5   9 0.86533 1.48959   1
   6   5   9 -1.0489 1.58265   2
   7  -5   9 14.9923 2.59316   1
  -7  -5  -9 15.0592 3.58790   1
   7   5   9 13.1833 2.80065   2
  -8  -5  -9 0.90013 2.33979   1
   8  -5   9 2.88308 1.75896   1
   8   5   9 0.55543 2.18287   2
  -9  -5  -9 65.8906 6.88536   1
   9  -5   9 84.2785 4.97045   1
   9   5   9 83.4976 5.82365   2
  10  -5   9 1.43665 1.56897   1
  10   5   9 0.42086 2.11637   2
  11  -5   9 25.7387 3.04543   1
  11   5   9 13.0063 3.17670   2
  12  -5   9 -0.8037 1.31583   1
  12   5   9 -0.2400 2.34689   2
 -13  -6   9 24.0238 5.38517   3
  13   6  -9 30.0520 4.06653   2
 -13   6   9 39.5716 5.72980   3
 -12  -6   9 7.18024 3.73318   3
 -12   6   9 2.82044 3.00612   3
  12   6  -9 5.48471 2.37270   2
 -11  -6   9 7.69218 3.72760   3
  11   6  -9 9.30901 2.60143   2
 -10  -6   9 33.6529 5.45182   3
 -10  -6   9 44.0516 6.13416   1
  10   6  -9 38.8350 4.16401   2
  -9  -6   9 2.53122 2.68889   1
  -9  -6   9 -0.0475 2.70883   3
   9   6  -9 0.03313 1.64289   2
  -8  -6   9 2.52075 2.99724   3
  -8  -6   9 4.63002 2.80216   1
   8   6  -9 5.96812 2.30605   2
  -7  -6   9 7.65053 2.96938   1
  -7  -6   9 5.65624 3.12146   3
  -6  -6   9 2.03930 2.34983   1
  -6  -6   9 -2.2710 1.97308   3
   6  -6  -9 0.27166 0.68947   1
   6   6  -9 0.89852 1.66868   4
  -5  -6   9 6.95560 3.02618   3
  -5  -6   9 7.57415 2.75167   1
   5  -6  -9 6.27628 1.41049   1
   5   6  -9 5.71115 2.20534   4
  -4  -6   9 2.59755 2.24297   1
   4  -6  -9 2.49698 1.33216   1
  -4  -6   9 6.50192 3.03920   3
   4   6  -9 3.49885 1.98446   4
  -3  -6   9 2.70740 2.13898   1
   3  -6  -9 0.58501 1.32491   1
  -3  -6   9 -1.4723 2.14196   3
   3   6  -9 0.16477 1.55418   4
  -2  -6   9 15.9408 3.90755   3
   2  -6  -9 16.0528 2.62481   1
  -2  -6   9 17.7685 3.38729   1
  -1  -6   9 5.94036 2.41016   1
   1  -6  -9 4.26979 1.90748   1
  -1  -6   9 2.90499 2.71964   3
   0  -6   9 12.9102 2.90584   1
   0  -6  -9 11.5828 2.54406   1
   0  -6   9 12.6935 3.31750   3
   1  -6   9 0.31299 1.71453   1
  -1  -6  -9 -1.4630 1.46104   1
   1  -6   9 2.63142 2.11407   3
   2  -6   9 0.85447 1.66320   1
  -2  -6  -9 -1.4308 1.65829   1
   3  -6   9 8.02422 2.22165   1
  -3  -6  -9 5.49916 2.51340   1
  -4  -6  -9 7.58798 2.84485   1
   4  -6   9 5.94614 2.08092   1
   5  -6   9 17.1353 2.73940   1
  -5  -6  -9 16.5305 3.78699   1
  -6  -6  -9 4.49443 2.79568   1
   6  -6   9 2.97654 1.77249   1
  -7  -6  -9 -0.4205 2.71955   1
   7  -6   9 0.10574 1.48605   1
   8  -6   9 16.3577 2.46207   1
  -8  -6  -9 21.8020 4.60472   1
   8   6   9 21.2105 3.59095   2
   9  -6   9 0.55472 1.32219   1
  -9  -6  -9 3.16196 3.02047   1
   9   6   9 -2.5068 2.17135   2
  -9  -7   9 -0.1484 2.89283   3
  -9  -7   9 -3.9471 2.49138   1
  -8  -7   9 -5.2095 2.34038   1
  -8  -7   9 1.88923 3.15260   3
  -7  -7   9 9.16364 3.73699   3
  -7  -7   9 7.88891 3.44732   1
  -6  -7   9 1.81598 3.12512   3
  -6  -7   9 0.53001 2.63529   1
   6   7  -9 -1.0528 2.00557   4
   5  -7  -9 2.54526 0.98980   1
  -5  -7   9 -0.8562 2.47592   1
  -5  -7   9 7.66634 3.45446   3
   5   7  -9 6.12897 2.57911   4
   4  -7  -9 3.07194 1.39903   1
  -4  -7   9 0.53408 2.52237   1
  -4  -7   9 8.62996 3.65250   3
   4   7  -9 2.91514 2.39292   4
  -3  -7   9 6.45281 3.25529   3
   3  -7  -9 8.82908 2.03854   1
  -3  -7   9 5.00181 2.79828   1
  -2  -7   9 4.08926 2.57097   1
   2  -7  -9 6.00270 2.07088   1
  -2  -7   9 4.75983 3.02066   3
  -1  -7   9 2.97049 2.55936   3
   1  -7  -9 2.73569 2.13376   1
  -1  -7   9 3.08433 2.54306   1
   0  -7  -9 55.2881 4.86988   1
   0  -7   9 41.5292 4.81889   1
   1  -7   9 0.58579 2.07071   1
  -1  -7  -9 4.93958 2.51639   1
   2  -7   9 0.08333 1.73521   1
  -2  -7  -9 -0.5041 2.08547   1
  -3  -7  -9 0.85864 2.22567   1
   3  -7   9 1.02778 1.84993   1
   4  -7   9 0.76927 1.69013   1
  -4  -7  -9 1.62366 2.55047   1
  -5  -7  -9 4.20245 2.87521   1
   5  -7   9 4.44489 1.81317   1
  20   0 -10 78.5550 6.68356   1
  19   0 -10 3.51933 2.59959   1
  18   0 -10 27.4999 4.25256   1
  17   0 -10 2.52146 2.02607   1
 -17   0  10 -0.2611 2.16350   3
 -16   0  10 57.6951 5.62909   3
  16   0 -10 62.3212 5.23977   1
 -15   0  10 -0.3555 1.69105   3
  15   0 -10 0.43959 1.65279   1
 -14   0  10 67.2671 4.91225   3
  14   0 -10 65.5597 4.95871   1
  13   0 -10 1.36322 1.64837   1
 -13   0  10 -0.2253 1.69340   3
  12   0 -10 -0.9717 1.26874   1
 -12   0  10 -0.6234 1.84126   3
  11   0 -10 2.08251 1.33945   1
 -11   0  10 -1.1172 1.34562   3
 -10   0  10 -1.3077 1.40911   3
  10   0 -10 -1.4671 1.02174   1
 -10   0  10 1.82099 1.04672   2
  -9   0  10 -0.0748 1.18736   3
  -9   0  10 0.13672 0.82842   2
   9   0 -10 -0.8772 0.99407   1
  -8   0  10 323.824 9.31465   2
  -8   0  10 333.958 10.9314   3
   8   0 -10 330.306 10.8408   1
   7   0 -10 -1.3551 0.85707   1
  -7   0  10 -1.0056 0.97347   1
   7   0 -10 -0.7264 0.36519   2
  -7   0  10 -0.2711 1.10284   3
  -7   0  10 -0.4367 0.72287   2
   7   0 -10 -0.3793 0.39742   2
  -6   0  10 3572.27 78.9626   2
   6   0 -10 3556.21 78.6036   2
   6   0 -10 3562.92 84.8966   1
  -6   0  10 3590.75 84.9312   1
   5   0 -10 0.79780 1.07356   1
  -5   0  10 0.26544 1.07920   3
  -5   0  10 0.84471 1.12257   1
   5   0 -10 0.72009 0.57542   2
  -5   0  10 -0.5038 0.75138   2
   4   0 -10 1696.00 37.5836   2
  -4   0  10 1700.49 38.4162   2
   4   0 -10 1696.72 41.6393   1
  -4   0  10 1668.02 40.5675   3
  -4   0  10 1660.60 41.6163   1
  -3   0  10 -0.8860 0.66146   2
   3   0 -10 -0.6189 0.56986   4
   3   0 -10 -0.7562 0.51197   2
  -3   0  10 -0.9306 0.80387   1
  -3   0  10 -0.6037 0.95072   3
   3   0 -10 -0.3294 1.00522   1
  -2   0  10 98.6070 3.91805   2
   2   0 -10 100.537 3.60578   2
   2   0 -10 96.4785 4.60474   1
  -2   0  10 107.764 4.60085   3
   2   0 -10 97.4496 3.72877   4
  -2   0  10 104.126 4.81860   1
  -1   0  10 -0.7100 0.82845   3
   1   0 -10 -0.9117 0.82816   1
  -1   0  10 -0.3783 0.69671   2
   1   0 -10 -0.0064 0.69120   2
  -1   0  10 0.31265 1.00753   1
   1   0 -10 -1.1607 0.71763   4
   0   0  10 21.0912 2.57818   1
   0   0  10 20.2399 1.91854   2
   0   0  10 27.5901 2.27966   3
   0   0 -10 20.1497 2.34650   1
   0   0 -10 24.2035 2.31219   4
   1   0  10 0.42204 0.74973   2
  -1   0 -10 1.29683 1.01481   1
   1   0  10 -0.8374 0.83872   3
   1   0  10 1.08602 1.15034   1
  -1   0 -10 -0.4700 0.96674   4
   2   0  10 62.0807 3.08518   2
  -2   0 -10 68.8579 3.94641   1
   2   0  10 72.7393 4.14623   1
  -3   0 -10 0.43491 1.01372   1
   3   0  10 -0.2148 0.24492   2
  -3   0 -10 1.52006 1.48564   4
   3   0  10 -1.0718 1.05623   1
   3   0  10 0.26641 0.48585   3
   4   0  10 471.392 14.4069   1
  -4   0 -10 464.040 14.2263   1
   4   0  10 474.632 12.2259   3
  -5   0 -10 -0.6451 1.05338   1
   5   0  10 -0.6173 1.21172   1
   5   0  10 -0.6673 0.80312   2
   6   0  10 290.476 8.33357   2
   6   0  10 297.276 10.5743   1
   7   0  10 10.4721 2.55171   1
   8   0  10 383.896 9.79213   2
   8   0  10 374.626 13.1341   1
   9   0  10 -0.4704 1.50104   1
   9   0  10 0.64486 0.64470   2
  10   0  10 -1.0841 1.56849   1
  11   0  10 0.20050 1.88834   1
  12   0  10 7.44729 2.82910   1
  13   0  10 0.74261 2.13597   1
  14   0  10 23.8936 4.43153   1
  15   0  10 4.16143 2.93959   1
  16   0  10 11.9547 3.70805   1
  20  -1 -10 -2.7283 1.85524   1
  20   1 -10 -2.0229 2.58869   1
  19  -1 -10 32.4669 4.22287   1
  19   1 -10 30.9146 4.92594   1
 -18  -1  10 6.13097 3.16247   3
  18  -1 -10 6.82331 2.41767   1
  18   1 -10 4.34061 2.66424   1
  17  -1 -10 38.4309 4.31482   1
 -17  -1  10 40.0868 5.09746   3
 -17   1  10 32.4123 4.37464   3
  17   1 -10 28.3272 4.38468   1
 -16  -1  10 3.44344 2.50596   3
  16  -1 -10 1.73743 1.70670   1
  16   1 -10 1.65258 2.15904   1
 -16   1  10 -0.7216 1.72819   3
  15  -1 -10 80.9845 5.26777   1
 -15  -1  10 92.9840 6.21551   3
 -15   1  10 82.0659 5.63918   3
  15   1 -10 89.2861 6.25586   1
 -14  -1  10 -1.0042 1.46516   2
 -14  -1  10 1.66902 2.13766   3
  14  -1 -10 -2.4883 1.08382   1
 -14   1  10 -0.4835 1.45319   3
  14   1 -10 2.66222 2.13135   1
 -13  -1  10 93.9421 5.16179   2
 -13  -1  10 97.5747 6.16135   3
  13  -1 -10 99.5412 5.41064   1
  13   1 -10 98.7160 6.19798   1
 -13   1  10 87.0387 5.47555   3
  12  -1 -10 30.3260 3.44787   1
 -12  -1  10 47.4714 3.66567   2
 -12  -1  10 34.4376 4.12141   3
 -12   1  10 38.9716 4.34550   3
  12   1 -10 50.3485 4.95635   1
  12   1 -10 35.6190 1.44604   2
 -11  -1  10 287.589 10.7268   3
  11  -1 -10 274.459 9.75147   1
 -11  -1  10 280.482 9.24937   2
 -11   1  10 286.644 10.3887   3
  11   1 -10 293.664 10.8243   1
  11   1 -10 285.098 7.33178   2
 -10  -1  10 55.4538 4.30981   3
  10  -1 -10 59.9104 3.87296   1
 -10  -1  10 62.2457 3.81967   2
 -10   1  10 63.0369 4.38240   3
  10   1 -10 62.2094 4.46524   1
  10   1 -10 64.4761 2.62508   2
  -9  -1  10 222.860 8.81203   3
   9  -1 -10 223.982 8.12880   1
  -9  -1  10 241.254 7.73651   2
   9   1 -10 232.750 8.97561   1
  -9   1  10 216.133 8.55004   3
   9   1 -10 226.126 6.41742   2
  -8  -1  10 14.3104 2.53599   3
  -8  -1  10 14.4540 1.99378   2
   8  -1 -10 13.9707 2.03322   1
  -8  -1  10 16.0206 2.63888   1
   8   1 -10 11.8281 1.37345   2
   8   1 -10 15.6936 2.57620   1
  -8   1  10 13.9658 2.32947   3
   7  -1 -10 394.909 12.1772   1
  -7  -1  10 440.387 11.5983   2
  -7  -1  10 407.908 12.9645   1
   7   1 -10 400.276 10.4696   2
   7   1 -10 393.125 12.9076   1
  -7   1  10 416.451 10.6006   2
  -7   1  10 416.024 12.6689   3
  -6  -1  10 1.76700 1.03249   2
  -6  -1  10 1.80790 1.34315   3
   6  -1 -10 1.07435 1.00362   1
  -6  -1  10 -1.0142 1.07203   1
   6   1 -10 0.57991 1.06706   1
  -6   1  10 1.97798 0.83632   2
  -6   1  10 2.17642 1.31302   3
  -5  -1  10 799.405 20.8684   3
  -5  -1  10 788.231 19.2248   2
   5  -1 -10 772.979 20.6177   1
  -5  -1  10 772.203 21.3070   1
   5   1 -10 747.707 20.3520   4
  -5   1  10 767.088 20.5951   3
   5   1 -10 755.406 21.2349   1
  -5   1  10 804.391 18.5567   2
   5   1 -10 783.772 18.5141   2
  -4  -1  10 5.85554 1.32826   2
   4  -1 -10 4.76588 1.34366   1
  -4  -1  10 4.44348 1.66735   3
  -4   1  10 4.51788 1.42502   3
   4   1 -10 3.87567 1.37648   1
   4   1 -10 4.46253 0.99297   2
  -4   1  10 5.43284 1.13518   2
   4   1 -10 4.51356 1.16047   4
  -3  -1  10 178.909 5.86760   2
   3  -1 -10 178.241 4.54779   2
  -3  -1  10 175.030 6.93601   1
   3  -1 -10 173.753 6.47588   1
  -3  -1  10 178.840 6.73529   3
   3  -1 -10 175.916 4.57170   2
   3   1 -10 181.128 5.55886   2
   3   1 -10 178.043 5.94018   4
  -3   1  10 179.794 6.56640   1
  -3   1  10 164.777 6.43801   3
   3   1 -10 179.882 6.93675   1
  -3   1  10 171.552 5.48947   2
   2  -1 -10 20.3479 2.41507   1
  -2  -1  10 20.1941 2.00496   2
  -2  -1  10 20.8474 2.54202   1
  -2  -1  10 17.1255 2.27016   3
   2  -1 -10 18.2064 1.31110   2
   2   1 -10 25.8552 1.87768   2
  -2   1  10 20.6623 1.91878   2
  -2   1  10 23.0070 2.56818   3
  -2   1  10 19.4281 2.31517   1
   2   1 -10 26.0167 2.84763   1
   1  -1 -10 96.1863 3.59461   4
  -1  -1  10 117.645 4.32102   2
  -1  -1  10 115.273 4.82244   3
  -1  -1  10 118.338 5.34890   1
   1  -1 -10 110.811 5.07090   1
   1  -1 -10 116.644 3.78447   2
  -1   1  10 115.890 4.29267   2
   1   1 -10 113.450 4.55832   4
  -1   1  10 124.277 5.30735   1
  -1   1  10 120.902 4.92128   3
   1   1 -10 120.302 5.28495   1
   0  -1 -10 607.827 15.9326   4
   0  -1  10 574.318 16.9062   1
   0  -1 -10 597.693 16.8581   1
   0  -1  10 612.436 15.9680   3
   0  -1 -10 600.867 14.5514   2
   0   1  10 600.238 15.0894   2
   0   1  10 629.339 17.0570   1
   0   1  10 606.012 16.1033   3
   0   1 -10 588.385 16.8679   1
   0   1 -10 601.606 16.6486   4
  -1  -1 -10 170.827 5.81444   4
  -1  -1 -10 171.768 6.75943   1
   1  -1  10 172.115 6.94706   1
   1  -1  10 176.202 6.07206   3
   1  -1  10 174.082 5.52754   2
  -1   1 -10 170.715 6.29123   4
   1   1  10 171.170 6.84119   1
   1   1  10 178.154 5.86202   2
   1   1  10 186.153 6.33613   3
  -1   1 -10 183.631 6.92556   1
  -2  -1 -10 81.1647 4.34996   1
   2  -1  10 77.8307 4.35446   1
  -2  -1 -10 74.1865 3.61878   4
   2  -1  10 71.8907 3.10702   2
  -2   1 -10 72.7128 4.12661   1
  -2   1 -10 71.8440 3.85379   4
   2   1  10 77.2669 3.67220   3
   2   1  10 74.0890 4.33732   1
   2   1  10 74.9786 3.54476   2
   3  -1  10 74.7830 3.02592   2
   3  -1  10 76.7285 4.32573   1
  -3  -1 -10 76.8765 3.95338   4
  -3  -1 -10 86.1245 4.55697   1
   3  -1  10 60.8308 3.07294   3
  -3   1 -10 85.0595 4.43139   1
   3   1  10 76.9761 4.39301   1
   3   1  10 79.2948 3.66449   2
   3   1  10 79.4604 3.66739   3
  -4  -1 -10 1.12821 1.27126   1
   4  -1  10 0.58848 0.90664   3
   4  -1  10 -0.0924 1.13488   1
  -4  -1 -10 -0.2655 1.47929   4
   4  -1  10 0.39277 0.67589   2
   4   1  10 1.97276 1.08668   2
   4   1  10 0.49258 1.23172   1
   4   1  10 0.75526 0.89221   3
   5  -1  10 4.71168 1.79239   1
  -5  -1 -10 3.11810 1.58009   1
   5  -1  10 3.67309 0.71270   2
   5   1  10 6.11559 1.95207   1
   5   1  10 4.57539 1.18454   3
   5   1  10 4.47043 1.33733   2
   6  -1  10 214.828 8.61665   1
  -6  -1 -10 227.124 8.79364   1
   6   1  10 220.293 8.91210   1
   6   1  10 213.725 7.17532   2
   7  -1  10 2.72328 1.68763   1
   7   1  10 0.74102 1.64343   1
   7   1  10 1.78934 1.22644   2
   8  -1  10 7.21103 2.11095   1
   8   1  10 6.90200 2.42295   1
   8   1  10 2.46763 1.20912   2
   9  -1  10 26.3701 3.70482   1
   9   1  10 30.3615 4.08199   1
   9   1  10 29.6796 2.74070   2
  10  -1  10 -0.3860 1.70626   1
  10   1  10 -0.2420 1.10487   2
  10   1  10 -2.4558 1.68121   1
  11  -1  10 9.94978 2.79281   1
  11   1  10 11.4635 1.73161   2
  11   1  10 11.3918 3.14467   1
  12  -1  10 17.1677 3.52314   1
  12   1  10 14.2452 1.66418   2
  12   1  10 11.2433 3.29050   1
  13  -1  10 17.1638 3.46833   1
  13   1  10 15.3683 3.87772   1
  14  -1  10 4.92292 2.79051   1
  14   1  10 2.48533 2.68538   1
  15  -1  10 15.6944 3.69058   1
  15   1  10 17.0086 4.14745   1
  16  -1  10 5.77059 3.04153   1
  16   1  10 -0.4637 2.60522   1
  20  -2 -10 30.6749 3.80669   1
  20   2 -10 37.6212 6.16325   1
  19  -2 -10 0.10040 1.67959   1
  19   2 -10 -2.4165 2.42627   1
  18  -2 -10 7.09377 2.27084   1
 -18  -2  10 3.19134 3.19797   3
  18   2 -10 2.89108 2.91819   1
  17  -2 -10 45.3372 4.04204   1
 -17  -2  10 39.9698 5.49480   3
  17   2 -10 47.5683 5.78757   1
  16  -2 -10 1.04833 1.30024   1
 -16  -2  10 2.81836 2.83580   3
 -16   2  10 -3.7796 1.49727   3
  16   2 -10 -1.2910 1.81396   1
 -15  -2  10 2.56945 2.43725   3
  15  -2 -10 3.23210 1.55294   1
 -15   2  10 3.93167 2.16034   3
  15   2 -10 3.99376 0.91471   2
  15   2 -10 6.55627 2.75140   1
  14  -2 -10 11.2067 2.10388   1
 -14  -2  10 19.6378 3.83708   3
  14   2 -10 14.8014 1.68213   2
  14   2 -10 7.76407 2.70018   1
 -14   2  10 8.69019 2.56862   3
  13  -2 -10 5.79128 1.64635   1
 -13  -2  10 1.25177 2.13801   3
  13   2 -10 6.73804 1.35172   2
  13   2 -10 7.69687 2.55235   1
 -13   2  10 5.89304 2.35912   3
 -12  -2  10 5.82854 2.40981   3
  12  -2 -10 6.62881 1.65753   1
 -12   2  10 2.49780 1.91097   3
  12   2 -10 3.25747 1.29057   2
  12   2 -10 4.17383 2.36147   1
 -11  -2  10 20.3169 3.48417   3
  11  -2 -10 18.5329 2.42734   1
  11   2 -10 21.2626 2.10572   2
 -11   2  10 23.6703 3.31920   3
  11   2 -10 22.2882 3.40034   1
 -10  -2  10 223.879 9.30251   3
  10  -2 -10 226.469 7.85356   1
  10   2 -10 221.346 6.95595   2
  10   2 -10 218.948 9.43107   1
 -10   2  10 215.069 8.72762   3
  -9  -2  10 44.5821 4.50968   1
  -9  -2  10 38.9827 4.27082   3
   9  -2 -10 38.9666 2.97273   1
   9   2 -10 41.2690 4.40246   1
  -9   2  10 40.9492 4.07658   3
   9   2 -10 40.7986 2.69234   2
  -8  -2  10 116.714 6.25814   1
   8   2 -10 123.370 4.73657   2
  -8   2  10 134.519 6.30706   3
   8   2 -10 133.749 6.69898   1
  -7  -2  10 120.353 6.13948   1
   7   2 -10 111.542 4.38790   2
  -7   2  10 114.875 5.65463   3
   7   2 -10 109.992 5.87340   1
  -6  -2  10 16.3986 2.17527   2
  -6  -2  10 17.1670 2.73402   1
  -6  -2  10 8.80602 1.93144   3
   6   2 -10 16.1348 1.97392   4
   6   2 -10 17.4619 1.96213   2
   6   2 -10 15.8180 2.55075   1
   5  -2 -10 89.1662 4.14384   1
  -5  -2  10 86.9288 3.97567   2
  -5  -2  10 90.1136 4.98959   3
  -5  -2  10 88.8751 4.92427   1
   5   2 -10 80.4724 4.77478   1
   5   2 -10 85.0684 3.65055   2
   4  -2 -10 61.0406 3.40025   1
  -4  -2  10 61.3509 4.12936   1
  -4  -2  10 71.8678 4.42115   3
  -4   2  10 60.0335 3.81045   3
   4   2 -10 60.8533 4.08032   1
   4   2 -10 64.1470 3.13749   2
  -4   2  10 72.6148 2.81288   2
  -3  -2  10 41.6365 3.28242   1
  -3  -2  10 40.6004 2.51409   2
   3  -2 -10 40.8516 2.78131   1
  -3  -2  10 37.2368 3.11486   3
   3   2 -10 41.9646 2.49602   2
   3   2 -10 40.7404 2.76791   4
  -3   2  10 45.1198 3.20400   3
  -3   2  10 41.4071 2.21296   2
   3   2 -10 34.8223 3.05415   1
  -2  -2  10 45.4345 3.40227   3
  -2  -2  10 46.4509 3.48245   1
   2  -2 -10 42.1480 2.97198   1
  -2  -2  10 42.3901 2.51182   2
   2   2 -10 44.4173 3.41291   1
   2   2 -10 45.2328 2.63083   2
  -2   2  10 44.0610 2.38243   2
   2   2 -10 45.9230 2.86977   4
   1  -2 -10 14.5565 2.15847   1
  -1  -2  10 15.6862 2.33693   3
  -1  -2  10 12.5954 2.14292   1
  -1   2  10 15.9064 1.71753   2
   1   2 -10 16.6205 2.20325   4
   1   2 -10 15.7695 2.43963   1
  -1   2  10 14.0356 2.26371   1
   0  -2  10 11.2617 2.18550   1
   0  -2 -10 11.0589 1.95714   1
   0  -2  10 5.45891 1.72158   3
   0  -2 -10 9.21846 1.00970   2
   0   2 -10 6.51505 1.61679   4
   0   2  10 8.62229 1.85209   1
   0   2  10 8.53209 1.51954   2
   0   2 -10 7.77205 1.89001   1
  -1  -2 -10 24.3814 1.13675   4
  -1  -2 -10 26.8302 1.77006   2
   1  -2  10 23.2179 2.61127   3
  -1  -2 -10 27.3290 3.10177   1
   1  -2  10 27.4652 3.16118   1
   1   2  10 21.6651 2.80505   1
  -1   2 -10 25.0741 2.70168   4
   1   2  10 21.7629 2.33951   2
   2  -2  10 253.623 8.96916   1
   2  -2  10 242.869 7.87528   3
  -2  -2 -10 238.935 8.80475   1
  -2  -2 -10 242.890 7.08387   4
   2   2  10 231.893 8.80451   1
   2   2  10 250.004 7.69079   2
   3  -2  10 61.1051 4.04210   1
   3  -2  10 60.0317 3.27677   3
  -3  -2 -10 60.2779 4.04298   1
  -3  -2 -10 65.6236 3.19739   4
   3   2  10 55.7200 3.44069   2
   3   2  10 63.0833 4.34151   1
  -4  -2 -10 92.7727 5.15418   1
  -4  -2 -10 86.4181 4.14672   4
   4  -2  10 91.0547 5.03072   1
   4   2  10 94.3007 4.43083   2
   4   2  10 99.3056 5.40959   1
   5  -2  10 233.479 8.99729   1
  -5  -2 -10 244.798 9.41408   1
  -5  -2 -10 242.068 8.36184   4
   5   2  10 242.265 9.54542   1
   5   2  10 238.368 7.99572   2
  -6  -2 -10 118.911 5.68524   4
  -6  -2 -10 120.260 6.36768   1
   6  -2  10 118.150 5.96905   1
   6   2  10 117.171 5.24259   2
   6   2  10 128.212 6.69433   1
   7  -2  10 74.5925 4.76485   1
  -7  -2 -10 73.5213 5.17696   1
   7   2  10 80.1789 5.54313   1
   7   2  10 71.4610 4.09797   2
   8  -2  10 115.100 6.06901   1
   8   2  10 109.975 5.16468   2
   9  -2  10 1.04286 1.69314   1
   9   2  10 -1.2834 1.16550   2
  10  -2  10 24.5589 3.57050   1
  10   2  10 27.2081 3.03699   2
  11  -2  10 0.33089 1.80779   1
  11   2  10 1.44935 1.47586   2
  12  -2  10 48.2330 5.28898   1
  12   2  10 57.5775 3.93511   2
  13  -2  10 1.77407 2.33047   1
  13   2  10 -0.3042 1.40645   2
  14  -2  10 3.36769 2.45586   1
  14   2  10 3.28554 1.53124   2
  15  -2  10 17.2032 3.69866   1
  19  -3 -10 41.5152 3.04154   1
 -18  -3  10 21.4951 4.92126   3
  18  -3 -10 20.9817 2.37005   1
 -17  -3  10 52.0464 6.27380   3
  17  -3 -10 55.0117 3.39521   1
  17   3 -10 53.5056 3.25871   2
  16  -3 -10 1.66554 1.20034   1
 -16  -3  10 0.11999 2.48743   3
 -16   3  10 0.89457 2.20099   3
  16   3 -10 5.25862 1.56858   2
  15  -3 -10 48.3132 3.05807   1
 -15  -3  10 46.4377 5.72972   3
 -15   3  10 48.1132 5.19419   3
  15   3 -10 38.6126 3.17909   2
  14  -3 -10 58.4347 3.30291   1
 -14  -3  10 60.7967 6.48066   3
 -14   3  10 56.6897 5.49263   3
  14   3 -10 62.7710 3.74630   2
  13  -3 -10 0.34025 0.95265   1
 -13  -3  10 -1.0922 2.31832   3
  13   3 -10 -0.6604 1.11364   2
 -13   3  10 -1.2076 1.74045   3
  12  -3 -10 1.28369 1.09797   1
 -12  -3  10 -0.3138 2.39413   3
 -12   3  10 0.86377 1.97283   3
  12   3 -10 3.56184 1.43982   2
  11  -3 -10 42.8229 2.79499   1
 -11  -3  10 38.8669 4.83323   3
 -11   3  10 43.0726 4.74746   3
  11   3 -10 43.1159 3.27695   2
  10  -3 -10 974.279 24.0010   1
 -10  -3  10 932.661 26.7106   3
 -10   3  10 919.107 25.8524   3
  10   3 -10 931.204 23.2095   2
  -9  -3  10 380.154 13.8546   1
  -9  -3  10 376.899 13.6359   3
   9  -3 -10 388.310 11.1371   1
   9   3 -10 387.086 11.1635   2
  -9   3  10 366.640 12.8412   3
  -8  -3  10 686.019 21.1750   1
   8  -3 -10 738.142 18.7126   1
  -8  -3  10 720.939 21.1163   3
   8   3 -10 694.583 17.9788   2
  -8   3  10 692.024 20.3348   3
   7  -3 -10 125.983 5.11479   1
  -7  -3  10 131.914 6.93819   3
  -7  -3  10 135.381 6.88633   1
  -7   3  10 124.173 6.35748   3
   7   3 -10 128.979 5.15925   2
   6  -3 -10 222.927 7.46214   1
  -6  -3  10 220.128 9.26111   1
  -6  -3  10 232.155 9.32051   3
   6   3 -10 226.936 7.30113   2
   6   3 -10 223.878 7.86845   4
  -5  -3  10 100.590 5.67714   1
  -5  -3  10 103.743 5.87993   3
   5   3 -10 106.639 4.45357   2
   5   3 -10 106.994 4.78215   4
  -4  -3  10 99.9200 5.60644   3
  -4  -3  10 98.7593 5.63328   1
   4   3 -10 101.474 4.33065   2
   4   3 -10 100.242 4.64042   4
  -3  -3  10 6.00277 2.08310   1
  -3  -3  10 5.90608 2.17606   3
   3  -3 -10 3.88410 1.34553   1
   3   3 -10 3.62202 1.17698   2
   3   3 -10 7.28834 1.80783   4
  -2  -3  10 487.097 14.9105   3
   2  -3 -10 482.329 14.3218   1
  -2  -3  10 518.110 15.5564   1
   2   3 -10 503.909 13.1002   2
   2   3 -10 498.198 14.4696   4
  -1  -3  10 30.6247 3.44150   3
  -1  -3  10 31.5103 3.54076   1
   1  -3 -10 27.9630 2.86839   1
   1   3 -10 29.0122 2.59363   2
   1   3 -10 31.8215 2.74142   4
   0  -3 -10 236.777 8.57762   1
   0  -3  10 243.479 9.11050   1
   0  -3  10 231.255 8.50659   3
   0   3  10 235.058 7.28224   2
   0   3 -10 236.890 8.01837   4
   1  -3  10 20.1558 2.85018   1
   1  -3  10 23.3814 2.84039   3
  -1  -3 -10 20.5191 2.70475   1
   1   3  10 20.3829 2.22433   2
  -1   3 -10 28.4499 2.95371   4
  -2  -3 -10 90.4195 2.74428   2
   2  -3  10 98.0547 4.78179   3
   2  -3  10 96.0140 5.28481   1
  -2  -3 -10 98.0676 5.32460   1
   2   3  10 90.8919 4.36565   2
  -3  -3 -10 46.9824 4.07259   1
   3  -3  10 46.5689 3.28881   3
   3  -3  10 41.1589 3.95743   1
   3   3  10 44.3231 3.43502   2
  -4  -3 -10 1110.48 29.9371   1
   4  -3  10 1103.74 29.4034   1
   4   3  10 1093.09 26.9459   2
   5  -3  10 24.7595 3.20453   1
  -5  -3 -10 29.5501 3.79708   1
   5   3  10 32.3224 3.20708   2
  -6  -3 -10 26.0833 2.50047   4
  -6  -3 -10 24.4894 3.66745   1
   6  -3  10 16.5908 2.74735   1
   6   3  10 22.7706 2.82281   2
  -7  -3 -10 0.66732 1.66749   1
   7  -3  10 0.29682 1.41465   1
  -7  -3 -10 0.04783 1.50460   4
   7   3  10 0.89897 1.42149   2
  -8  -3 -10 1.45539 1.96848   4
   8  -3  10 3.35822 1.73869   1
   8   3  10 0.25873 1.50438   2
  -9  -3 -10 3.39248 2.55419   4
   9  -3  10 5.95309 1.99941   1
   9   3  10 5.76928 1.87816   2
 -10  -3 -10 9.47970 3.08079   4
  10  -3  10 4.64082 2.08545   1
  10   3  10 8.61181 2.26110   2
  11  -3  10 0.58267 1.73083   1
  11   3  10 0.21134 1.60918   2
  12  -3  10 -2.7069 1.52180   1
  12   3  10 0.68653 1.75486   2
  13  -3  10 1.37882 2.22905   1
  13   3  10 9.65859 2.43505   2
  14  -3  10 2.01549 2.40971   1
  14   3  10 8.77423 2.46587   2
 -17  -4  10 5.04847 3.77514   3
  17   4 -10 11.8592 2.45179   2
 -16  -4  10 -0.7394 2.72213   3
  16   4 -10 4.04288 1.97841   2
 -15  -4  10 -0.1000 2.65669   3
 -15   4  10 0.62415 2.21520   3
  15   4 -10 1.48780 1.60093   2
 -14  -4  10 0.85188 2.43950   3
 -14   4  10 -2.4157 1.89643   3
  14   4 -10 -0.1219 1.51856   2
 -13  -4  10 23.1923 4.53925   3
 -13   4  10 19.3212 3.69307   3
  13   4 -10 23.2486 2.89495   2
 -12  -4  10 17.3474 3.82912   3
  12   4 -10 21.5555 2.91993   2
 -12   4  10 20.2487 3.75624   3
 -11  -4  10 34.9069 4.93830   3
 -11   4  10 35.1473 4.38397   3
  11   4 -10 32.5632 3.31854   2
  10  -4 -10 8.12848 1.08207   1
 -10  -4  10 11.8336 3.54586   3
  10  -4 -10 9.21235 1.17531   1
 -10  -4  10 9.35985 2.96364   1
 -10   4  10 5.91389 2.39452   3
  10   4 -10 9.14249 2.12022   2
   9  -4 -10 3.81210 0.96119   1
  -9  -4  10 3.22981 2.69766   3
  -9  -4  10 4.15056 2.51979   1
   9   4 -10 3.37901 1.62976   2
  -9   4  10 2.25278 2.17966   3
   8  -4 -10 1.51564 0.90537   1
  -8  -4  10 3.83934 2.29343   1
  -8  -4  10 1.87632 2.34517   3
   8   4 -10 0.89548 1.30906   2
  -7  -4  10 61.9718 6.03642   3
   7  -4 -10 63.1351 3.22105   1
  -7  -4  10 59.3828 4.89177   1
   7   4 -10 56.6514 3.79996   4
   7   4 -10 62.8251 3.74591   2
  -6  -4  10 1.02391 2.13660   3
   6  -4 -10 -0.1455 0.75310   1
  -6  -4  10 -0.1546 1.40904   1
   6   4 -10 -0.1021 1.23023   4
   6   4 -10 0.63559 1.10162   2
  -5  -4  10 13.1923 2.88006   1
   5  -4 -10 13.8718 1.89459   1
  -5  -4  10 16.5588 3.10777   3
   5   4 -10 16.9863 2.47941   4
   5   4 -10 19.1255 2.37506   2
  -4  -4  10 83.5406 5.77271   3
   4  -4 -10 84.0180 4.20032   1
  -4  -4  10 75.9659 5.28457   1
   4   4 -10 78.5490 4.35613   4
   4   4 -10 88.1929 4.24755   2
  -3  -4  10 106.874 6.35763   3
   3  -4 -10 114.424 5.20722   1
  -3  -4  10 113.343 6.32361   1
   3   4 -10 111.449 5.20013   4
   3   4 -10 110.837 4.79948   2
   2  -4 -10 22.7349 2.65903   1
  -2  -4  10 19.6847 3.02702   1
  -2  -4  10 23.6358 3.38341   3
   2   4 -10 25.7929 2.87844   4
   1  -4 -10 27.1981 2.97413   1
  -1  -4  10 34.9092 4.02689   1
  -1  -4  10 42.6068 4.35306   3
   1   4 -10 30.3037 3.12357   4
   0  -4 -10 76.5266 4.56412   1
   0  -4  10 74.0851 4.99834   1
   0  -4  10 71.9602 4.82327   3
   0   4 -10 74.6423 4.15675   4
  -1  -4 -10 21.5113 3.07149   1
   1  -4  10 29.6412 3.48808   3
   1  -4  10 26.4257 3.43136   1
  -1   4 -10 31.9983 3.17462   4
   2  -4  10 2.61814 1.87801   1
   2  -4  10 3.41690 1.80044   3
  -2  -4 -10 3.62626 1.85926   1
   3  -4  10 195.532 8.10490   1
  -3  -4 -10 177.151 8.13226   1
   3  -4  10 176.773 7.28334   3
   3   4  10 181.573 6.85295   2
   4  -4  10 7.10330 2.00778   1
  -4  -4 -10 7.07661 2.41820   1
   4   4  10 9.06736 2.06424   2
  -5  -4 -10 6.43487 2.31031   1
   5  -4  10 5.75375 1.99541   1
  -5  -4 -10 6.33326 0.94904   2
   5   4  10 10.4815 2.19547   2
   6  -4  10 4.80914 1.95890   1
   6   4  10 6.26607 2.02418   2
   7  -4  10 15.2274 2.68157   1
  -7  -4 -10 15.2046 3.18591   1
   7   4  10 12.8875 2.55169   2
   8  -4  10 34.9607 3.84153   1
  -8  -4 -10 30.7432 4.62876   1
   8   4  10 32.4955 3.64936   2
   9  -4  10 9.27490 2.42214   1
   9   4  10 6.81317 2.47665   2
  10  -4  10 53.1594 4.46902   1
  10   4  10 42.3315 4.35151   2
  11  -4  10 13.1576 2.78433   1
  11   4  10 8.02453 2.70140   2
  12  -4  10 11.5854 2.76288   1
  12   4  10 10.3693 2.86712   2
  13  -4  10 6.65327 2.42817   1
  13   4  10 11.6282 2.85572   2
 -15  -5  10 18.4171 4.76028   3
  15   5 -10 23.4588 3.48469   2
 -14  -5  10 27.5319 5.77328   3
 -14   5  10 25.7368 4.54950   3
  14   5 -10 36.2571 4.10271   2
 -13  -5  10 6.01800 3.54563   3
  13   5 -10 10.1536 2.47486   2
 -13   5  10 5.42356 2.77928   3
 -12  -5  10 -4.0899 2.62918   3
  12   5 -10 -2.6095 1.40244   2
 -12   5  10 2.87209 2.30463   3
 -11  -5  10 -0.1946 2.28204   3
 -11   5  10 2.89703 2.21740   3
  11   5 -10 -0.6955 1.67297   2
 -10  -5  10 2.47102 2.70340   3
 -10  -5  10 0.40685 2.46726   1
 -10   5  10 1.64352 2.41103   3
  10   5 -10 -2.0630 1.41850   2
  -9  -5  10 -0.4151 2.15795   3
  -9  -5  10 0.78477 2.29192   1
   9   5 -10 3.31678 1.74309   2
   8  -5 -10 80.3792 2.88427   1
  -8  -5  10 77.0514 6.26071   1
  -8  -5  10 96.7102 7.06882   3
   8  -5 -10 81.0878 2.83699   1
   8   5 -10 77.6814 4.74942   2
  -7  -5  10 1.06359 1.87885   1
  -7  -5  10 -1.1907 2.20882   3
   7  -5 -10 0.32607 0.89244   1
   7   5 -10 -1.3235 1.34646   4
   7   5 -10 2.68271 1.53980   2
   6  -5 -10 16.1481 1.97272   1
  -6  -5  10 18.0432 3.71695   3
  -6  -5  10 16.8624 3.36267   1
   6   5 -10 18.4596 2.56070   2
   6   5 -10 17.9690 2.92146   4
  -5  -5  10 3.65617 2.39367   3
   5  -5 -10 4.24932 1.39089   1
  -5  -5  10 5.07534 2.64658   1
   5   5 -10 6.95800 2.13755   4
  -4  -5  10 46.0065 5.37208   3
  -4  -5  10 55.1291 5.56540   1
   4  -5 -10 52.1958 3.50078   1
   4   5 -10 56.0039 4.02567   4
   3  -5 -10 -0.8382 1.13207   1
  -3  -5  10 0.20452 1.88548   1
  -3  -5  10 -1.8466 2.03009   3
   3   5 -10 0.03673 1.50320   4
   2  -5 -10 80.6630 4.72743   1
  -2  -5  10 92.2993 6.00015   3
  -2  -5  10 84.8418 5.92952   1
   2   5 -10 81.2271 4.67024   4
  -1  -5  10 9.87529 2.59772   3
  -1  -5  10 11.9065 2.76413   1
   1  -5 -10 14.5159 2.53640   1
   1   5 -10 17.0328 2.60178   4
   0  -5 -10 1.61537 1.57117   1
   0  -5  10 -1.3014 1.59617   3
   0  -5  10 1.78424 1.83343   1
   1  -5  10 -2.2607 1.51555   3
   1  -5  10 -0.8588 1.56592   1
  -1  -5 -10 0.61726 1.52188   1
   2  -5  10 2.48279 1.76661   1
  -2  -5 -10 -0.3551 1.54772   1
   2  -5  10 2.07739 1.82416   3
   3  -5  10 0.25246 1.70202   1
   3  -5  10 3.57021 1.87869   3
  -3  -5 -10 0.63408 1.89133   1
   4  -5  10 0.97989 1.66042   1
  -4  -5 -10 0.35630 1.85443   1
  -5  -5 -10 1.74128 2.23360   1
   5  -5  10 3.82696 1.93254   1
   6  -5  10 52.1313 4.31529   1
  -6  -5 -10 48.8069 5.58771   1
   6   5  10 45.4944 4.42290   2
  -7  -5 -10 4.95405 2.85650   1
   7  -5  10 13.7644 2.68792   1
   7   5  10 6.27557 2.45846   2
   8  -5  10 -1.7218 1.46656   1
  -8  -5 -10 0.14547 2.49226   1
   8   5  10 -0.1162 2.13470   2
   9  -5  10 54.9019 4.53102   1
   9   5  10 55.1579 5.18402   2
  10  -5  10 6.31854 2.08219   1
  10   5  10 4.77958 2.59771   2
  11  -5  10 -0.0956 1.68473   1
  11   5  10 1.24006 2.34457   2
 -13  -6  10 4.17299 3.71030   3
 -13   6  10 1.40220 3.09842   3
  13   6 -10 4.41460 2.38534   2
 -12  -6  10 7.69694 4.11596   3
 -12   6  10 3.86465 3.01406   3
  12   6 -10 2.28521 2.28984   2
 -11  -6  10 -1.0948 2.97486   3
  11   6 -10 2.67900 2.27991   2
 -11   6  10 0.38747 2.50792   3
 -10  -6  10 -1.0776 2.34958   1
 -10  -6  10 -0.0075 3.04389   3
  10   6 -10 0.58383 1.80866   2
  -9  -6  10 -0.4941 2.46713   3
  -9  -6  10 4.79464 2.93275   1
   9   6 -10 1.95820 1.84365   2
  -8  -6  10 3.96012 3.28104   3
  -8  -6  10 1.74546 2.48902   1
   8   6 -10 -0.0158 1.67627   2
  -7  -6  10 -1.1482 2.33641   1
  -7  -6  10 1.08372 2.41212   3
   6  -6 -10 1.63080 0.96525   1
  -6  -6  10 -0.2780 2.32068   1
  -6  -6  10 -2.2834 2.00614   3
   6   6 -10 1.13272 1.81694   4
   5  -6 -10 22.6087 2.45963   1
  -5  -6  10 26.0646 4.53317   3
  -5  -6  10 17.8440 3.65417   1
   5   6 -10 29.5453 3.79009   4
  -4  -6  10 17.5746 3.98830   3
  -4  -6  10 22.8906 3.94829   1
   4  -6 -10 18.6626 2.49542   1
   4   6 -10 24.9156 3.42909   4
  -3  -6  10 1.35060 2.10810   1
   3  -6 -10 2.71630 1.63151   1
  -3  -6  10 1.96675 2.67822   3
   3   6 -10 1.38516 1.72004   4
   2  -6 -10 20.0549 3.05458   1
  -2  -6  10 18.6886 3.46597   1
  -2  -6  10 17.8527 3.72452   3
   2   6 -10 20.2002 3.03849   4
  -1  -6  10 1.84698 2.67568   3
   1  -6 -10 0.30970 1.57853   1
  -1  -6  10 -0.6110 1.83633   1
   0  -6  10 -1.1130 1.95791   3
   0  -6 -10 0.62648 1.75860   1
   0  -6  10 3.15693 2.23127   1
  -1  -6 -10 0.84659 1.83606   1
   1  -6  10 1.72716 2.11785   3
   1  -6  10 0.40726 1.86447   1
   2  -6  10 5.33790 2.35001   3
   2  -6  10 3.63009 2.15836   1
  -2  -6 -10 6.56094 2.64468   1
  -3  -6 -10 -0.7485 1.95224   1
   3  -6  10 0.18125 1.70311   1
   4  -6  10 1.76444 1.76532   1
  -4  -6 -10 0.40253 2.26328   1
   5  -6  10 0.60612 1.70658   1
  -5  -6 -10 0.90091 2.37577   1
  -6  -6 -10 3.06945 2.71756   1
   6  -6  10 -1.0152 1.45861   1
  -7  -6 -10 16.5000 4.17168   1
   7  -6  10 8.99804 2.33971   1
  -8  -6 -10 27.1468 4.92825   1
   8  -6  10 22.9932 3.04691   1
   8   6  10 21.6724 3.92612   2
  -8  -7  10 2.26589 3.12321   3
  -8  -7  10 -1.2259 2.64437   1
  -7  -7  10 4.58084 3.45087   3
  -7  -7  10 2.78506 3.14627   1
  -6  -7  10 -6.2413 2.16850   1
  -6  -7  10 -1.8597 2.53688   3
   6   7 -10 0.38837 2.30590   4
  -5  -7  10 4.50327 3.18974   3
  -5  -7  10 1.76700 2.85016   1
   5  -7 -10 3.58216 1.23010   1
   5   7 -10 5.21146 2.59012   4
   4  -7 -10 1.80686 1.39840   1
  -4  -7  10 4.99922 3.13439   3
  -4  -7  10 0.52002 2.48115   1
   4   7 -10 1.77340 2.33183   4
  -3  -7  10 24.0532 4.56933   1
   3  -7 -10 24.9676 3.15072   1
  -3  -7  10 24.5014 4.92474   3
  -2  -7  10 4.69391 2.87813   1
  -2  -7  10 3.56438 2.93849   3
  -1  -7  10 1.81865 2.72840   3
  -1  -7  10 -2.4775 2.16823   1
   1  -7 -10 -0.6871 1.80123   1
   0  -7  10 15.7360 3.49514   1
   0  -7 -10 13.4982 3.18412   1
  -1  -7 -10 9.33198 2.80963   1
   1  -7  10 14.9517 3.27959   1
   2  -7  10 -0.2139 1.83452   1
  -2  -7 -10 1.89967 2.37692   1
  -3  -7 -10 1.97267 2.49956   1
   3  -7  10 1.92804 2.02299   1
   4  -7  10 0.58905 1.83147   1
  -4  -7 -10 0.73423 2.54018   1
  20   0 -11 -2.4235 2.24510   1
  19   0 -11 18.6037 3.83921   1
  18   0 -11 -0.4598 2.14226   1
 -18   0  11 -0.4381 2.35696   3
 -17   0  11 176.260 8.98369   3
  17   0 -11 169.809 8.86638   1
  16   0 -11 2.43579 2.05017   1
 -16   0  11 0.74397 2.11985   3
 -15   0  11 5.47080 2.28886   3
  15   0 -11 6.49089 2.38954   1
 -14   0  11 0.88427 1.98036   3
  14   0 -11 0.79401 1.77170   1
  13   0 -11 2.41620 1.69495   1
 -13   0  11 1.81848 2.13166   3
  12   0 -11 0.59809 1.47690   1
  12   0 -11 0.83745 1.47923   1
 -12   0  11 -0.6799 1.50904   3
 -11   0  11 1.25005 1.67181   3
  11   0 -11 3.72689 1.61329   1
 -10   0  11 0.71197 1.45139   3
  10   0 -11 -0.0393 1.14693   1
 -10   0  11 -0.0959 0.93874   2
  -9   0  11 71.3598 4.60391   3
   9   0 -11 78.2260 4.60939   1
  -9   0  11 74.6737 3.69695   2
  -8   0  11 -0.6399 1.37967   3
  -8   0  11 -0.5929 0.78467   2
   8   0 -11 0.31157 1.10563   1
  -7   0  11 21.2298 2.12946   2
   7   0 -11 21.0336 1.23077   2
   7   0 -11 20.0365 2.64046   1
   6   0 -11 -0.0801 0.51441   2
  -6   0  11 1.35496 1.16618   3
   6   0 -11 0.36311 1.11542   1
  -6   0  11 0.43699 0.91078   2
  -6   0  11 0.77629 1.09666   1
  -5   0  11 299.002 9.93251   1
   5   0 -11 288.511 9.82837   1
   5   0 -11 285.422 7.54617   2
  -5   0  11 293.619 9.84190   3
  -5   0  11 285.650 8.48705   2
  -4   0  11 1.50962 1.15671   1
  -4   0  11 -0.6071 0.74691   2
   4   0 -11 2.55466 0.77373   2
  -4   0  11 -0.8370 0.98266   3
   4   0 -11 -0.3683 0.92372   1
   3   0 -11 207.355 7.56116   1
   3   0 -11 197.232 6.13790   4
  -3   0  11 201.333 6.45980   2
  -3   0  11 212.151 7.44540   3
   3   0 -11 188.177 5.78518   2
  -3   0  11 190.488 7.41779   1
  -2   0  11 -0.6856 1.04619   1
   2   0 -11 -0.4238 0.82158   4
  -2   0  11 -0.5068 0.92193   3
   2   0 -11 0.16922 0.73705   2
  -2   0  11 -0.2339 0.76465   2
   2   0 -11 -1.2928 0.82267   1
  -1   0  11 721.046 18.2461   3
  -1   0  11 666.678 19.0639   1
   1   0 -11 689.155 19.0216   1
   1   0 -11 669.059 16.6270   2
  -1   0  11 681.573 17.0789   2
   1   0 -11 681.605 18.3594   4
   0   0  11 1.03073 1.08750   3
   0   0 -11 -0.1293 1.07456   4
   0   0  11 0.40637 0.91886   2
   0   0 -11 1.18527 1.17204   1
   0   0  11 0.24735 1.31491   1
  -1   0 -11 787.608 21.0762   4
   1   0  11 773.861 19.1364   2
   1   0  11 805.210 19.9650   3
   1   0  11 754.897 21.3579   1
  -1   0 -11 765.410 21.2777   1
   2   0  11 -0.6792 0.82139   2
  -2   0 -11 0.82125 1.10316   1
   2   0  11 0.24429 0.92930   3
   2   0  11 -0.2022 1.30201   1
  -2   0 -11 0.07024 0.31487   4
   4   0  11 -0.2635 0.74981   2
   4   0  11 1.04546 1.45452   1
  -4   0 -11 -1.2076 0.97875   1
   4   0  11 0.69008 0.43259   3
   5   0  11 17.9537 2.01372   2
   6   0  11 2.19716 1.88652   1
   6   0  11 0.80589 1.01422   2
   7   0  11 514.984 16.5551   1
   7   0  11 516.775 13.1375   2
   8   0  11 0.69084 0.86408   2
   8   0  11 -0.8066 1.62399   1
   9   0  11 0.37033 1.58994   1
   9   0  11 1.99010 0.79744   2
  10   0  11 0.20159 1.87464   1
  11   0  11 -0.2446 1.95857   1
  12   0  11 -0.5735 2.14696   1
  13   0  11 79.2133 6.59260   1
  14   0  11 0.73320 2.53846   1
  15   0  11 1.18940 2.61076   1
  20  -1 -11 135.014 7.94162   1
  20   1 -11 124.379 8.90433   1
  19  -1 -11 2.12237 2.27483   1
  19   1 -11 -1.5321 2.10686   1
 -18  -1  11 31.6191 4.88312   3
  18  -1 -11 36.3138 4.44679   1
  18   1 -11 40.3407 5.38220   1
  17  -1 -11 3.78430 2.08677   1
 -17  -1  11 5.39336 2.93212   3
  17   1 -11 4.75048 2.78055   1
 -17   1  11 1.21996 2.35176   3
  16  -1 -11 0.71163 1.64375   1
 -16  -1  11 1.91868 2.17773   3
  16   1 -11 3.24434 2.50308   1
 -16   1  11 5.47522 2.57657   3
  15  -1 -11 2.06595 1.74363   1
 -15  -1  11 -0.6222 2.10240   3
 -15   1  11 3.67944 2.26845   3
  15   1 -11 -1.3579 1.79239   1
 -14  -1  11 45.1721 5.02026   3
  14  -1 -11 47.7193 4.12411   1
 -14  -1  11 43.1703 4.14882   2
  14   1 -11 49.5312 5.39892   1
 -14   1  11 48.7313 4.93054   3
 -13  -1  11 116.986 6.67076   3
  13  -1 -11 112.612 5.93107   1
 -13  -1  11 106.821 5.66980   2
  13   1 -11 104.032 6.54046   1
 -13   1  11 110.433 6.39379   3
 -12  -1  11 15.6096 3.15400   3
 -12  -1  11 17.3424 2.68383   2
  12  -1 -11 16.0605 2.69841   1
  12   1 -11 14.6369 1.01198   2
 -12   1  11 14.1147 2.95221   3
  12   1 -11 16.3193 3.09401   1
 -11  -1  11 2.10969 1.53893   2
  11  -1 -11 0.34599 1.25593   1
 -11  -1  11 3.10890 2.28218   3
 -11   1  11 2.89485 1.99342   3
  11   1 -11 1.61611 0.71649   2
  11   1 -11 -0.0808 1.50263   1
 -10  -1  11 13.6603 2.23485   2
 -10  -1  11 13.6040 2.85379   3
  10  -1 -11 14.3115 2.33430   1
  10   1 -11 16.4719 2.83526   1
 -10   1  11 13.2608 2.74496   3
  10   1 -11 12.4046 1.37997   2
  -9  -1  11 11.9894 2.03679   2
   9  -1 -11 13.7893 2.25191   1
  -9  -1  11 8.07623 2.24877   3
   9   1 -11 13.3151 1.45710   2
  -9   1  11 11.5508 2.56668   3
   9   1 -11 15.2339 2.80998   1
  -8  -1  11 12.9600 2.04064   2
   8  -1 -11 11.1351 2.02056   1
   8   1 -11 11.2785 2.20708   1
   8   1 -11 11.5354 1.43140   2
  -8   1  11 13.7912 2.45873   3
  -7  -1  11 11.8025 2.20699   1
   7  -1 -11 11.9538 1.98428   1
  -7  -1  11 14.4337 1.98260   2
   7   1 -11 16.2689 2.60551   1
   7   1 -11 12.0498 1.44246   2
  -7   1  11 15.5197 1.75164   2
  -6  -1  11 267.125 9.61852   1
  -6  -1  11 252.892 9.27782   3
  -6  -1  11 260.534 8.22130   2
   6  -1 -11 280.083 9.14534   1
   6   1 -11 251.261 9.43160   1
  -6   1  11 265.395 7.62066   2
  -5  -1  11 84.0816 4.70271   3
  -5  -1  11 95.0082 4.18081   2
   5  -1 -11 81.9507 4.32978   1
   5   1 -11 81.6481 3.59257   4
  -5   1  11 85.0521 4.64532   3
  -5   1  11 89.8957 3.65476   2
   5   1 -11 85.0477 4.75299   1
   5   1 -11 89.9735 3.57732   2
  -4  -1  11 314.832 9.15923   2
  -4  -1  11 308.096 10.2496   3
   4  -1 -11 308.824 7.12423   2
  -4  -1  11 321.805 10.6725   1
   4  -1 -11 297.331 9.94876   1
   4  -1 -11 315.710 7.13631   2
  -4   1  11 316.184 10.1631   1
   4   1 -11 312.785 8.60827   2
   4   1 -11 301.432 9.27756   4
  -4   1  11 321.725 10.2291   3
   4   1 -11 311.271 10.4928   1
  -4   1  11 301.402 8.65811   2
  -3  -1  11 11.3216 2.02092   3
   3  -1 -11 12.2993 1.94531   1
  -3  -1  11 8.89861 1.58759   2
   3  -1 -11 9.67508 0.96944   2
  -3  -1  11 11.6607 2.11653   1
   3   1 -11 12.7470 1.77534   4
   3   1 -11 14.1565 1.70555   2
  -3   1  11 12.2720 1.65687   2
  -3   1  11 12.5639 2.06195   1
  -3   1  11 12.1900 2.07442   3
   3   1 -11 10.4620 2.12869   1
   2  -1 -11 716.130 19.4076   1
  -2  -1  11 698.715 17.5731   2
   2  -1 -11 710.232 16.5319   2
  -2  -1  11 703.853 18.9654   3
  -2  -1  11 700.288 19.8250   1
  -2   1  11 712.491 18.9725   3
   2   1 -11 709.972 17.3332   2
  -2   1  11 690.670 19.4424   1
   2   1 -11 712.563 19.2212   4
   2   1 -11 718.439 19.8543   1
  -2   1  11 719.496 17.5238   2
  -1  -1  11 144.477 6.30135   1
   1  -1 -11 146.996 4.58302   2
   1  -1 -11 138.302 6.01032   1
  -1  -1  11 134.236 5.01589   2
   1  -1 -11 137.391 4.51843   4
  -1  -1  11 148.403 5.85102   3
  -1   1  11 141.205 5.79695   3
  -1   1  11 133.871 5.07245   2
  -1   1  11 147.758 6.23892   1
   1   1 -11 152.109 5.08046   2
   1   1 -11 143.259 6.24461   1
   1   1 -11 140.190 5.43995   4
   0  -1 -11 188.842 5.98627   2
   0  -1  11 206.139 7.12189   3
   0  -1 -11 202.750 6.39852   4
   0  -1  11 203.214 7.91562   1
   0  -1 -11 204.822 7.78117   1
   0   1 -11 201.431 7.08804   4
   0   1  11 231.998 8.08165   1
   0   1  11 200.960 7.23234   3
   0   1  11 198.525 6.58686   2
   0   1 -11 207.367 7.83396   1
   1  -1  11 0.08454 1.08693   3
   1  -1  11 1.04877 0.88210   2
  -1  -1 -11 1.10633 1.15013   4
   1  -1  11 1.14438 1.24925   1
  -1  -1 -11 -0.5735 1.08364   1
   1   1  11 -0.1493 1.10743   1
  -1   1 -11 -0.1786 1.35511   4
   1   1  11 -0.3184 1.02591   3
  -1   1 -11 1.35016 1.21490   1
   1   1  11 -0.7636 0.91926   2
  -2  -1 -11 36.2978 2.71788   4
   2  -1  11 34.0893 2.26919   2
   2  -1  11 32.2247 3.30015   1
  -2  -1 -11 33.9715 2.98828   1
   2  -1  11 34.4665 2.59530   3
  -2   1 -11 33.7188 3.07136   4
   2   1  11 31.2757 2.52763   2
   2   1  11 33.7094 3.41960   1
   2   1  11 42.2855 2.77977   3
  -2   1 -11 37.4116 3.61552   1
  -3  -1 -11 22.9477 2.65962   4
  -3  -1 -11 19.2813 2.74170   1
   3  -1  11 19.4047 1.82365   2
   3  -1  11 14.2726 2.34687   1
   3   1  11 22.1343 2.34204   3
   3   1  11 18.3982 2.78606   1
   3   1  11 20.5600 2.28127   2
  -4  -1 -11 2.84311 1.86530   4
   4  -1  11 1.20910 1.48523   1
  -4  -1 -11 4.19496 1.67484   1
   4  -1  11 2.25204 0.86249   2
   4   1  11 2.90816 1.37607   2
   4   1  11 2.89779 1.19782   3
   4   1  11 0.46775 1.27499   1
  -5  -1 -11 4.47494 2.00679   4
   5  -1  11 5.48712 0.92657   2
  -5  -1 -11 3.92408 1.62693   1
   5  -1  11 5.44469 1.99587   1
   5   1  11 6.30668 1.45189   3
   5   1  11 5.47615 1.51028   2
   5   1  11 7.37890 2.20019   1
   6  -1  11 45.2392 3.99551   1
   6   1  11 50.5543 3.27932   2
   6   1  11 58.2784 4.59593   1
   7  -1  11 33.7833 3.90376   1
   7   1  11 48.1594 3.24524   2
   7   1  11 40.4373 4.47690   1
   8  -1  11 133.635 7.07780   1
   8   1  11 138.942 5.55106   2
   8   1  11 137.761 7.46468   1
   9  -1  11 2.55164 1.91297   1
   9   1  11 -0.1644 1.12907   2
   9   1  11 0.76150 2.00828   1
  10  -1  11 16.3715 3.29932   1
  10   1  11 15.7329 2.14006   2
  10   1  11 19.0774 3.82517   1
  11  -1  11 -0.7822 1.89169   1
  11   1  11 0.94189 1.17167   2
  11   1  11 3.19254 2.35255   1
  12  -1  11 63.6346 6.23640   1
  12   1  11 53.0475 5.94016   1
  13  -1  11 16.3816 3.61645   1
  13   1  11 14.9598 3.93165   1
  14  -1  11 16.9704 3.84022   1
  14   1  11 15.3902 3.95663   1
  15  -1  11 5.39719 2.97271   1
  15   1  11 -2.9517 2.32974   1
  19  -2 -11 10.5446 2.62565   1
  19   2 -11 4.69671 3.27638   1
  18  -2 -11 3.67107 1.93304   1
 -18  -2  11 -0.2577 2.92097   3
  18   2 -11 4.33605 3.08221   1
 -17  -2  11 90.0458 6.90730   3
  17  -2 -11 90.5089 5.41740   1
  17   2 -11 81.4322 7.07885   1
 -17   2  11 82.4791 6.39475   3
 -16  -2  11 9.91496 3.50568   3
  16  -2 -11 22.3043 3.06241   1
 -16   2  11 12.4773 3.10802   3
  16   2 -11 12.4420 3.40540   1
  15  -2 -11 0.25602 1.31124   1
 -15  -2  11 -0.8744 2.21237   3
 -15   2  11 0.58243 1.82507   3
  15   2 -11 -0.2927 2.07007   1
 -14  -2  11 0.82120 2.04340   3
  14  -2 -11 1.46637 1.39358   1
  14   2 -11 -0.3696 0.83170   2
 -14   2  11 0.78163 1.74598   3
  14   2 -11 1.32039 2.02610   1
 -13  -2  11 23.0320 3.81255   3
  13  -2 -11 16.9071 2.47692   1
  13   2 -11 17.9855 2.00273   2
  13   2 -11 19.3545 3.43116   1
 -13   2  11 22.9980 3.59471   3
 -12  -2  11 80.8905 5.84359   3
  12  -2 -11 65.9654 4.09921   1
  12  -2 -11 71.8568 4.22074   1
 -12   2  11 65.6253 4.89075   3
  12   2 -11 66.3833 3.39927   2
  12   2 -11 69.6653 5.38652   1
 -11  -2  11 62.4424 5.11089   3
  11  -2 -11 51.5856 3.77939   1
 -11   2  11 65.6916 4.99564   3
  11   2 -11 65.3472 5.20581   1
  11   2 -11 66.5423 3.33267   2
  10  -2 -11 77.3622 4.35058   1
 -10  -2  11 77.7651 5.87445   3
  10   2 -11 80.1489 3.75319   2
 -10   2  11 74.5660 4.98927   3
  10   2 -11 81.0658 5.58610   1
  -9  -2  11 882.481 25.3009   3
   9  -2 -11 918.497 24.1735   1
   9   2 -11 928.223 22.1604   2
   9   2 -11 916.708 25.9744   1
  -9   2  11 925.802 25.0783   3
  -8  -2  11 7.42724 2.53370   3
  -8  -2  11 2.22492 2.00041   1
  -8  -2  11 0.71918 1.51077   2
   8  -2 -11 3.96845 1.42693   1
  -8   2  11 4.81174 2.06000   3
   8   2 -11 4.02706 1.25283   2
   8   2 -11 3.34031 1.88885   1
   7  -2 -11 331.559 10.6051   1
  -7  -2  11 347.086 10.2963   2
  -7  -2  11 337.208 11.9791   1
   7   2 -11 330.556 9.57474   2
   7   2 -11 330.957 11.9432   1
  -7   2  11 357.959 11.7382   3
  -6  -2  11 64.1388 3.73112   2
  -6  -2  11 73.3217 4.82749   3
   6  -2 -11 65.5188 3.81751   1
  -6  -2  11 66.0449 4.67744   1
   6   2 -11 75.5609 3.66566   4
   6   2 -11 67.7393 3.38122   2
   6   2 -11 66.2332 4.65129   1
  -5  -2  11 535.864 15.8803   3
  -5  -2  11 524.713 14.0411   2
   5  -2 -11 516.331 15.0043   1
  -5  -2  11 517.915 16.2151   1
   5   2 -11 542.255 16.3605   1
   5   2 -11 537.293 13.7076   2
  -4  -2  11 3.73036 1.75389   3
  -4  -2  11 -0.0097 0.39816   2
  -4  -2  11 2.95060 1.62548   1
   4  -2 -11 0.93040 1.01604   1
   4   2 -11 3.14088 1.11366   2
   4   2 -11 0.72384 0.33568   4
  -4   2  11 2.08794 0.93320   2
   4   2 -11 1.72182 1.34824   1
  -4   2  11 5.59929 1.73552   3
   3  -2 -11 33.5514 2.79927   1
  -3  -2  11 40.5050 3.53023   1
  -3  -2  11 37.7264 3.71152   3
   3   2 -11 42.6505 4.05756   1
  -3   2  11 40.0043 2.39185   2
   3   2 -11 38.0092 2.79472   4
  -3   2  11 38.4944 3.72401   3
   3   2 -11 38.4185 2.55683   2
  -2  -2  11 1.24705 1.31175   1
   2  -2 -11 -0.2501 0.89085   1
  -2  -2  11 0.87750 1.43471   3
  -2  -2  11 -0.1543 0.87086   2
   2   2 -11 0.22864 1.27581   1
  -2   2  11 1.88569 1.20084   3
   2   2 -11 -0.7292 1.14975   4
  -2   2  11 1.27320 0.90518   2
   2   2 -11 1.78000 1.08793   2
   1  -2 -11 41.8053 1.38851   2
  -1  -2  11 41.7625 3.54466   1
   1  -2 -11 43.2095 3.24117   1
   1  -2 -11 41.2445 1.39232   2
  -1  -2  11 41.9802 3.34077   3
  -1  -2  11 38.3797 2.39998   2
   1   2 -11 39.2289 2.95777   4
   1   2 -11 46.5829 3.65935   1
  -1   2  11 39.2564 2.61468   2
   0  -2 -11 226.583 6.00913   2
   0  -2  11 230.402 8.02577   3
   0  -2 -11 230.163 8.42940   1
   0  -2  11 220.738 8.62336   1
   0   2  11 232.338 7.25418   2
   0   2 -11 218.636 7.79658   4
  -1  -2 -11 62.4056 4.08851   1
   1  -2  11 57.0554 4.10459   1
  -1  -2 -11 52.2263 2.55262   2
  -1  -2 -11 53.9136 2.00627   4
   1  -2  11 61.6964 3.68411   3
  -1   2 -11 58.8448 3.71465   4
   1   2  11 52.3642 3.24114   2
  -2  -2 -11 491.919 13.1911   4
   2  -2  11 484.087 13.6179   3
   2  -2  11 508.628 15.2484   1
  -2  -2 -11 495.611 15.1140   1
  -2   2 -11 478.949 14.4714   4
   2   2  11 489.126 13.3509   2
  -3  -2 -11 119.982 4.64160   4
   3  -2  11 115.532 5.96554   1
   3  -2  11 112.395 4.87190   3
  -3  -2 -11 128.196 6.25108   1
   3   2  11 115.190 5.09760   2
  -4  -2 -11 23.3763 2.67307   4
  -4  -2 -11 28.1721 3.56893   1
   4  -2  11 22.2096 3.02587   1
   4   2  11 26.5047 2.74447   2
   5  -2  11 388.886 13.2390   1
  -5  -2 -11 414.410 12.4446   4
  -5  -2 -11 418.598 13.7710   1
   5   2  11 396.329 11.8033   2
   6  -2  11 20.2707 2.99123   1
  -6  -2 -11 23.5155 3.19871   4
  -6  -2 -11 25.4479 3.66645   1
   6   2  11 21.6693 2.61962   2
  -7  -2 -11 89.9234 5.28566   4
   7  -2  11 88.6677 5.53469   1
   7   2  11 88.3689 4.71525   2
   8  -2  11 35.7345 3.98943   1
   8   2  11 39.7141 3.55654   2
   9  -2  11 35.0512 4.13958   1
   9   2  11 36.5754 3.58116   2
  10  -2  11 -0.1361 1.70328   1
  10   2  11 -0.6555 1.40675   2
  11  -2  11 4.70864 2.40881   1
  11   2  11 6.68490 2.04838   2
  12  -2  11 23.9526 4.05259   1
  12   2  11 23.5892 2.92789   2
  13  -2  11 47.9182 5.43485   1
  13   2  11 51.5549 3.78842   2
  14  -2  11 12.1553 3.36334   1
  15  -2  11 2.44289 2.67991   1
 -18  -3  11 -1.1185 2.84348   3
  18  -3 -11 3.42121 1.56684   1
 -17  -3  11 1.94948 3.13172   3
  17  -3 -11 2.65507 1.40076   1
 -16  -3  11 -2.8812 2.78147   3
  16  -3 -11 7.95790 1.71777   1
 -16   3  11 4.34303 2.58250   3
  16   3 -11 4.48633 1.56238   2
 -15  -3  11 21.4921 4.34099   3
  15  -3 -11 26.4375 2.63011   1
  15   3 -11 22.9266 2.56236   2
 -15   3  11 22.1171 3.96382   3
 -14  -3  11 10.9803 3.65188   3
  14  -3 -11 10.3933 1.86849   1
  14   3 -11 9.70451 1.92825   2
 -14   3  11 15.7095 3.33985   3
  13  -3 -11 14.3604 2.01687   1
 -13  -3  11 18.0848 4.00169   3
 -13   3  11 9.60900 2.91918   3
  13   3 -11 10.2859 1.91004   2
  12  -3 -11 0.73168 1.02044   1
 -12  -3  11 -0.2648 2.12601   3
  12   3 -11 1.34201 1.28545   2
 -12   3  11 -0.8446 1.84671   3
 -11  -3  11 186.319 9.16298   3
  11  -3 -11 176.955 6.57862   1
 -11   3  11 185.972 8.61864   3
  11   3 -11 183.648 6.72037   2
  10  -3 -11 151.150 6.02001   1
 -10  -3  11 161.515 8.41117   3
 -10   3  11 143.170 7.52560   3
  10   3 -11 163.379 6.23022   2
  -9  -3  11 52.8911 5.71419   3
  -9  -3  11 48.5628 5.07887   1
   9  -3 -11 52.4141 3.43818   1
  -9   3  11 54.9337 5.26524   3
   9   3 -11 52.9884 3.57186   2
  -8  -3  11 381.494 13.8619   1
  -8  -3  11 394.179 13.8934   3
   8  -3 -11 393.526 11.6130   1
   8   3 -11 373.152 11.0864   2
  -8   3  11 385.645 13.2068   3
   7  -3 -11 250.074 8.40457   1
  -7  -3  11 251.568 10.3497   3
  -7  -3  11 259.663 10.3643   1
   7   3 -11 252.629 8.11572   2
   7   3 -11 262.578 8.74894   4
  -7   3  11 238.499 9.66780   3
  -6  -3  11 10.4917 2.81092   3
  -6  -3  11 26.5208 3.87501   1
   6  -3 -11 15.3006 2.10203   1
  -6   3  11 9.10093 2.47631   3
   6   3 -11 17.0692 2.47449   4
   6   3 -11 13.5374 2.02836   2
  -5  -3  11 4.79545 2.32750   3
   5  -3 -11 3.09222 1.25060   1
  -5  -3  11 2.28571 1.73589   1
   5   3 -11 4.83655 1.38520   2
   5   3 -11 2.43257 1.48553   4
   4  -3 -11 73.7607 4.02234   1
  -4  -3  11 80.2573 5.16064   3
  -4  -3  11 81.9312 5.14284   1
   4   3 -11 82.6502 3.97269   2
   4   3 -11 78.3082 4.16403   4
  -3  -3  11 20.4123 3.14390   3
   3  -3 -11 18.7154 2.38508   1
  -3  -3  11 24.9294 3.34479   1
   3   3 -11 24.3893 2.80136   4
   3   3 -11 23.0078 2.42331   2
  -2  -3  11 33.1613 3.67418   1
   2  -3 -11 26.8656 2.90497   1
  -2  -3  11 29.6246 3.49301   3
   2   3 -11 37.4003 3.47815   4
   2   3 -11 30.9861 2.73479   2
   1  -3 -11 94.8268 4.99127   1
  -1  -3  11 104.679 5.50870   3
  -1  -3  11 100.468 5.67538   1
   1   3 -11 97.1743 4.77437   4
   1   3 -11 100.814 4.44496   2
   0  -3  11 8.93356 2.27380   3
   0  -3  11 9.24289 2.27540   1
   0  -3 -11 5.98879 1.78500   1
   0   3  11 9.34300 1.79775   2
   0   3 -11 7.34351 2.04370   4
  -1  -3 -11 132.609 6.46916   1
   1  -3  11 132.196 6.67380   1
   1  -3  11 139.548 6.14927   3
   1   3  11 135.273 5.47952   2
  -1   3 -11 148.103 6.01903   4
   2  -3  11 7.69526 2.13726   3
   2  -3  11 11.5863 2.74641   1
  -2  -3 -11 8.74792 2.26228   1
   2   3  11 9.29121 2.03993   2
  -2   3 -11 12.0610 2.44586   4
  -3  -3 -11 1422.32 37.2017   1
   3  -3  11 1425.99 37.0211   1
   3  -3  11 1421.76 34.6857   3
  -3  -3 -11 1407.35 31.9875   2
   3   3  11 1415.74 33.7816   2
   4  -3  11 833.420 23.3244   1
  -4  -3 -11 793.461 23.4256   1
   4   3  11 821.800 21.0663   2
   5  -3  11 33.6244 3.87298   1
  -5  -3 -11 26.1352 3.68156   1
   5   3  11 40.3818 3.67107   2
   6  -3  11 4.48433 1.96433   1
  -6  -3 -11 2.65184 1.91521   1
   6   3  11 0.57001 1.60064   2
  -7  -3 -11 1.28875 1.61636   4
  -7  -3 -11 0.32406 1.85359   1
   7  -3  11 -0.6747 1.58942   1
   7   3  11 0.03633 1.47006   2
   8  -3  11 21.2296 3.23037   1
  -8  -3 -11 22.9073 3.12615   4
   8   3  11 20.8318 3.03128   2
  -9  -3 -11 27.6220 3.65545   4
   9  -3  11 11.0993 2.64650   1
   9   3  11 17.9438 2.83892   2
 -10  -3 -11 16.7980 3.50146   4
  10  -3  11 18.7011 3.33221   1
  10   3  11 14.8151 2.65144   2
  11  -3  11 7.18823 2.67283   1
 -11  -3 -11 4.83232 3.10269   4
  11   3  11 7.64329 2.18305   2
 -12  -3 -11 -0.2258 3.18443   4
  12  -3  11 2.75563 2.39006   1
  12   3  11 2.16117 2.06858   2
  13  -3  11 2.18418 2.46811   1
  13   3  11 2.91805 2.06326   2
  14  -3  11 0.03168 2.31916   1
  14   3  11 -0.1945 1.75595   2
 -17  -4  11 2.93411 3.41132   3
  17   4 -11 -0.1191 1.54514   2
 -16  -4  11 86.2959 7.51821   3
 -16   4  11 95.6765 7.96745   3
  16   4 -11 106.304 5.42936   2
 -15  -4  11 35.8456 5.80866   3
 -15   4  11 23.5835 4.29616   3
  15   4 -11 29.7794 3.53670   2
 -14  -4  11 -0.5870 2.57077   3
 -14   4  11 -0.7365 2.04485   3
  14   4 -11 -0.4212 1.51877   2
 -13  -4  11 45.1735 6.05324   3
 -13   4  11 56.4233 6.08590   3
  13   4 -11 55.4287 4.02264   2
 -12  -4  11 88.6248 6.90664   3
  12  -4 -11 82.2257 3.00067   1
  12   4 -11 84.7324 4.86245   2
 -12   4  11 95.0547 6.55015   3
  11  -4 -11 31.4784 2.02840   1
 -11  -4  11 31.6491 4.83652   3
  11   4 -11 33.0775 3.39716   2
 -11   4  11 28.5617 4.21784   3
 -10  -4  11 169.501 9.05557   3
  10  -4 -11 159.142 5.42262   1
  10   4 -11 153.678 6.53389   2
 -10   4  11 143.403 7.81357   3
  -9  -4  11 39.4475 5.23307   3
   9  -4 -11 38.9500 2.59949   1
  -9  -4  11 37.2189 4.78076   1
   9   4 -11 34.2928 3.33469   2
  -9   4  11 32.3535 4.32083   3
  -8  -4  11 70.1864 5.64892   3
  -8  -4  11 67.1253 5.49731   1
   8  -4 -11 72.9187 3.66554   1
   8   4 -11 76.8700 4.29355   2
  -8   4  11 65.9807 5.49231   3
  -7  -4  11 31.2076 4.12463   1
  -7  -4  11 25.0354 4.10412   3
   7  -4 -11 22.5956 2.41329   1
   7   4 -11 26.7811 2.87623   2
   7   4 -11 29.8333 3.37712   4
  -6  -4  11 2.37272 2.42166   3
   6  -4 -11 0.88473 0.95724   1
  -6  -4  11 0.52745 1.76354   1
   6   4 -11 1.96730 1.36310   2
   6   4 -11 2.50338 1.56192   4
  -5  -4  11 1.28155 2.24714   3
   5  -4 -11 3.68642 1.28646   1
  -5  -4  11 1.03722 1.72336   1
   5   4 -11 2.44113 1.59699   4
   5   4 -11 3.29617 1.43891   2
  -4  -4  11 176.830 8.33585   3
  -4  -4  11 164.799 8.10711   1
   4  -4 -11 166.474 6.61743   1
   4   4 -11 162.119 6.29469   2
   4   4 -11 165.565 6.78728   4
   3  -4 -11 4.21240 1.55031   1
  -3  -4  11 3.82476 2.01437   1
  -3  -4  11 4.75179 2.35996   3
   3   4 -11 2.23267 1.65773   4
   3   4 -11 2.57644 1.39781   2
  -2  -4  11 10.6222 2.61374   3
   2  -4 -11 11.4668 2.23061   1
  -2  -4  11 13.0093 2.97699   1
   2   4 -11 12.0523 2.22108   4
  -1  -4  11 3.46618 2.14258   3
   1  -4 -11 6.25882 1.79123   1
  -1  -4  11 2.02314 1.86159   1
   1   4 -11 7.55259 2.01456   4
   0  -4 -11 92.1662 5.21956   1
   0  -4  11 85.4346 5.55806   1
   0  -4  11 95.5278 5.47070   3
   0   4 -11 81.8296 4.58047   4
  -1  -4 -11 3.34166 1.75955   1
   1  -4  11 2.16564 1.92578   1
   1  -4  11 2.87795 1.84278   3
  -1   4 -11 2.56298 1.77142   4
  -2  -4 -11 1.59358 1.74448   1
   2  -4  11 0.48918 1.84229   1
   2  -4  11 -0.0058 1.67240   3
  -2   4 -11 3.18739 1.90412   4
  -3  -4 -11 82.9933 5.63265   1
   3  -4  11 102.751 5.93769   1
   3   4  11 89.4604 4.84127   2
  -4  -4 -11 41.2076 4.54410   1
   4  -4  11 42.2495 4.42102   1
   4   4  11 47.7020 3.82069   2
  -5  -4 -11 4.79068 2.34101   1
   5  -4  11 6.84458 2.31274   1
   5   4  11 3.93287 1.84600   2
  -6  -4 -11 -0.7686 1.86138   1
   6  -4  11 1.76400 1.75376   1
   6   4  11 -0.7564 1.57779   2
  -7  -4 -11 4.42416 2.44695   1
   7  -4  11 -0.1400 1.59204   1
   7   4  11 1.40792 1.94520   2
   8  -4  11 59.5521 4.90332   1
   8   4  11 55.8285 4.68814   2
   9  -4  11 -0.1752 1.75642   1
   9   4  11 -0.8679 1.96375   2
  10  -4  11 6.80593 2.36536   1
  10   4  11 2.41599 2.17415   2
  11  -4  11 1.82373 1.93645   1
  11   4  11 0.12171 2.08921   2
  12  -4  11 -0.1886 1.81921   1
  12   4  11 6.54167 2.57816   2
  13   4  11 -0.1261 2.25201   2
 -15  -5  11 1.07071 3.16298   3
  15   5 -11 -2.8588 1.80988   2
 -15   5  11 -2.1760 2.39081   3
 -14  -5  11 3.21631 3.52978   3
  14   5 -11 1.45581 1.90664   2
 -14   5  11 -4.9836 1.99120   3
 -13  -5  11 -0.3317 3.27808   3
 -13   5  11 0.05859 2.45742   3
  13   5 -11 1.06449 1.89280   2
 -12  -5  11 5.93745 3.32113   3
 -12   5  11 18.3563 4.00160   3
  12   5 -11 11.4218 2.63838   2
 -11  -5  11 -0.7191 2.58269   3
 -11   5  11 1.01585 2.34784   3
  11   5 -11 -1.2376 1.52584   2
 -10  -5  11 24.1289 4.72911   3
 -10  -5  11 31.8531 5.01533   1
  10   5 -11 38.3623 3.88047   2
 -10   5  11 31.4948 4.89786   3
  -9  -5  11 0.15992 2.25371   1
  -9  -5  11 -2.8591 2.27727   3
   9   5 -11 2.84477 1.83968   2
  -8  -5  11 3.55146 2.63558   1
  -8  -5  11 1.87023 2.64598   3
   8  -5 -11 6.74597 1.25894   1
   8   5 -11 5.80808 1.86584   2
  -7  -5  11 8.74685 3.10091   1
   7  -5 -11 6.93365 1.45369   1
  -7  -5  11 14.9293 3.60938   3
   7   5 -11 13.3463 2.63992   4
   7   5 -11 8.30523 2.13049   2
  -6  -5  11 8.32676 2.95883   1
  -6  -5  11 6.07500 3.08691   3
   6  -5 -11 7.76239 1.62080   1
   6   5 -11 6.83084 2.22438   4
   6   5 -11 7.90886 1.98588   2
   5  -5 -11 14.6039 2.15144   1
  -5  -5  11 21.0270 3.81435   1
  -5  -5  11 16.3001 3.68623   3
   5   5 -11 20.1394 3.08042   4
   4  -5 -11 5.01490 1.64747   1
  -4  -5  11 2.01720 2.27188   1
  -4  -5  11 5.01259 2.78905   3
   4   5 -11 9.32292 2.29693   4
   3  -5 -11 4.89911 1.72900   1
  -3  -5  11 5.16260 2.68719   3
  -3  -5  11 0.63487 2.01894   1
   3   5 -11 3.56336 1.90440   4
  -2  -5  11 24.8563 3.81555   1
   2  -5 -11 25.7609 3.13335   1
  -2  -5  11 21.9965 3.80878   3
   2   5 -11 24.9178 3.25260   4
   1  -5 -11 14.1615 2.55771   1
  -1  -5  11 12.0525 3.01306   3
  -1  -5  11 9.44131 2.74497   1
   1   5 -11 14.6602 2.62232   4
   0  -5  11 1.51727 1.95915   3
   0  -5  11 2.26968 2.07318   1
   0  -5 -11 1.61193 1.66617   1
   0   5 -11 2.16759 1.68059   4
  -1  -5 -11 12.3753 2.73993   1
   1  -5  11 15.7375 3.03427   1
   1  -5  11 9.32994 2.62737   3
   2  -5  11 5.02952 2.25292   3
  -2  -5 -11 6.61716 2.33988   1
   2  -5  11 6.18163 2.41235   1
   3  -5  11 50.2778 5.01924   1
  -3  -5 -11 61.9430 5.16438   1
   4  -5  11 3.80176 2.06569   1
  -4  -5 -11 -0.8470 1.72360   1
   5  -5  11 17.9224 3.15607   1
  -5  -5 -11 20.4092 3.96355   1
  -6  -5 -11 -0.3882 2.12381   1
   6  -5  11 -0.2710 1.67878   1
   6   5  11 0.65407 2.01603   2
  -7  -5 -11 14.8296 3.75621   1
   7  -5  11 22.4447 3.41048   1
   7   5  11 18.1933 3.38233   2
   8  -5  11 -1.0563 1.64989   1
  -8  -5 -11 1.28743 2.63935   1
   8   5  11 -1.7765 2.06520   2
   9  -5  11 8.97271 2.55797   1
   9   5  11 3.81783 2.51028   2
  10  -5  11 0.54219 1.76953   1
  10   5  11 1.58777 2.40865   2
  11   5  11 3.14509 2.59013   2
 -12  -6  11 13.4595 4.52461   3
  12   6 -11 17.7695 3.36607   2
 -12   6  11 14.2400 3.94029   3
 -11  -6  11 8.87303 3.85745   3
 -11   6  11 5.93458 3.06210   3
  11   6 -11 13.6145 2.97683   2
 -10  -6  11 3.06643 2.99572   3
 -10  -6  11 0.71844 2.53000   1
  10   6 -11 1.26137 1.89686   2
  -9  -6  11 -1.7235 2.67924   3
  -9  -6  11 2.78258 2.77898   1
   9   6 -11 1.17191 1.74592   2
  -8  -6  11 -0.4736 2.21603   1
  -8  -6  11 -1.7940 2.18262   3
   8   6 -11 -0.8853 1.72188   2
   7  -6 -11 16.9179 1.61541   1
  -7  -6  11 18.7624 3.99460   1
  -7  -6  11 14.2788 3.81103   3
   7   6 -11 19.6879 3.43433   4
  -6  -6  11 0.16036 2.27410   1
  -6  -6  11 2.97738 2.77919   3
   6  -6 -11 0.68611 1.06650   1
   6   6 -11 0.63683 1.93929   4
   5  -6 -11 1.24340 1.19600   1
  -5  -6  11 1.12215 2.41149   3
  -5  -6  11 2.40763 2.55969   1
   5   6 -11 -0.4451 1.81437   4
  -4  -6  11 3.09970 2.63480   1
   4  -6 -11 5.89398 1.86701   1
   4   6 -11 9.86456 2.67404   4
  -3  -6  11 6.33853 2.69570   1
  -3  -6  11 3.38923 2.59009   3
   3  -6 -11 3.37386 1.79392   1
   3   6 -11 3.34115 2.05834   4
  -2  -6  11 4.41052 2.64737   1
  -2  -6  11 5.36296 3.20665   3
   2  -6 -11 4.35097 1.96359   1
   2   6 -11 9.11419 2.56201   4
   1  -6 -11 22.1638 3.40068   1
  -1  -6  11 26.2943 4.48820   3
  -1  -6  11 23.7623 4.01785   1
   0  -6  11 29.4632 4.50784   3
   0  -6  11 25.5483 4.18885   1
   0  -6 -11 23.2202 3.60553   1
  -1  -6 -11 6.90047 2.58988   1
   1  -6  11 7.51088 2.78762   1
   1  -6  11 10.5493 2.91631   3
   2  -6  11 20.5376 3.66254   1
  -2  -6 -11 27.1466 4.17183   1
  -3  -6 -11 5.56201 2.70375   1
   3  -6  11 8.67680 2.54355   1
   4  -6  11 4.60863 2.22858   1
  -4  -6 -11 7.61643 2.87508   1
  -5  -6 -11 5.84033 2.85560   1
   5  -6  11 1.65267 2.10188   1
   6  -6  11 6.02692 2.41379   1
  -6  -6 -11 1.60362 2.63080   1
   7  -6  11 -1.2199 1.72482   1
  -7  -6 -11 -0.8307 2.62638   1
  -8  -6 -11 3.29041 3.09821   1
   8  -6  11 1.19326 1.74449   1
   8   6  11 -2.8608 2.34317   2
  -7  -7  11 21.6173 5.06275   3
  -7  -7  11 27.1715 5.05207   1
  -6  -7  11 27.0772 5.51285   3
  -6  -7  11 18.0422 4.35414   1
   6   7 -11 31.2249 4.52825   4
  -5  -7  11 2.83175 2.95157   1
  -5  -7  11 4.50285 3.48231   3
   5  -7 -11 -0.7185 1.10911   1
   5   7 -11 0.31220 2.23692   4
  -4  -7  11 13.3012 4.04545   3
   4  -7 -11 4.46940 1.81717   1
  -4  -7  11 5.51299 3.35104   1
   4   7 -11 9.59875 3.04295   4
  -3  -7  11 10.3975 3.85572   3
   3  -7 -11 5.04268 1.98944   1
  -3  -7  11 13.3837 3.73501   1
   3   7 -11 8.66488 2.94076   4
  -2  -7  11 25.1950 4.48687   1
  -2  -7  11 36.2398 5.52364   3
   2  -7 -11 34.7706 4.08287   1
  -1  -7  11 13.8515 3.51893   1
   1  -7 -11 8.92964 2.77307   1
  -1  -7  11 14.2374 4.00690   3
   0  -7 -11 1.75492 2.17412   1
   0  -7  11 5.92627 2.66138   1
  -1  -7 -11 0.86594 2.37198   1
   1  -7  11 0.20285 2.19079   1
   2  -7  11 0.08776 2.00580   1
  -2  -7 -11 -0.2237 2.30892   1
  20   0 -12 1.94207 2.88070   1
  19   0 -12 -2.6865 1.93375   1
  18   0 -12 -1.6269 1.89395   1
 -18   0  12 2.71029 2.82828   3
  17   0 -12 -0.1370 2.00295   1
 -17   0  12 2.59431 2.58729   3
 -16   0  12 68.9516 6.54147   3
  16   0 -12 67.5220 5.60854   1
  15   0 -12 -2.5309 1.60748   1
 -15   0  12 0.59642 2.06169   3
 -14   0  12 3.50316 2.16779   3
  14   0 -12 8.86425 2.51126   1
  13   0 -12 2.43749 1.79538   1
 -13   0  12 0.49771 2.06793   3
  12   0 -12 822.869 23.9251   1
 -12   0  12 849.920 24.0122   3
 -11   0  12 1.41838 2.00271   3
  11   0 -12 1.83986 1.56674   1
 -10   0  12 9.51639 2.42046   3
 -10   0  12 10.8025 1.85054   2
  10   0 -12 13.3817 2.60189   1
   9   0 -12 0.90347 1.23481   1
  -9   0  12 0.33639 1.01686   2
  -9   0  12 -0.2434 1.37103   3
  -8   0  12 9.41187 1.80626   2
   8   0 -12 9.42868 0.77034   2
   8   0 -12 8.99301 2.04948   1
   7   0 -12 0.23424 0.50919   2
   7   0 -12 -0.3193 1.11298   1
  -7   0  12 0.16930 0.90607   2
  -7   0  12 0.00798 0.36513   3
  -6   0  12 96.9781 5.17740   3
   6   0 -12 90.6345 3.17831   2
  -6   0  12 91.9111 4.14013   2
   6   0 -12 91.3611 4.97658   1
  -5   0  12 0.87027 1.36538   3
   5   0 -12 -1.1585 0.92948   1
   5   0 -12 -0.6671 0.59157   2
  -5   0  12 0.76499 1.17872   1
  -5   0  12 1.09416 0.95607   2
   4   0 -12 -0.9177 1.08782   1
  -4   0  12 1.06795 1.33548   3
   4   0 -12 -0.1509 0.61842   2
  -4   0  12 -0.7191 0.79830   2
  -4   0  12 1.24455 1.23963   1
   4   0 -12 0.49385 0.69924   4
  -3   0  12 0.55913 1.20841   3
  -3   0  12 0.41966 1.24732   1
   3   0 -12 0.19815 0.33831   2
   3   0 -12 -0.1357 0.76220   4
   3   0 -12 0.76383 1.13618   1
  -3   0  12 0.04153 0.91843   2
  -2   0  12 319.948 9.36146   2
   2   0 -12 312.787 10.6368   1
  -2   0  12 316.486 10.2466   3
   2   0 -12 317.213 9.40605   4
  -2   0  12 326.177 10.8624   1
   1   0 -12 0.51137 1.25286   1
   1   0 -12 -0.2335 0.85918   2
  -1   0  12 0.96253 1.40164   1
  -1   0  12 -0.3071 0.91353   2
  -1   0  12 0.29365 1.22134   3
   1   0 -12 0.44974 1.06518   4
   0   0  12 848.847 20.5667   2
   0   0  12 824.372 22.9221   1
   0   0  12 854.603 21.6165   3
   0   0 -12 814.073 22.2382   4
   0   0 -12 807.767 22.6427   1
  -1   0 -12 2.68753 1.58602   4
  -1   0 -12 1.81079 1.37653   1
   1   0  12 3.40515 1.24899   2
   1   0  12 2.27258 1.33233   3
   1   0  12 1.66092 1.55902   1
  -2   0 -12 864.287 23.6485   1
   2   0  12 856.408 21.6821   3
   2   0  12 837.129 23.6460   1
   3   0  12 0.02494 0.35218   2
   3   0  12 -0.9683 1.28411   1
  -3   0 -12 -0.1601 0.47517   4
   3   0  12 0.87871 1.05789   3
  -3   0 -12 0.12066 1.22392   1
   4   0  12 13.8735 1.97253   2
  -4   0 -12 17.1765 2.68838   4
   4   0  12 16.8185 2.76474   1
   5   0  12 -2.4737 1.43471   1
   5   0  12 -0.4156 1.00561   2
   6   0  12 71.2465 5.25211   1
   6   0  12 76.8565 3.73635   2
   7   0  12 -1.4677 1.58219   1
   7   0  12 0.00891 0.94573   2
   8   0  12 31.5473 2.26394   2
   8   0  12 37.7763 4.46501   1
   9   0  12 -0.2935 0.71761   2
   9   0  12 1.28041 2.11119   1
  10   0  12 5.96847 2.59837   1
  11   0  12 0.76555 2.31008   1
  12   0  12 -1.2007 2.13650   1
  13   0  12 1.98130 2.60604   1
  14   0  12 0.79272 2.43046   1
  15   0  12 0.29707 2.61347   1
  20  -1 -12 44.9308 5.45173   1
  20   1 -12 52.5641 6.66703   1
  19  -1 -12 4.03941 2.27775   1
 -19  -1  12 5.50740 3.48670   3
  19   1 -12 11.1233 3.63018   1
  18  -1 -12 15.8852 3.32923   1
 -18  -1  12 22.8550 4.62912   3
 -18   1  12 18.1150 3.81522   3
  18   1 -12 23.8288 4.48619   1
 -17  -1  12 31.7229 4.85843   3
  17  -1 -12 24.0722 3.71599   1
 -17   1  12 35.2394 4.80633   3
  17   1 -12 35.2512 5.03541   1
 -16  -1  12 -0.6003 2.55168   3
  16  -1 -12 -0.0696 1.61220   1
 -16   1  12 2.53651 2.43311   3
  16   1 -12 -0.0556 2.27270   1
 -15  -1  12 21.7172 4.05736   3
  15  -1 -12 23.9028 3.54705   1
 -15   1  12 23.8133 3.78112   3
  15   1 -12 25.1409 4.15373   1
 -14  -1  12 0.66800 1.78922   2
 -14  -1  12 4.40361 2.51187   3
  14  -1 -12 4.04877 1.91240   1
 -14   1  12 2.37230 2.08887   3
  14   1 -12 3.83458 2.30208   1
 -13  -1  12 252.946 9.25157   2
  13  -1 -12 250.204 9.79546   1
 -13  -1  12 247.773 10.6789   3
 -13   1  12 258.200 10.4871   3
  13   1 -12 258.233 10.8747   1
 -12  -1  12 145.455 7.62971   3
  12  -1 -12 155.391 7.05494   1
 -12  -1  12 158.926 6.74533   2
 -12   1  12 151.545 7.56452   3
  12   1 -12 150.771 7.74440   1
  12   1 -12 147.395 3.98416   2
  12   1 -12 156.371 7.78308   1
  11  -1 -12 0.67138 1.35656   1
 -11  -1  12 -0.0391 1.75583   3
 -11  -1  12 -0.4313 1.34841   2
  11   1 -12 -0.7392 1.35970   1
  11   1 -12 0.57116 0.62819   2
 -11   1  12 0.35310 1.67020   3
 -10  -1  12 43.1712 4.64788   3
  10  -1 -12 35.5164 3.66220   1
 -10  -1  12 45.0002 3.49713   2
  10   1 -12 38.5913 4.33570   1
  10   1 -12 39.7075 2.16234   2
 -10   1  12 38.6919 4.27106   3
  -9  -1  12 492.308 15.7061   3
   9  -1 -12 491.585 15.1958   1
  -9  -1  12 518.581 14.2175   2
  -9   1  12 500.205 15.7248   3
   9   1 -12 514.544 16.1282   1
   9   1 -12 500.709 12.5689   2
   8  -1 -12 51.3837 3.72238   1
  -8  -1  12 51.6782 3.46907   2
   8   1 -12 50.3310 4.78369   1
  -8   1  12 52.5418 4.00115   3
   8   1 -12 51.5999 2.65296   2
  -7  -1  12 423.480 12.3095   2
   7  -1 -12 449.940 13.4710   1
  -7  -1  12 452.886 14.2667   1
  -7   1  12 426.167 11.6587   2
   7   1 -12 425.209 14.0207   1
   7   1 -12 437.986 11.2967   2
  -6  -1  12 9.18607 1.73970   2
   6  -1 -12 7.40514 1.82331   1
  -6  -1  12 11.8048 2.40187   3
  -6  -1  12 10.9580 2.40880   1
   6   1 -12 13.6211 2.55167   1
  -6   1  12 12.3869 1.70453   2
  -5  -1  12 -1.0919 1.31913   3
  -5  -1  12 0.59233 1.26016   1
   5  -1 -12 -0.4552 0.99773   1
  -5  -1  12 -0.7346 0.91767   2
   5   1 -12 0.49174 0.87416   4
   5   1 -12 -0.2173 0.44324   2
  -5   1  12 0.39329 0.89488   2
  -5   1  12 -0.2899 1.32832   3
   5   1 -12 1.43893 1.33710   1
   4  -1 -12 94.5062 2.71781   2
  -4  -1  12 97.0315 5.21720   1
  -4  -1  12 103.267 4.43837   2
   4  -1 -12 91.0818 4.76736   1
  -4  -1  12 96.7147 5.16686   3
  -4   1  12 96.8823 4.04085   2
   4   1 -12 91.4392 5.14920   1
  -4   1  12 94.3574 5.03053   3
   4   1 -12 92.3024 4.02716   4
   4   1 -12 91.5926 3.85363   2
  -3  -1  12 30.9293 2.77986   2
  -3  -1  12 27.6775 3.15179   1
   3  -1 -12 25.4783 2.77268   1
   3  -1 -12 27.6826 1.58416   2
  -3  -1  12 30.9340 3.39657   3
  -3   1  12 31.3421 3.34249   1
   3   1 -12 33.8758 2.33411   2
   3   1 -12 26.6849 2.33818   4
  -3   1  12 32.1165 3.35930   3
   3   1 -12 29.3629 3.33411   1
  -3   1  12 34.0066 2.44589   2
  -2  -1  12 145.808 6.55164   1
   2  -1 -12 134.997 4.30800   2
   2  -1 -12 134.775 6.00563   1
  -2  -1  12 146.138 5.30064   2
  -2  -1  12 132.563 5.91925   3
   2   1 -12 138.718 6.32174   1
   2   1 -12 107.167 4.96139   4
  -2   1  12 147.189 6.02287   3
   2   1 -12 140.084 5.00770   2
  -2   1  12 142.959 5.21015   2
  -2   1  12 135.564 6.07148   1
  -1  -1  12 734.743 19.7300   3
   1  -1 -12 752.484 19.2127   4
   1  -1 -12 733.660 17.6809   2
  -1  -1  12 768.747 21.0733   1
   1  -1 -12 749.233 20.6463   1
  -1   1  12 716.175 19.7421   3
   1   1 -12 730.618 18.2916   2
  -1   1  12 750.190 18.5772   2
   1   1 -12 739.234 20.8563   1
  -1   1  12 736.514 20.7294   1
   0  -1  12 545.064 15.0747   3
   0  -1 -12 543.780 16.1585   1
   0  -1  12 524.715 16.2638   1
   0  -1 -12 531.240 14.6867   4
   0   1  12 551.691 14.3414   2
   0   1  12 554.503 16.2458   1
   0   1 -12 540.830 16.1448   1
   0   1  12 536.981 15.2029   3
   1  -1  12 1.55278 1.50206   1
   1  -1  12 1.57273 1.02799   2
   1  -1  12 0.95591 1.33714   3
  -1  -1 -12 0.31468 1.17232   1
  -1  -1 -12 4.70063 1.44686   4
   1   1  12 -0.4667 1.08075   3
   1   1  12 -1.7508 1.19418   1
  -1   1 -12 -0.1997 1.31970   1
  -1   1 -12 2.00804 1.52402   4
   1   1  12 1.73719 1.19018   2
   2  -1  12 8.89742 1.79385   3
  -2  -1 -12 9.56481 2.07422   1
   2  -1  12 9.04156 1.47175   2
  -2  -1 -12 9.11698 1.90598   4
   2  -1  12 8.12370 2.14025   1
   2   1  12 7.05783 2.12321   1
  -2   1 -12 11.0122 2.39768   4
   2   1  12 14.0986 2.13857   3
   2   1  12 12.0044 1.90518   2
   3  -1  12 141.149 4.93740   2
  -3  -1 -12 143.229 5.92512   4
   3  -1  12 137.270 6.68799   1
   3  -1  12 141.887 5.39861   3
  -3  -1 -12 148.663 6.83663   1
   3   1  12 146.553 5.67760   2
  -3   1 -12 141.716 6.25954   4
   3   1  12 149.035 5.76204   3
   3   1  12 149.961 6.89944   1
  -4  -1 -12 29.3645 3.22898   4
  -4  -1 -12 28.2667 3.44730   1
   4  -1  12 27.2473 2.00333   2
   4  -1  12 25.2471 3.24943   1
   4   1  12 30.1304 2.80486   3
   4   1  12 28.8579 2.77706   2
   5  -1  12 9.92701 2.43500   1
  -5  -1 -12 8.21025 2.37303   4
   5  -1  12 9.28121 1.23974   2
  -5  -1 -12 11.9306 2.63161   1
   5   1  12 9.03711 2.46132   1
   5   1  12 9.61030 1.88081   2
  -6  -1 -12 9.71793 2.48219   4
   6  -1  12 5.66823 2.13396   1
   6   1  12 8.35772 1.84346   2
   6   1  12 10.4835 2.60530   1
   7  -1  12 12.7286 2.91217   1
   7   1  12 16.5759 3.31548   1
   7   1  12 13.3873 2.23622   2
   8  -1  12 11.2827 2.89008   1
   8   1  12 12.9903 3.21228   1
   8   1  12 8.41906 1.79281   2
   9  -1  12 7.60946 2.49704   1
   9   1  12 11.6528 3.04222   1
   9   1  12 8.16384 1.85627   2
  10  -1  12 1.84035 2.24326   1
  10   1  12 1.03706 1.36821   2
  10   1  12 -0.5924 2.17768   1
  11  -1  12 3.25041 2.52278   1
  11   1  12 2.66829 1.31709   2
  11   1  12 -0.3433 2.54368   1
  12  -1  12 45.4179 5.63927   1
  12   1  12 40.6307 5.70970   1
  13  -1  12 -0.1720 2.49684   1
  13   1  12 2.41195 2.88767   1
  14  -1  12 4.48704 2.98449   1
  14   1  12 4.65785 3.31765   1
  15  -1  12 -1.7017 2.45130   1
  15   1  12 3.39564 3.19560   1
  19  -2 -12 8.02547 2.48410   1
 -19  -2  12 2.90172 3.28242   3
  19   2 -12 12.2122 4.05994   1
 -18  -2  12 5.54601 3.21057   3
  18  -2 -12 -0.3401 1.74773   1
  18   2 -12 6.56531 3.29300   1
  17  -2 -12 4.82391 2.05478   1
 -17  -2  12 7.59197 3.51985   3
  17   2 -12 6.34898 3.13255   1
 -17   2  12 8.01307 2.94053   3
 -16  -2  12 19.2578 4.30577   3
  16  -2 -12 17.2864 2.82982   1
 -16   2  12 24.4441 4.16906   3
  16   2 -12 13.5315 3.64418   1
 -15  -2  12 1.78977 2.79772   3
  15  -2 -12 0.83763 1.42100   1
  15   2 -12 4.98728 2.59843   1
 -15   2  12 1.56622 2.19364   3
 -14  -2  12 11.0192 3.26932   3
  14  -2 -12 4.91168 1.80922   1
  14   2 -12 6.18248 2.62066   1
  14   2 -12 7.16248 1.36021   2
 -14   2  12 7.19283 2.74566   3
 -13  -2  12 9.56987 3.04469   3
  13  -2 -12 17.8269 2.74537   1
 -13   2  12 10.6871 2.78725   3
  13   2 -12 16.4660 3.34135   1
  13   2 -12 13.6708 1.82856   2
 -12  -2  12 26.5971 4.31056   3
  12  -2 -12 19.3187 2.71280   1
  12   2 -12 22.6051 3.75867   1
 -12   2  12 31.8231 4.32413   3
  12   2 -12 26.0961 2.47951   2
  11  -2 -12 493.071 14.9987   1
 -11  -2  12 496.015 16.5631   3
  11   2 -12 487.525 16.7604   1
  11   2 -12 511.435 13.1622   2
  11   2 -12 515.706 17.0065   1
 -11   2  12 480.649 15.9497   3
  10  -2 -12 59.3288 4.05292   1
 -10  -2  12 66.2898 5.56752   3
 -10   2  12 70.5071 4.98994   3
  10   2 -12 68.9992 3.55741   2
  10   2 -12 60.4184 5.07996   1
   9  -2 -12 12.5624 2.26309   1
  -9  -2  12 12.0503 3.15946   3
  -9  -2  12 10.8070 2.20177   2
  -9   2  12 11.1243 2.58498   3
   9   2 -12 12.8280 1.90146   2
   9   2 -12 11.5276 2.84232   1
  -8  -2  12 80.4010 5.59450   3
  -8  -2  12 82.8086 5.53220   1
   8  -2 -12 91.0684 4.81927   1
  -8  -2  12 85.0950 4.70884   2
   8   2 -12 90.9001 5.87830   1
  -8   2  12 84.1377 5.33877   3
   8   2 -12 90.6464 4.11006   2
  -7  -2  12 61.5295 3.88373   2
  -7  -2  12 49.4123 4.82425   1
  -7  -2  12 59.4070 4.70879   3
   7  -2 -12 56.2639 3.78122   1
   7   2 -12 59.6820 3.30379   2
   7   2 -12 51.7538 4.50697   1
  -7   2  12 57.5963 4.28156   3
  -6  -2  12 804.163 22.5742   3
  -6  -2  12 808.286 20.4653   2
   6  -2 -12 791.599 21.8019   1
  -6  -2  12 826.842 23.3556   1
   6   2 -12 796.858 23.1407   1
   6   2 -12 819.264 21.9543   4
   6   2 -12 806.746 19.8847   2
  -5  -2  12 10.0714 2.63802   3
  -5  -2  12 8.74067 1.80711   2
  -5  -2  12 6.01677 2.08670   1
   5  -2 -12 9.83968 1.91227   1
   5   2 -12 8.79677 2.16641   1
  -5   2  12 9.91331 2.23503   3
   5   2 -12 9.12887 1.63459   2
   5   2 -12 13.1697 2.11722   4
   4  -2 -12 5.78349 1.52103   1
  -4  -2  12 0.84508 1.77901   3
  -4  -2  12 3.39935 1.75747   1
   4   2 -12 4.69715 1.89316   1
   4   2 -12 0.78096 0.35013   4
  -4   2  12 3.10698 1.10782   2
   4   2 -12 2.11310 1.15614   2
  -4   2  12 1.99902 1.58141   3
  -3  -2  12 -0.0440 0.48934   2
  -3  -2  12 1.54602 1.48606   1
  -3  -2  12 -0.8885 1.30009   3
   3  -2 -12 -0.0564 0.97604   1
  -3   2  12 0.17330 1.25567   3
  -3   2  12 0.43430 0.90939   2
   3   2 -12 -0.3599 1.34882   1
   3   2 -12 4.50847 1.47217   4
   3   2 -12 -0.0293 0.97121   2
   2  -2 -12 134.470 6.03546   1
  -2  -2  12 127.773 6.14379   3
  -2  -2  12 134.619 6.59574   1
  -2  -2  12 140.695 5.05085   2
   2   2 -12 142.345 6.67479   1
  -2   2  12 132.990 5.07208   2
   2   2 -12 141.864 5.64358   4
   2   2 -12 130.714 5.07826   2
  -2   2  12 128.240 6.00520   3
  -1  -2  12 11.9633 2.33454   3
  -1  -2  12 10.5362 2.27360   1
   1  -2 -12 7.86633 2.02967   1
   1  -2 -12 7.49918 0.79091   2
  -1  -2  12 8.22179 1.43321   2
  -1   2  12 8.63179 1.91589   3
   1   2 -12 5.94306 1.80578   4
   1   2 -12 7.83842 1.55465   2
  -1   2  12 6.94281 1.56488   2
   0  -2  12 40.2292 3.72199   3
   0  -2  12 44.1205 2.48783   2
   0  -2  12 46.0243 3.90043   1
   0  -2 -12 44.2156 3.64343   1
   0  -2 -12 40.2469 2.07162   2
   0   2  12 43.9743 3.44337   3
   0   2 -12 44.7033 3.33930   4
   0   2  12 43.1907 2.97514   2
  -1  -2 -12 15.3812 2.55659   1
  -1  -2 -12 11.1507 1.55203   2
   1  -2  12 10.2761 2.38430   1
   1  -2  12 10.7347 2.13660   3
   1   2  12 18.0426 2.59434   3
   1   2  12 14.9744 2.23129   2
  -1   2 -12 11.5227 2.32158   4
  -2  -2 -12 801.339 20.5406   4
   2  -2  12 785.996 20.6018   3
   2  -2  12 813.400 22.6241   1
  -2  -2 -12 772.157 22.3078   1
  -2   2 -12 798.827 22.1536   4
   2   2  12 766.799 19.9981   2
   3  -2  12 35.2899 3.13047   3
  -3  -2 -12 32.0797 3.89254   1
   3  -2  12 46.2427 4.54273   1
  -3  -2 -12 33.0409 2.72335   4
   3   2  12 33.4986 3.18865   2
  -3   2 -12 33.5090 3.55024   4
  -4  -2 -12 206.860 8.98624   1
  -4  -2 -12 215.189 7.45415   4
   4  -2  12 210.954 8.81200   1
   4   2  12 214.616 7.60983   2
  -5  -2 -12 47.9388 4.76579   1
  -5  -2 -12 42.2962 3.46236   4
   5  -2  12 50.9487 4.48188   1
   5   2  12 45.8893 3.59601   2
  -6  -2 -12 39.4303 3.85029   4
   6  -2  12 32.4365 3.95515   1
  -6  -2 -12 49.8860 5.00008   1
   6   2  12 36.0963 3.48538   2
   7  -2  12 106.073 6.44668   1
  -7  -2 -12 118.733 6.15292   4
   7   2  12 117.580 5.60476   2
   8  -2  12 4.47908 2.40761   1
  -8  -2 -12 3.18146 2.58269   4
   8   2  12 4.87640 1.83372   2
   9  -2  12 11.3844 2.95218   1
  -9  -2 -12 2.58491 2.66002   4
   9   2  12 5.78847 1.96771   2
  10  -2  12 6.71953 2.84179   1
  10   2  12 15.1970 2.61472   2
  11  -2  12 6.57648 2.73615   1
  11   2  12 5.84855 1.98928   2
  12  -2  12 -1.5233 2.10016   1
  12   2  12 1.13982 1.71857   2
  13  -2  12 3.18166 2.65457   1
  13   2  12 1.12421 1.60328   2
  14  -2  12 29.6209 4.82844   1
 -18  -3  12 49.0756 6.66691   3
  18  -3 -12 60.9377 3.87661   1
  17  -3 -12 26.7539 2.83621   1
 -17  -3  12 33.2363 5.74098   3
 -17   3  12 26.9494 4.64506   3
 -16  -3  12 71.6180 7.43326   3
  16  -3 -12 57.7628 3.80978   1
 -16   3  12 61.0162 6.21117   3
  16   3 -12 69.2254 3.74977   2
 -15  -3  12 0.41706 2.76988   3
  15  -3 -12 1.15784 1.28733   1
 -15   3  12 3.47948 2.27818   3
  15   3 -12 0.74962 1.22889   2
  14  -3 -12 1.11286 1.22294   1
 -14  -3  12 1.81289 2.66302   3
 -14   3  12 1.82861 2.00764   3
  14   3 -12 2.03281 1.43710   2
  13  -3 -12 82.0523 4.39427   1
 -13  -3  12 92.1348 6.85060   3
  13   3 -12 88.9867 4.45886   2
 -13   3  12 83.6015 5.93962   3
  12  -3 -12 33.2934 2.87619   1
 -12  -3  12 36.4949 5.04463   3
 -12   3  12 29.8013 4.31778   3
  12   3 -12 37.0620 3.08657   2
 -11  -3  12 7.32837 2.96846   3
  11  -3 -12 5.29801 1.61514   1
  11   3 -12 7.14118 1.73240   2
 -11   3  12 6.52241 2.42807   3
 -10  -3  12 72.1278 5.88225   3
  10  -3 -12 73.8664 4.17320   1
 -10   3  12 62.0475 5.37094   3
  10   3 -12 69.2559 4.00951   2
   9  -3 -12 350.469 11.1479   1
  -9  -3  12 365.983 13.5542   3
  -9   3  12 360.945 13.0108   3
   9   3 -12 358.047 10.7167   2
  -8  -3  12 237.407 10.3832   3
   8  -3 -12 241.706 8.45569   1
  -8  -3  12 260.191 10.7005   1
  -8   3  12 252.394 10.1816   3
   8   3 -12 237.553 8.02886   2
  -7  -3  12 13.7930 3.09161   1
   7  -3 -12 11.6982 1.99905   1
  -7  -3  12 11.5867 3.00199   3
   7   3 -12 14.0402 2.09106   2
   7   3 -12 9.60737 2.02086   4
  -7   3  12 11.8017 2.87050   3
  -6  -3  12 119.099 6.81854   3
  -6  -3  12 125.298 6.84322   1
   6  -3 -12 110.374 5.24957   1
  -6   3  12 118.100 6.35911   3
   6   3 -12 120.052 5.06308   2
   6   3 -12 117.859 5.31930   4
   5  -3 -12 31.0545 3.14574   1
  -5  -3  12 33.7583 4.11525   1
  -5  -3  12 34.8290 4.24812   3
  -5   3  12 34.2375 3.89845   3
   5   3 -12 37.7518 2.89811   2
   5   3 -12 36.7177 3.04378   4
  -4  -3  12 44.2591 4.73003   3
  -4  -3  12 45.0527 4.00108   1
   4  -3 -12 36.7091 3.06446   1
   4   3 -12 43.6017 3.27688   4
   4   3 -12 45.8713 3.14278   2
  -3  -3  12 4.58288 1.98788   1
   3  -3 -12 6.49500 1.74629   1
  -3  -3  12 6.11927 2.18550   3
   3   3 -12 9.12822 2.06577   4
   3   3 -12 7.68762 1.62633   2
  -2  -3  12 10.4744 2.65519   3
   2  -3 -12 7.36907 1.99446   1
  -2  -3  12 9.94807 2.51414   1
   2   3 -12 9.68211 2.13612   4
   2   3 -12 9.90398 1.80251   2
  -1  -3  12 74.0709 5.13111   1
   1  -3 -12 83.3390 4.81997   1
  -1  -3  12 84.1666 5.07916   3
   1   3 -12 79.3994 4.06806   2
   1   3 -12 78.0951 4.37388   4
   0  -3 -12 -1.3763 1.29741   1
   0  -3  12 0.73874 1.76642   1
   0  -3  12 1.67686 1.77994   3
   0   3  12 0.15286 1.17953   2
   0   3 -12 -1.4302 1.48883   4
   1  -3  12 21.5998 3.06003   3
   1  -3  12 25.1384 3.52855   1
  -1  -3 -12 17.7322 2.95971   1
  -1   3 -12 21.1577 3.02587   4
   1   3  12 25.0061 2.73707   2
  -2  -3 -12 30.6767 3.82131   1
   2  -3  12 45.9636 4.76026   1
  -2  -3 -12 32.2157 1.85082   2
   2  -3  12 37.4624 3.67168   3
   2   3  12 31.4506 3.24569   2
  -2   3 -12 42.5741 4.05507   4
  -3  -3 -12 180.860 8.41749   1
   3  -3  12 166.453 8.12072   1
  -3  -3 -12 186.087 5.57541   2
   3   3  12 184.504 7.20232   2
  -3   3 -12 192.123 7.48017   4
  -4  -3 -12 265.121 10.7002   1
   4  -3  12 263.329 10.4638   1
   4   3  12 272.941 9.29028   2
  -5  -3 -12 14.2349 3.19633   1
   5  -3  12 19.4015 3.33436   1
   5   3  12 15.8272 2.64896   2
  -6  -3 -12 28.5911 4.02879   1
   6  -3  12 23.0838 3.35151   1
   6   3  12 29.1998 3.46953   2
   7  -3  12 4.52435 2.19166   1
   7   3  12 6.81021 2.14430   2
   8  -3  12 7.65940 2.49252   1
  -8  -3 -12 4.49253 2.05568   4
   8   3  12 8.35972 2.27084   2
   9  -3  12 5.09407 2.43006   1
  -9  -3 -12 10.6558 2.69389   4
   9   3  12 10.6973 2.58858   2
  10  -3  12 6.54597 2.60474   1
 -10  -3 -12 10.6402 2.92502   4
  10   3  12 10.2328 2.47686   2
 -11  -3 -12 5.70702 3.08755   4
  11  -3  12 4.70892 2.59355   1
  11   3  12 9.46593 2.57193   2
  12  -3  12 -1.9855 2.04377   1
 -12  -3 -12 -4.1282 2.80838   4
  12   3  12 -0.0225 1.94109   2
 -13  -3 -12 -1.3846 3.26805   4
  13  -3  12 -1.1958 2.32476   1
  13   3  12 -2.5746 1.86544   2
 -17  -4  12 3.87611 3.82799   3
  17   4 -12 2.65857 1.85040   2
 -16  -4  12 14.2987 4.40361   3
  16   4 -12 26.1507 3.21783   2
 -16   4  12 24.0554 4.50807   3
 -15  -4  12 -3.7199 2.56811   3
  15   4 -12 1.67298 1.71220   2
 -15   4  12 1.31727 2.47435   3
 -14  -4  12 -2.2654 2.41414   3
  14   4 -12 -0.3946 1.50746   2
 -14   4  12 -1.5970 2.22343   3
 -13  -4  12 2.85180 3.26110   3
  13  -4 -12 1.46468 0.84562   1
  13   4 -12 1.35708 1.51977   2
 -13   4  12 -0.3626 2.18033   3
 -12  -4  12 3.21430 2.98916   3
  12  -4 -12 3.37012 1.10185   1
  12   4 -12 4.65112 1.95437   2
 -12   4  12 4.91794 2.56631   3
 -11  -4  12 75.0855 7.30362   3
  11  -4 -12 63.6292 3.33075   1
  11   4 -12 57.9931 4.20342   2
 -11   4  12 72.9900 5.88390   3
 -10  -4  12 15.7418 3.77476   3
  10  -4 -12 24.2208 2.44841   1
 -10   4  12 24.5018 3.99987   3
  10   4 -12 18.6406 2.75502   2
  -9  -4  12 8.70365 3.09480   3
   9  -4 -12 7.00349 1.61328   1
  -9  -4  12 9.77761 3.31942   1
   9   4 -12 8.07880 2.02341   2
  -9   4  12 7.11815 2.71984   3
   8  -4 -12 66.1981 3.78337   1
  -8  -4  12 57.4220 6.06244   3
  -8  -4  12 65.5368 5.68404   1
  -8   4  12 57.6025 5.72490   3
   8   4 -12 73.2164 4.29255   2
   7  -4 -12 50.7588 3.41390   1
  -7  -4  12 45.3162 5.30927   3
  -7  -4  12 56.3370 5.70283   1
   7   4 -12 57.3130 3.78633   2
   7   4 -12 48.8635 3.78847   4
  -7   4  12 48.5331 5.13342   3
  -6  -4  12 6.58661 2.58978   3
   6  -4 -12 8.87118 1.78419   1
  -6  -4  12 10.8008 2.85234   1
   6   4 -12 11.4297 2.38704   4
   6   4 -12 8.98263 1.99575   2
   5  -4 -12 2.36100 1.32156   1
  -5  -4  12 3.25779 2.20241   3
  -5  -4  12 -0.5955 1.64586   1
   5   4 -12 -0.4891 1.17524   2
   5   4 -12 1.12979 1.53194   4
   4  -4 -12 5.82147 1.76650   1
  -4  -4  12 5.41522 2.51471   3
  -4  -4  12 11.4294 2.80535   1
   4   4 -12 7.21438 1.86560   2
   4   4 -12 8.64917 2.18233   4
   3  -4 -12 11.7564 2.22725   1
  -3  -4  12 18.0913 3.25294   1
  -3  -4  12 9.01313 2.67603   3
   3   4 -12 14.7255 2.56140   4
   2  -4 -12 74.4535 4.70795   1
  -2  -4  12 84.3216 5.68756   1
  -2  -4  12 79.1183 5.54743   3
   2   4 -12 81.8708 4.59171   4
   1  -4 -12 2.46294 1.56550   1
  -1  -4  12 1.48838 1.95678   3
  -1  -4  12 0.50523 1.70692   1
   1   4 -12 3.36804 1.66992   4
   0  -4  12 29.7458 3.69130   3
   0  -4  12 28.2284 3.72876   1
   0  -4 -12 35.4050 3.83146   1
   0   4 -12 35.9823 3.77976   4
   1  -4  12 1.90924 1.94282   1
   1  -4  12 2.54019 1.91910   3
  -1  -4 -12 0.93338 1.62051   1
  -1   4 -12 3.47288 1.92479   4
   2  -4  12 21.5836 3.50126   1
   2  -4  12 25.2864 3.40200   3
  -2  -4 -12 20.8855 3.43665   1
  -2   4 -12 20.0568 3.03903   4
  -3  -4 -12 38.2294 4.53685   1
   3  -4  12 34.7614 4.27209   1
   3   4  12 26.1786 3.09927   2
  -3   4 -12 35.8226 3.98242   4
   4  -4  12 81.5207 5.71602   1
  -4  -4 -12 92.4382 6.25046   1
   4   4  12 95.3619 5.28433   2
  -5  -4 -12 13.3709 3.22932   1
   5  -4  12 12.3548 2.78607   1
   5   4  12 8.37273 2.25248   2
   6  -4  12 29.1965 3.93294   1
  -6  -4 -12 20.0100 3.73628   1
   6   4  12 28.3597 3.66630   2
  -7  -4 -12 11.0602 3.29136   1
   7  -4  12 14.7997 3.04237   1
   7   4  12 16.0992 3.04533   2
   8  -4  12 2.23134 1.99149   1
   8   4  12 2.69147 2.05723   2
   9  -4  12 1.36869 1.93959   1
   9   4  12 2.78852 2.18621   2
  10  -4  12 24.5751 3.84374   1
  10   4  12 23.7432 3.67324   2
  11  -4  12 7.03487 2.53196   1
  11   4  12 3.17121 2.33303   2
  12  -4  12 4.27121 2.37694   1
  12   4  12 0.69965 2.32343   2
 -15  -5  12 2.44425 3.89246   3
 -15   5  12 3.54942 3.00293   3
  15   5 -12 2.12067 2.22411   2
 -14  -5  12 79.4285 8.53896   3
  14   5 -12 102.637 6.03267   2
 -14   5  12 89.5378 7.25657   3
 -13  -5  12 -3.5478 2.58928   3
 -13   5  12 7.31759 3.14478   3
  13   5 -12 0.36910 1.91390   2
 -12  -5  12 4.56079 3.35144   3
  12   5 -12 7.84181 2.50524   2
 -12   5  12 9.85063 3.24272   3
 -11  -5  12 7.10943 3.32488   3
 -11   5  12 8.56010 3.32156   3
  11   5 -12 13.4744 2.77021   2
 -10  -5  12 27.6018 5.21604   3
  10   5 -12 27.4552 3.60288   2
 -10   5  12 25.7826 4.58563   3
  -9  -5  12 2.92629 2.67890   1
   9  -5 -12 8.02169 1.38964   1
  -9  -5  12 12.4312 3.76784   3
   9   5 -12 11.4614 2.41499   2
  -9   5  12 8.03076 3.10734   3
  -8  -5  12 104.218 7.84397   3
   8  -5 -12 103.236 4.48719   1
  -8  -5  12 103.259 7.36073   1
   8   5 -12 97.8064 5.44735   2
  -7  -5  12 21.6923 4.20787   1
   7  -5 -12 25.3707 2.69091   1
  -7  -5  12 26.1891 4.85065   3
   7   5 -12 30.7811 3.89587   4
   7   5 -12 25.5284 3.19620   2
  -6  -5  12 19.8710 3.99119   1
  -6  -5  12 19.8254 4.01455   3
   6  -5 -12 21.8695 2.58203   1
   6   5 -12 29.2083 3.66354   4
   6   5 -12 19.4181 2.77046   2
  -5  -5  12 -1.2497 2.12586   3
  -5  -5  12 0.76591 2.21250   1
   5  -5 -12 -0.7853 1.13538   1
   5   5 -12 -0.2760 1.65452   4
  -4  -5  12 -1.0662 2.11131   1
  -4  -5  12 -3.5818 2.09177   3
   4  -5 -12 -0.9807 1.20141   1
   4   5 -12 -0.3605 1.62420   4
  -3  -5  12 -0.7900 2.27787   3
   3  -5 -12 -0.0671 1.40712   1
  -3  -5  12 0.79993 2.18658   1
   3   5 -12 -2.0624 1.60014   4
  -2  -5  12 168.529 8.75302   1
   2  -5 -12 166.459 7.41773   1
  -2  -5  12 160.941 8.44129   3
   2   5 -12 152.716 7.08472   4
  -1  -5  12 1.83724 2.01807   3
  -1  -5  12 0.36973 1.99023   1
   1  -5 -12 -0.2458 1.52918   1
   1   5 -12 1.60477 1.76765   4
   0  -5  12 28.2102 4.16091   1
   0  -5  12 25.0662 3.78619   3
   0  -5 -12 25.8189 3.54605   1
   0   5 -12 26.1862 3.27037   4
   1  -5  12 7.77868 2.67617   1
   1  -5  12 11.0320 2.85991   3
  -1  -5 -12 7.34116 2.52115   1
  -2  -5 -12 11.1747 2.86111   1
   2  -5  12 12.0504 2.94397   1
   3  -5  12 24.4332 3.88568   1
  -3  -5 -12 25.8765 4.00417   1
   4  -5  12 52.1577 5.21700   1
  -4  -5 -12 55.3579 5.73745   1
  -5  -5 -12 1.54012 2.31648   1
   5  -5  12 3.13871 2.07304   1
   6  -5  12 -0.3925 1.81507   1
  -6  -5 -12 2.14634 2.43803   1
   6   5  12 -0.6653 1.95617   2
   7  -5  12 3.14819 2.17496   1
  -7  -5 -12 1.02118 2.53837   1
   7   5  12 -0.0277 2.15527   2
   8  -5  12 2.66714 2.16266   1
   8   5  12 -0.7453 2.23637   2
   9  -5  12 0.60441 1.93918   1
   9   5  12 -0.3610 2.16143   2
  10  -5  12 5.88722 2.60848   1
  10   5  12 1.46210 2.60821   2
 -12  -6  12 12.9794 4.82750   3
 -12   6  12 9.34194 3.73812   3
  12   6 -12 9.88517 2.78552   2
 -11  -6  12 16.4716 4.90646   3
 -11   6  12 15.6392 4.29738   3
  11   6 -12 16.8946 3.16350   2
 -10  -6  12 -8.1178 2.24368   3
 -10  -6  12 4.78368 3.20276   1
 -10   6  12 -1.0887 2.20522   3
  10   6 -12 -0.0931 1.82186   2
  -9  -6  12 8.84958 3.72742   3
  -9  -6  12 9.59675 3.57543   1
   9   6 -12 9.61469 2.58997   2
  -8  -6  12 0.73315 2.46955   1
  -8  -6  12 2.48080 2.87860   3
   8   6 -12 0.88075 1.91786   2
  -7  -6  12 19.4849 4.26855   1
  -7  -6  12 25.1887 4.90907   3
   7  -6 -12 21.5267 2.19589   1
   7   6 -12 32.0881 4.24273   4
   6  -6 -12 4.91940 1.59721   1
  -6  -6  12 1.52973 3.02134   3
  -6  -6  12 1.24090 2.51152   1
   6   6 -12 6.76621 2.59658   4
   5  -6 -12 1.81231 1.41676   1
  -5  -6  12 1.06836 2.71286   3
  -5  -6  12 5.36205 2.87717   1
   5   6 -12 1.70872 2.00298   4
  -4  -6  12 4.02565 2.75140   3
   4  -6 -12 4.55859 1.86238   1
  -4  -6  12 4.66417 2.90472   1
   4   6 -12 4.52685 2.34890   4
   3  -6 -12 4.31852 2.08887   1
  -3  -6  12 6.50890 3.07468   3
  -3  -6  12 4.89812 2.77878   1
   3   6 -12 5.99747 2.38660   4
  -2  -6  12 1.09294 2.33395   1
  -2  -6  12 0.72316 2.66537   3
   2  -6 -12 1.83704 1.86522   1
   2   6 -12 0.06586 1.82736   4
  -1  -6  12 -3.2874 2.02669   1
   1  -6 -12 -0.2600 1.80476   1
  -1  -6  12 2.12106 2.67630   3
   0  -6  12 2.39951 2.48554   3
   0  -6 -12 0.63956 1.95159   1
   0  -6  12 -0.5583 2.13373   1
  -1  -6 -12 2.81288 2.28606   1
   1  -6  12 7.44954 2.89701   1
   1  -6  12 6.22934 2.62077   3
  -2  -6 -12 23.6013 4.00826   1
   2  -6  12 22.4375 3.89372   1
   3  -6  12 2.20730 2.19720   1
  -3  -6 -12 3.44124 2.66383   1
  -4  -6 -12 1.10262 2.36978   1
   4  -6  12 -1.1936 1.85301   1
  -5  -6 -12 5.96391 2.99171   1
   5  -6  12 3.55581 2.36395   1
   6  -6  12 14.4760 3.22924   1
  -6  -6 -12 13.9229 3.88721   1
  -7  -6 -12 4.75114 3.14250   1
   7  -6  12 1.55957 2.06411   1
  -6  -7  12 2.60059 3.85872   3
  -5  -7  12 15.2470 4.72257   3
  -5  -7  12 12.0390 4.08571   1
   5  -7 -12 13.5385 2.25035   1
   5   7 -12 17.8579 3.76476   4
  -4  -7  12 6.32528 3.52542   1
  -4  -7  12 5.19225 3.23939   3
   4  -7 -12 6.55059 2.00701   1
   4   7 -12 10.4171 3.11790   4
   3  -7 -12 2.00543 1.89554   1
  -3  -7  12 0.96108 2.73240   1
  -3  -7  12 -2.2215 2.41943   3
   3   7 -12 1.85993 2.37890   4
  -2  -7  12 -1.1253 2.49054   1
  -2  -7  12 -0.9816 2.68909   3
   2  -7 -12 1.38891 2.06187   1
   1  -7 -12 1.61755 2.26278   1
  -1  -7  12 -0.5401 2.40614   1
  -1  -7  12 -0.2182 2.27656   3
   0  -7 -12 3.20102 2.54910   1
   0  -7  12 1.30916 2.69701   3
   0  -7  12 3.52311 2.79568   1
  20   0 -13 -3.7387 2.20048   1
 -19   0  13 -2.9071 2.60339   3
  19   0 -13 -1.6458 2.14920   1
  18   0 -13 -1.9971 1.96753   1
 -18   0  13 0.72398 2.72874   3
  17   0 -13 2.06532 2.28998   1
 -17   0  13 1.16690 2.60953   3
 -16   0  13 0.11277 2.12517   3
  16   0 -13 -0.1713 1.81584   1
 -15   0  13 -0.4626 2.20950   3
  15   0 -13 2.01825 1.90461   1
 -14   0  13 -0.1660 2.08639   3
  14   0 -13 -1.0744 1.55595   1
  13   0 -13 96.8887 6.15008   1
 -13   0  13 111.895 6.65925   3
 -12   0  13 3.63426 2.24898   3
  12   0 -13 3.47317 1.98107   1
  11   0 -13 327.056 11.9841   1
 -11   0  13 331.921 12.2567   3
 -10   0  13 -3.4229 1.38063   3
 -10   0  13 0.40117 1.20160   2
  10   0 -13 0.43335 1.43776   1
   9   0 -13 58.2120 4.34195   1
  -9   0  13 57.4278 3.59122   2
  -9   0  13 53.3025 4.36757   3
  -8   0  13 0.12182 1.09452   2
  -8   0  13 0.86757 1.54793   3
   8   0 -13 -0.6440 1.27705   1
   8   0 -13 0.05145 0.43883   2
   7   0 -13 575.573 13.4318   2
   7   0 -13 554.391 17.0411   1
  -7   0  13 589.068 15.1840   2
  -7   0  13 547.790 16.8596   3
  -6   0  13 0.53928 1.40255   3
   6   0 -13 0.32097 0.64788   2
  -6   0  13 0.48218 1.05152   2
   6   0 -13 0.79445 1.35264   1
  -5   0  13 16.2873 2.11994   2
   5   0 -13 18.8883 1.72854   2
   5   0 -13 13.2052 2.57728   1
  -5   0  13 12.3778 2.48601   3
  -4   0  13 -0.1377 1.15389   1
  -4   0  13 -0.6281 1.07394   3
   4   0 -13 2.84842 1.44088   1
  -4   0  13 -0.1790 1.01210   2
   4   0 -13 -0.7068 0.64805   2
   4   0 -13 1.73139 0.83951   4
  -3   0  13 21.4348 2.83696   3
   3   0 -13 16.9947 2.62486   1
  -3   0  13 16.4070 2.73991   1
   3   0 -13 19.7316 1.98526   4
  -3   0  13 21.0778 2.36379   2
  -2   0  13 0.48707 1.25953   3
   2   0 -13 0.97700 1.28543   1
  -2   0  13 -1.5788 1.22800   1
   2   0 -13 0.27593 0.97630   4
   2   0 -13 0.02506 0.28412   2
  -2   0  13 -1.3834 0.90953   2
   1   0 -13 294.639 9.10367   4
  -1   0  13 279.920 9.60295   3
   1   0 -13 279.050 8.34266   2
  -1   0  13 272.753 10.2278   1
  -1   0  13 301.502 8.98310   2
   1   0 -13 292.816 10.2551   1
   0   0 -13 1.93695 1.41160   1
   0   0  13 1.52964 1.31378   3
   0   0  13 -0.3554 1.43668   1
   0   0  13 -0.4559 1.06282   2
   0   0 -13 1.46662 1.43978   4
  -1   0 -13 220.077 7.90953   4
  -1   0 -13 230.953 8.92098   1
   1   0  13 235.133 9.14377   1
   1   0  13 224.000 7.51584   2
   1   0  13 223.791 7.88500   3
   2   0  13 -0.8202 1.38903   1
  -2   0 -13 1.46979 1.44374   1
  -2   0 -13 1.39744 1.61070   4
   2   0  13 -1.4823 1.09330   3
   2   0  13 0.19497 1.05234   2
  -3   0 -13 33.7418 3.49542   4
   3   0  13 32.6332 3.83215   1
   3   0  13 33.7600 2.73163   3
   3   0  13 31.4001 2.84279   2
   4   0  13 -0.2518 1.54178   1
  -4   0 -13 -2.2392 1.71085   4
   4   0  13 -0.1575 1.05835   2
   5   0  13 107.094 4.67708   2
  -5   0 -13 103.228 5.64093   4
   5   0  13 109.655 6.44696   1
   6   0  13 0.04493 1.06478   2
   6   0  13 -0.2971 1.92133   1
   7   0  13 63.6019 3.38572   2
   7   0  13 63.9465 5.33932   1
   8   0  13 1.24887 2.12343   1
   8   0  13 2.08559 1.07837   2
   9   0  13 43.3612 5.26461   1
  10   0  13 0.42874 2.21932   1
  11   0  13 6.61498 3.09548   1
  12   0  13 -1.0680 2.27896   1
  13   0  13 28.6970 4.92188   1
  14   0  13 1.93444 2.97823   1
  19  -1 -13 54.8637 5.82312   1
 -19  -1  13 54.9119 6.65384   3
  19   1 -13 67.3211 7.01417   1
  18  -1 -13 10.4891 3.06736   1
 -18  -1  13 11.3285 3.74216   3
 -18   1  13 11.2081 3.44975   3
  18   1 -13 14.6448 3.84973   1
  17  -1 -13 28.5353 4.21175   1
 -17  -1  13 23.5579 4.50699   3
  17   1 -13 26.3356 4.61105   1
 -17   1  13 31.4644 4.78030   3
  16  -1 -13 39.6947 4.60121   1
 -16  -1  13 36.7843 5.08607   3
  16   1 -13 48.1198 5.83925   1
 -16   1  13 42.2599 5.08272   3
 -15  -1  13 8.08788 2.92728   3
  15  -1 -13 6.82358 2.35704   1
  15   1 -13 5.83224 2.58160   1
 -15   1  13 6.81385 2.76756   3
  14  -1 -13 59.7980 4.77301   1
 -14  -1  13 51.9368 4.71517   2
 -14  -1  13 63.4805 6.35256   3
 -14   1  13 56.7870 5.58101   3
  14   1 -13 51.7337 5.61200   1
 -13  -1  13 28.0270 3.58168   2
  13  -1 -13 28.6481 3.69880   1
 -13  -1  13 27.1766 4.18624   3
  13   1 -13 33.1041 4.58332   1
 -13   1  13 25.9868 3.86438   3
  12  -1 -13 165.132 7.56676   1
 -12  -1  13 157.027 6.94455   2
 -12  -1  13 158.065 8.09270   3
 -12   1  13 139.819 7.74399   3
  12   1 -13 155.760 4.18605   2
  12   1 -13 170.429 8.28096   1
 -11  -1  13 11.9337 2.39470   2
  11  -1 -13 18.1372 2.96786   1
 -11  -1  13 15.4143 3.23670   3
  11   1 -13 17.6056 3.22924   1
  11   1 -13 16.2808 1.48056   2
 -11   1  13 16.7124 3.13407   3
  10  -1 -13 18.3676 2.80552   1
 -10  -1  13 8.94233 2.85130   3
 -10  -1  13 16.0484 2.51691   2
  10   1 -13 16.5940 3.04360   1
 -10   1  13 12.2699 2.72637   3
  10   1 -13 14.5184 1.54245   2
  -9  -1  13 33.1241 3.28188   2
   9  -1 -13 41.2848 3.61633   1
  -9  -1  13 38.7166 4.28982   3
   9   1 -13 40.5015 2.41020   2
  -9   1  13 48.3493 4.13222   3
   9   1 -13 51.6554 5.05470   1
  -8  -1  13 6.20200 1.79501   2
  -8  -1  13 5.07740 2.23037   3
   8  -1 -13 5.84865 1.88573   1
   8   1 -13 6.54170 1.25802   2
   8   1 -13 6.43418 2.25482   1
  -8   1  13 5.34696 2.02657   3
   7  -1 -13 234.023 8.97314   1
  -7  -1  13 240.852 8.29877   2
  -7  -1  13 239.549 9.49433   3
   7   1 -13 256.227 7.28807   2
  -7   1  13 248.019 9.44113   3
  -7   1  13 244.237 7.77621   2
   7   1 -13 248.303 9.76151   1
  -6  -1  13 66.8099 4.78801   3
  -6  -1  13 69.2821 3.91871   2
   6  -1 -13 64.2386 4.22152   1
  -6  -1  13 62.8679 4.59031   1
  -6   1  13 60.7811 3.41607   2
   6   1 -13 67.3388 4.70882   1
  -6   1  13 66.4695 4.44684   3
  -5  -1  13 297.744 10.9631   1
   5  -1 -13 307.280 10.5234   1
  -5  -1  13 304.753 10.6934   3
  -5  -1  13 310.851 9.50725   2
   5   1 -13 305.074 11.0058   1
   5   1 -13 304.554 9.31346   4
  -5   1  13 301.178 10.5703   3
  -5   1  13 300.173 8.98552   2
   4  -1 -13 7.03708 0.84871   2
   4  -1 -13 8.71567 2.09096   1
  -4  -1  13 6.42001 1.57781   2
  -4  -1  13 9.23399 2.37287   3
  -4  -1  13 5.53605 1.90167   1
  -4   1  13 7.54596 2.01361   3
  -4   1  13 6.45266 1.50154   2
   4   1 -13 8.84468 1.71575   4
   4   1 -13 7.45788 1.47230   2
   4   1 -13 5.78439 2.01764   1
  -3  -1  13 89.4588 4.92394   3
  -3  -1  13 96.7029 4.36265   2
   3  -1 -13 84.4127 3.06126   2
   3  -1 -13 84.6475 4.81683   1
  -3  -1  13 91.5460 5.23631   1
   3   1 -13 85.3968 5.13764   1
   3   1 -13 84.6824 3.85445   2
  -3   1  13 86.8735 4.89288   3
   3   1 -13 86.5576 4.08847   4
  -3   1  13 87.0387 4.06825   2
  -2  -1  13 13.4566 1.95450   2
   2  -1 -13 11.6614 1.15173   4
   2  -1 -13 8.97600 2.00836   1
   2  -1 -13 10.6115 1.37008   2
  -2  -1  13 12.0523 2.21877   3
  -2  -1  13 9.18455 2.32436   1
  -2   1  13 10.4025 1.79200   2
   2   1 -13 11.6965 2.52942   1
  -2   1  13 10.9811 2.26091   3
   2   1 -13 10.0215 1.66805   2
   2   1 -13 12.6360 2.13658   4
   1  -1 -13 58.5996 2.72730   4
   1  -1 -13 56.7258 4.08786   1
   1  -1 -13 61.4484 2.93233   2
  -1  -1  13 66.6724 4.48237   1
  -1  -1  13 58.4580 3.92983   3
  -1   1  13 62.6954 3.56429   2
  -1   1  13 59.6069 3.84768   3
   1   1 -13 55.1861 3.25145   2
   1   1 -13 57.2393 4.27465   1
   0  -1 -13 5.02870 1.39069   4
   0  -1 -13 3.10592 1.55370   1
   0  -1  13 4.53372 1.72622   3
   0  -1  13 2.04154 1.73148   1
   0  -1 -13 4.42967 1.18437   2
   0   1  13 2.92643 1.34950   2
   0   1  13 0.98790 1.63400   1
   0   1  13 4.54617 1.59175   3
   0   1 -13 4.49454 1.66601   1
  -1  -1 -13 0.34383 1.44419   1
   1  -1  13 -0.4613 1.31699   1
   1  -1  13 -0.4841 1.22988   3
  -1  -1 -13 0.00301 1.20747   4
   1  -1  13 -0.0290 0.97926   2
   1   1  13 1.61248 1.56120   1
   1   1  13 0.42483 1.23032   3
   1   1  13 0.76619 1.13787   2
  -1   1 -13 1.36994 1.55803   4
   2  -1  13 11.0204 2.08323   3
  -2  -1 -13 12.0286 2.56975   1
   2  -1  13 15.1191 2.86704   1
  -2  -1 -13 11.5030 2.15053   4
   2  -1  13 9.87894 1.61721   2
   2   1  13 12.4552 2.02200   2
   2   1  13 10.8716 2.05878   3
   2   1  13 12.0085 2.65775   1
  -2   1 -13 13.1507 2.52815   4
  -3  -1 -13 2.18651 1.70581   1
   3  -1  13 4.62107 2.07177   1
   3  -1  13 2.00910 1.09177   2
  -3  -1 -13 2.82196 1.67681   4
   3   1  13 3.39903 1.79083   1
   3   1  13 2.54992 1.39413   3
  -3   1 -13 4.90499 2.13534   4
   3   1  13 1.39103 1.33572   2
   4  -1  13 45.5546 4.76654   1
  -4  -1 -13 46.6916 3.71701   4
  -4  -1 -13 52.0778 4.99316   1
   4  -1  13 44.0458 2.59958   2
  -4   1 -13 43.0633 3.95000   4
   4   1  13 48.2141 3.42280   2
   4   1  13 49.5606 4.93207   1
   5  -1  13 7.17937 1.24237   2
   5  -1  13 4.18655 2.17816   1
  -5  -1 -13 7.42306 2.32454   4
   5   1  13 8.34422 2.63926   1
   5   1  13 8.22763 1.88932   2
   6  -1  13 105.752 6.48161   1
  -6  -1 -13 106.235 5.96428   4
   6   1  13 116.176 5.28893   2
   6   1  13 112.328 6.85891   1
  -7  -1 -13 85.8890 5.70986   4
   7  -1  13 88.7775 6.14634   1
   7   1  13 95.0888 6.45541   1
   7   1  13 87.0341 4.60779   2
   8  -1  13 49.2124 5.23803   1
   8   1  13 50.1329 5.32936   1
   8   1  13 49.6147 3.60220   2
   9  -1  13 0.00506 2.14781   1
   9   1  13 2.23179 1.50633   2
   9   1  13 1.19164 2.31014   1
  10  -1  13 -0.6700 2.09370   1
  10   1  13 -4.1812 1.84930   1
  10   1  13 -1.6085 1.17857   2
  11  -1  13 11.4642 3.44466   1
  11   1  13 6.08802 1.54693   2
  11   1  13 6.56075 2.94905   1
  12  -1  13 6.98236 3.06366   1
  12   1  13 1.66679 2.87451   1
  13  -1  13 2.83005 2.90920   1
  14  -1  13 4.94044 3.21230   1
 -19  -2  13 15.3241 4.70482   3
  19  -2 -13 10.8269 2.82657   1
  19   2 -13 16.6392 4.47717   1
 -18  -2  13 0.99852 3.45468   3
  18  -2 -13 -2.3438 1.53784   1
 -18   2  13 1.59934 2.44041   3
  18   2 -13 -1.9873 2.31238   1
  17  -2 -13 86.3137 5.62636   1
 -17  -2  13 77.6314 7.69927   3
  17   2 -13 108.287 8.08287   1
 -17   2  13 79.4428 6.31173   3
 -16  -2  13 4.81459 3.25442   3
  16  -2 -13 5.59382 2.07739   1
  16   2 -13 6.18457 3.10148   1
 -16   2  13 8.50242 3.08424   3
 -15  -2  13 21.9480 4.44458   3
  15  -2 -13 14.7569 2.77569   1
  15   2 -13 14.5857 3.80633   1
 -15   2  13 19.6667 3.98419   3
  14  -2 -13 4.41778 1.83540   1
 -14  -2  13 4.53451 2.98863   3
  14   2 -13 4.58204 1.21017   2
 -14   2  13 5.14616 2.60252   3
  14   2 -13 5.05871 2.66575   1
  13  -2 -13 7.19711 1.98823   1
 -13  -2  13 6.55519 2.78285   3
  13   2 -13 9.79762 1.63300   2
  13   2 -13 6.83542 2.71432   1
 -13   2  13 7.49173 2.62179   3
  12  -2 -13 46.9792 3.97227   1
 -12  -2  13 50.1562 5.70551   3
 -12   2  13 42.2690 4.90884   3
  12   2 -13 50.8651 3.01526   2
  12   2 -13 55.4707 5.83206   1
 -11  -2  13 358.682 13.4779   3
  11  -2 -13 338.135 11.6499   1
 -11   2  13 334.816 12.6545   3
  11   2 -13 370.429 10.0694   2
  11   2 -13 342.630 13.2653   1
 -10  -2  13 20.1197 3.02215   2
 -10  -2  13 15.6042 3.37600   3
  10  -2 -13 14.1996 2.50748   1
 -10   2  13 15.1629 3.12167   3
  10   2 -13 16.3313 3.38832   1
  10   2 -13 15.7172 2.08095   2
   9  -2 -13 77.6526 4.73037   1
  -9  -2  13 72.7523 5.78977   3
  -9  -2  13 77.1690 4.75097   2
   9   2 -13 81.4146 3.98341   2
   9   2 -13 84.2944 5.78730   1
  -9   2  13 81.2133 5.40285   3
  -8  -2  13 529.633 14.9194   2
   8  -2 -13 502.330 15.5426   1
  -8  -2  13 526.013 16.9589   3
  -8   2  13 527.089 16.5451   3
   8   2 -13 529.613 13.9428   2
   8   2 -13 540.912 17.3425   1
  -7  -2  13 373.013 13.3470   1
   7  -2 -13 373.313 12.1464   1
  -7  -2  13 388.532 11.4993   2
  -7  -2  13 371.070 13.0925   3
   7   2 -13 373.871 13.4268   1
   7   2 -13 370.222 10.6400   2
  -7   2  13 390.214 13.0395   3
  -6  -2  13 17.2901 3.13542   3
  -6  -2  13 15.4535 2.27806   2
   6  -2 -13 14.0141 2.34092   1
  -6  -2  13 10.9275 2.57029   1
   6   2 -13 19.5464 3.21194   1
   6   2 -13 16.0046 2.25166   4
   6   2 -13 10.6505 1.80255   2
  -6   2  13 13.4409 2.56486   3
  -5  -2  13 253.272 9.89659   3
  -5  -2  13 285.352 10.6051   1
  -5  -2  13 254.987 8.42775   2
   5  -2 -13 236.481 9.10267   1
   5   2 -13 266.376 8.77010   4
   5   2 -13 269.208 10.3308   1
   5   2 -13 263.306 8.15188   2
  -5   2  13 269.715 10.0934   3
  -4  -2  13 70.6837 4.78298   3
  -4  -2  13 75.6397 3.90498   2
  -4  -2  13 76.3365 5.21352   1
   4  -2 -13 75.7751 4.47416   1
   4   2 -13 73.5770 3.83805   2
   4   2 -13 70.7324 4.86593   1
  -4   2  13 74.1244 4.74506   3
   4   2 -13 74.9912 4.00216   4
  -4   2  13 81.6321 4.06286   2
  -3  -2  13 60.8626 4.65150   1
  -3  -2  13 63.5433 4.38577   3
  -3  -2  13 62.2795 3.46511   2
   3  -2 -13 66.1228 4.24672   1
   3   2 -13 59.4670 3.44997   2
  -3   2  13 57.6483 4.16454   3
  -3   2  13 59.6454 3.42374   2
   3   2 -13 62.7056 3.77123   4
  -2  -2  13 110.781 4.46122   2
   2  -2 -13 105.505 5.47699   1
  -2  -2  13 100.689 5.54326   3
  -2  -2  13 99.9905 5.78987   1
   2   2 -13 103.781 4.93030   4
  -2   2  13 95.3115 5.37445   3
   2   2 -13 107.743 4.60868   2
  -2   2  13 97.6703 4.48082   2
  -1  -2  13 94.6921 4.09223   2
   1  -2 -13 95.9829 2.97092   2
  -1  -2  13 105.884 5.95800   1
   1  -2 -13 96.3721 5.38525   1
  -1  -2  13 98.3937 5.28776   3
   1   2 -13 94.4427 4.84286   4
   1   2 -13 99.2000 4.49731   2
  -1   2  13 98.9678 5.21306   3
  -1   2  13 89.6797 4.42271   2
   0  -2  13 51.5196 2.93598   2
   0  -2 -13 50.1657 4.15540   1
   0  -2 -13 54.6387 2.52637   2
   0  -2  13 53.9479 3.91125   3
   0  -2  13 50.7128 4.24467   1
   0   2  13 60.5662 3.96744   3
   0   2  13 53.1319 3.53113   2
   0   2 -13 54.1422 3.88271   4
  -1  -2 -13 415.408 10.9304   2
   1  -2  13 454.896 14.5728   1
  -1  -2 -13 433.505 14.0179   1
   1  -2  13 409.420 12.7247   3
   1   2  13 418.218 12.1880   2
  -1   2 -13 417.474 13.2606   4
   1   2  13 432.960 13.2225   3
   2  -2  13 44.0717 3.63807   3
  -2  -2 -13 44.6635 4.60557   1
  -2  -2 -13 39.9202 2.46497   4
   2  -2  13 41.7942 4.49031   1
   2   2  13 40.5986 3.87377   3
   2   2  13 36.4564 3.45782   2
  -2   2 -13 47.0700 3.85113   4
  -3  -2 -13 62.8799 3.43446   4
  -3  -2 -13 60.8233 4.65789   1
   3  -2  13 56.3408 4.71792   1
   3   2  13 64.0166 4.13950   2
   3   2  13 61.3702 4.04705   3
  -3   2 -13 61.6377 4.54013   4
  -4  -2 -13 2.67170 1.62249   4
  -4  -2 -13 2.24086 1.88736   1
   4  -2  13 2.32854 2.05052   1
   4   2  13 3.26884 1.68096   3
  -4   2 -13 2.52262 2.03451   4
   4   2  13 2.35397 1.64864   2
   5  -2  13 132.473 7.25825   1
  -5  -2 -13 133.187 5.83668   4
  -5  -2 -13 133.337 7.15582   1
   5   2  13 129.340 5.95884   2
  -6  -2 -13 8.77122 2.35536   4
   6  -2  13 5.67724 2.56282   1
   6   2  13 11.4791 2.38218   2
  -7  -2 -13 7.55389 2.57418   4
   7  -2  13 6.36463 2.66236   1
   7   2  13 8.81423 2.18077   2
  -8  -2 -13 5.15370 2.81167   4
   8  -2  13 4.57662 2.25561   1
   8   2  13 4.51226 1.91376   2
   9  -2  13 9.16964 2.79566   1
  -9  -2 -13 12.6754 3.46303   4
   9   2  13 14.4636 2.57296   2
  10  -2  13 2.32113 2.29094   1
 -10  -2 -13 1.84052 3.08546   4
  10   2  13 3.51875 1.83114   2
  11  -2  13 -2.4914 2.15089   1
 -11  -2 -13 -3.2920 3.09669   4
  11   2  13 -0.0646 1.58852   2
  12  -2  13 -2.0198 2.24936   1
  12   2  13 0.24085 1.68324   2
  13  -2  13 -0.3780 2.62245   1
  13   2  13 2.79406 1.76744   2
  18  -3 -13 0.55312 1.41896   1
 -18  -3  13 -0.5183 3.30011   3
  17  -3 -13 -0.7049 1.33261   1
 -17  -3  13 -2.3321 3.31708   3
 -17   3  13 -3.2619 2.20178   3
  16  -3 -13 -0.7366 1.36621   1
 -16  -3  13 -1.0695 3.24887   3
 -16   3  13 5.62763 2.87873   3
  16   3 -13 3.31358 1.45225   2
 -15  -3  13 1.54670 2.84157   3
  15  -3 -13 1.03356 1.35401   1
 -15   3  13 1.96169 2.29281   3
  15   3 -13 0.63112 1.37236   2
  14  -3 -13 28.1509 3.05214   1
 -14  -3  13 25.7794 4.96798   3
 -14   3  13 27.2649 4.42639   3
  14   3 -13 25.1804 2.83597   2
  13  -3 -13 0.83855 1.24394   1
 -13  -3  13 -2.9706 2.17386   3
 -13   3  13 0.40366 2.07839   3
  13   3 -13 0.31007 1.23439   2
  12  -3 -13 15.8148 2.42166   1
 -12  -3  13 15.0575 3.88055   3
 -12   3  13 14.2067 3.41735   3
  12   3 -13 12.0492 2.10248   2
  11  -3 -13 21.8701 2.79980   1
 -11  -3  13 19.6824 4.09940   3
  11   3 -13 18.0483 2.51626   2
 -11   3  13 17.2670 3.53848   3
  10  -3 -13 -1.0334 1.20497   1
 -10  -3  13 -3.5578 2.08826   3
  10   3 -13 1.50116 1.39670   2
 -10   3  13 3.06622 2.46251   3
   9  -3 -13 8.22442 1.90122   1
  -9  -3  13 4.36291 2.73159   3
   9   3 -13 9.70722 2.02478   2
  -9   3  13 7.71969 2.75606   3
  -8  -3  13 52.2296 5.53752   3
   8  -3 -13 57.2654 3.93108   1
  -8  -3  13 66.7609 5.58987   1
   8   3 -13 72.4454 4.04686   2
  -8   3  13 63.1884 4.99433   3
   7  -3 -13 42.2104 3.39312   1
  -7  -3  13 50.9818 5.27813   1
  -7  -3  13 41.5882 4.94273   3
  -7   3  13 45.9727 4.82091   3
   7   3 -13 47.9941 3.40692   2
   7   3 -13 44.4382 3.34792   4
  -6  -3  13 3.72446 2.25354   3
  -6  -3  13 6.15343 2.29844   1
   6  -3 -13 2.56215 1.38808   1
  -6   3  13 2.44192 2.02960   3
   6   3 -13 4.46538 1.63279   4
   6   3 -13 5.74187 1.60145   2
   5  -3 -13 17.3788 2.49066   1
  -5  -3  13 20.9420 3.49053   3
  -5  -3  13 20.6144 3.28760   1
   5   3 -13 23.2993 2.96095   4
   5   3 -13 22.2052 2.51512   2
  -5   3  13 21.2401 3.37676   3
  -4  -3  13 0.85825 1.53544   1
  -4  -3  13 -1.8465 1.67856   3
   4  -3 -13 2.20254 1.44232   1
  -4   3  13 -0.0776 1.43405   3
   4   3 -13 2.38075 1.52386   4
   4   3 -13 0.60069 1.17365   2
  -3  -3  13 -0.1382 1.93015   3
  -3  -3  13 1.02816 1.61285   1
   3  -3 -13 -1.1478 1.04055   1
   3   3 -13 -0.5655 1.40129   4
  -3   3  13 1.52737 1.65789   3
   3   3 -13 1.16309 1.14295   2
  -2  -3  13 -1.5243 1.84594   3
  -2  -3  13 -1.5438 1.43768   1
   2  -3 -13 -0.5289 1.15655   1
   2   3 -13 1.53194 1.27596   2
   2   3 -13 -0.4107 1.32377   4
   1  -3 -13 68.9233 4.65664   1
  -1  -3  13 67.9336 5.13050   1
  -1  -3  13 69.6043 4.86533   3
   1   3 -13 70.4617 4.30097   4
   1   3 -13 70.8282 3.95877   2
   0  -3  13 3.29183 2.01392   1
   0  -3 -13 2.67463 1.74575   1
   0  -3  13 1.69715 1.74461   3
   0   3  13 -0.0341 1.36829   2
   0   3 -13 0.57999 1.67628   4
  -1  -3 -13 37.4707 4.18735   1
   1  -3  13 43.4756 4.09482   3
   1  -3  13 44.1661 4.77434   1
  -1   3 -13 39.9821 3.92765   4
   1   3  13 37.1877 3.45916   2
   2  -3  13 -0.2762 1.81926   1
   2  -3  13 -1.1368 1.60347   3
  -2  -3 -13 -0.5525 0.71708   2
  -2  -3 -13 -1.6671 1.62054   1
   2   3  13 2.38339 1.79120   2
  -2   3 -13 1.98886 1.88476   4
  -3  -3 -13 25.5016 2.12836   2
   3  -3  13 18.4413 3.51164   1
  -3  -3 -13 30.2099 4.09382   1
   3   3  13 20.7354 3.00232   2
  -3   3 -13 31.6247 3.77027   4
   4  -3  13 15.5033 3.13721   1
  -4  -3 -13 16.5171 3.17284   1
  -4   3 -13 14.0149 2.85311   4
   4   3  13 18.1266 2.80925   2
  -5  -3 -13 39.4722 4.71980   1
   5  -3  13 29.5137 4.11874   1
   5   3  13 37.8201 3.84753   2
   6  -3  13 2.21387 2.04217   1
  -6  -3 -13 -0.9301 1.63444   1
   6   3  13 -0.2093 1.64278   2
   7  -3  13 1.76691 2.09109   1
   7   3  13 2.47303 1.80341   2
   8  -3  13 -1.7797 1.80715   1
   8   3  13 -1.0314 1.59436   2
   9  -3  13 -0.7134 1.85678   1
   9   3  13 -0.5540 1.77693   2
  10  -3  13 1.09990 2.24429   1
  10   3  13 1.78334 2.02394   2
  11  -3  13 27.5850 4.33879   1
  11   3  13 25.8632 3.74223   2
  12  -3  13 -0.8933 2.22791   1
  12   3  13 0.48036 2.00062   2
 -16  -4  13 -1.7775 3.35967   3
 -16   4  13 -0.7664 2.43929   3
  16   4 -13 1.73464 1.80335   2
 -15  -4  13 13.4281 4.56447   3
  15   4 -13 25.7642 3.29184   2
 -15   4  13 24.0755 4.37411   3
 -14  -4  13 -4.5948 2.12056   3
  14  -4 -13 -1.3511 0.79855   1
  14   4 -13 3.39291 1.83166   2
 -14   4  13 -1.2504 2.34709   3
  13  -4 -13 18.7780 2.00543   1
 -13  -4  13 16.7279 4.55600   3
 -13   4  13 15.5389 3.80315   3
  13   4 -13 24.1740 3.12512   2
  12  -4 -13 8.94492 1.62119   1
 -12  -4  13 2.29959 3.02794   3
  12   4 -13 6.60140 2.08585   2
 -12   4  13 7.52368 2.97179   3
 -11  -4  13 28.5054 5.01015   3
  11  -4 -13 33.2492 2.89490   1
 -11   4  13 27.0273 4.30407   3
  11   4 -13 34.7021 3.64057   2
 -10  -4  13 81.0676 6.59596   3
  10  -4 -13 93.8897 4.62593   1
  10   4 -13 86.7909 5.03350   2
 -10   4  13 90.8695 6.41144   3
   9  -4 -13 83.8939 4.57426   1
  -9  -4  13 99.6907 7.01788   3
   9   4 -13 95.6844 5.10881   2
  -9   4  13 83.6113 6.44453   3
  -8  -4  13 24.4881 4.24136   1
  -8  -4  13 23.3801 4.14275   3
   8  -4 -13 24.9347 2.83086   1
   8   4 -13 30.8456 3.42071   2
  -8   4  13 25.7991 4.14353   3
  -7  -4  13 35.7489 4.76698   1
  -7  -4  13 42.7235 5.19330   3
   7  -4 -13 36.2117 3.16974   1
   7   4 -13 43.6076 3.58419   2
  -7   4  13 38.4062 4.69869   3
   7   4 -13 47.8098 3.85119   4
  -6  -4  13 21.6292 3.73683   1
   6  -4 -13 20.5327 2.64288   1
  -6  -4  13 21.9123 3.91425   3
  -6   4  13 16.3746 3.32622   3
   6   4 -13 21.8630 3.14135   4
   6   4 -13 23.4721 2.90382   2
   5  -4 -13 11.5776 2.21125   1
  -5  -4  13 9.45165 2.87904   1
  -5  -4  13 14.1122 3.28583   3
   5   4 -13 11.5369 2.45072   4
   5   4 -13 10.7810 2.15663   2
  -4  -4  13 8.97671 2.83442   3
   4  -4 -13 9.71778 2.09874   1
  -4  -4  13 10.8418 3.00311   1
   4   4 -13 7.84902 1.89405   2
   4   4 -13 10.7672 2.43597   4
  -3  -4  13 223.420 9.86706   3
   3  -4 -13 223.170 8.95622   1
  -3  -4  13 242.113 10.4530   1
   3   4 -13 226.627 8.11524   2
   3   4 -13 246.742 8.95357   4
  -2  -4  13 37.4050 4.49250   3
  -2  -4  13 24.6707 3.86136   1
   2  -4 -13 32.5947 3.65855   1
   2   4 -13 30.8887 3.56113   4
   2   4 -13 31.2707 3.45455   2
  -1  -4  13 46.4746 4.95579   3
   1  -4 -13 53.2010 4.29593   1
  -1  -4  13 47.1883 4.98675   1
   1   4 -13 54.8565 4.05607   4
   0  -4 -13 2.73757 1.90007   1
   0  -4  13 2.21756 2.17217   1
   0  -4  13 0.39233 1.98679   3
   0   4 -13 0.91472 1.71876   4
   1  -4  13 5.32899 2.24156   3
  -1  -4 -13 1.09945 1.73912   1
   1  -4  13 4.32372 2.31511   1
  -1   4 -13 2.84386 1.94506   4
  -2  -4 -13 22.4220 3.64891   1
   2  -4  13 20.9660 3.55420   1
  -2   4 -13 24.0392 3.38924   4
   3  -4  13 41.4654 4.65098   1
  -3  -4 -13 52.9187 5.43172   1
   3   4  13 46.2129 4.09962   2
  -3   4 -13 41.0499 4.36430   4
  -4  -4 -13 18.0870 3.54284   1
   4  -4  13 13.5690 3.12378   1
   4   4  13 18.6124 3.06759   2
  -4   4 -13 14.3756 3.07093   4
  -5  -4 -13 4.97186 2.76599   1
   5  -4  13 7.49627 2.57602   1
   5   4  13 6.66595 2.38404   2
  -6  -4 -13 2.47847 1.23617   2
  -6  -4 -13 5.26726 2.83298   1
   6  -4  13 7.51971 2.71768   1
   6   4  13 2.33614 2.26069   2
   7  -4  13 1.13890 2.22857   1
   7   4  13 3.79552 2.44591   2
   8  -4  13 1.99374 2.11423   1
   8   4  13 1.13947 2.20316   2
   9  -4  13 0.90721 2.20525   1
   9   4  13 4.91925 2.59723   2
  10  -4  13 20.3041 3.67359   1
  10   4  13 18.7156 3.44864   2
  11  -4  13 -2.8232 1.85533   1
  11   4  13 0.17678 2.24397   2
 -14  -5  13 1.46023 3.90004   3
  14   5 -13 3.19542 2.19851   2
 -14   5  13 1.65419 2.62854   3
 -13  -5  13 -4.1404 2.95760   3
  13   5 -13 2.69764 2.03673   2
 -13   5  13 1.81132 2.71469   3
 -12  -5  13 8.08834 3.65607   3
  12   5 -13 6.34389 2.45322   2
 -12   5  13 14.7807 4.02088   3
 -11  -5  13 11.7151 4.26228   3
 -11   5  13 12.0070 3.81080   3
  11   5 -13 14.2901 3.02887   2
 -10  -5  13 6.83723 3.76029   3
  10  -5 -13 10.3115 1.48016   1
  10   5 -13 12.1674 2.62373   2
 -10   5  13 10.3360 3.50397   3
   9  -5 -13 72.1982 3.76934   1
  -9  -5  13 77.3312 6.87618   1
  -9  -5  13 82.8385 8.02305   3
   9   5 -13 67.9062 4.85676   2
  -9   5  13 72.3404 6.14151   3
  -8  -5  13 13.8874 3.62993   1
   8  -5 -13 12.1214 1.99085   1
  -8  -5  13 18.9415 4.46091   3
   8   5 -13 7.82159 2.41439   2
  -8   5  13 11.6999 3.40887   3
  -7  -5  13 6.40439 3.31510   3
   7  -5 -13 3.62468 1.58474   1
  -7  -5  13 7.55903 3.29792   1
   7   5 -13 4.48799 1.97955   2
   7   5 -13 8.56781 2.54450   4
  -6  -5  13 1.62663 2.60820   1
   6  -5 -13 4.27001 1.63992   1
  -6  -5  13 -1.4085 2.37720   3
   6   5 -13 0.14807 1.86220   4
   6   5 -13 2.93377 1.79995   2
   5  -5 -13 1.73751 1.43508   1
  -5  -5  13 -0.5349 2.13721   3
  -5  -5  13 1.06680 2.34096   1
   5   5 -13 1.71848 1.88119   4
   5   5 -13 1.81748 1.63064   2
  -4  -5  13 11.5545 3.26777   3
  -4  -5  13 16.9505 3.67313   1
   4  -5 -13 12.5358 2.42744   1
   4   5 -13 13.5756 2.83030   4
  -3  -5  13 46.2177 5.52134   3
  -3  -5  13 37.3804 5.09909   1
   3  -5 -13 39.5180 4.11680   1
   3   5 -13 43.2832 4.07148   4
   2  -5 -13 2.42850 1.87007   1
  -2  -5  13 -0.5190 2.25782   3
  -2  -5  13 5.24778 2.76994   1
   2   5 -13 4.71936 2.13898   4
   1  -5 -13 0.47302 1.74053   1
  -1  -5  13 2.14345 2.08209   3
  -1  -5  13 4.53677 2.62371   1
   1   5 -13 5.17992 2.12582   4
   0  -5 -13 -0.5416 1.73486   1
   0  -5  13 0.04662 2.10611   3
   0  -5  13 -0.3157 1.94699   1
   0   5 -13 0.83236 1.79271   4
   1  -5  13 0.38442 2.06135   1
   1  -5  13 4.30866 2.31656   3
  -1  -5 -13 2.75632 2.19125   1
  -1   5 -13 3.55045 2.09877   4
   2  -5  13 -0.8538 1.84960   1
  -2  -5 -13 1.26011 2.15519   1
   3  -5  13 7.15448 2.67664   1
  -3  -5 -13 5.18605 2.63026   1
   4  -5  13 -0.0368 1.88682   1
  -4  -5 -13 0.54551 2.15786   1
  -5  -5 -13 9.62550 3.40312   1
   5  -5  13 13.0357 3.22710   1
  -6  -5 -13 0.12621 2.64341   1
   6  -5  13 0.19006 2.02544   1
   6   5  13 2.97815 2.38488   2
  -7  -5 -13 2.13463 2.85197   1
   7  -5  13 2.42666 2.33021   1
   7   5  13 1.39050 2.40709   2
   8  -5  13 1.78753 2.23230   1
   8   5  13 0.72633 2.35768   2
   9  -5  13 31.0191 4.33530   1
   9   5  13 22.5233 3.95098   2
 -11  -6  13 2.99496 3.90984   3
  11   6 -13 2.52790 2.20169   2
 -11   6  13 3.48386 3.35196   3
 -10  -6  13 -1.0433 3.24877   3
  10   6 -13 5.04959 2.31888   2
 -10   6  13 1.57804 2.60979   3
  -9  -6  13 2.23960 3.10060   3
  -9  -6  13 13.3759 4.19213   1
   9   6 -13 6.45909 2.43033   2
  -9   6  13 -2.8497 2.75020   3
  -8  -6  13 1.69544 3.10914   1
  -8  -6  13 0.86192 2.85257   3
   8  -6 -13 2.60964 1.04154   1
   8   6 -13 2.65385 2.11900   2
  -7  -6  13 5.54599 3.26694   3
   7  -6 -13 1.34501 1.38780   1
  -7  -6  13 5.45873 3.22481   1
   7   6 -13 6.09052 2.63953   4
  -6  -6  13 -0.6250 2.35689   1
   6  -6 -13 -0.3192 1.28653   1
  -6  -6  13 4.89101 3.22626   3
   6   6 -13 -2.7416 1.86394   4
  -5  -6  13 -0.4696 2.33367   1
   5  -6 -13 3.25704 1.72859   1
  -5  -6  13 -1.5083 2.72328   3
   5   6 -13 0.86728 2.06564   4
  -4  -6  13 16.1787 3.88861   3
  -4  -6  13 10.4448 3.70420   1
   4  -6 -13 12.0155 2.54010   1
   4   6 -13 16.3234 3.30498   4
  -3  -6  13 15.1350 3.81879   1
  -3  -6  13 4.59899 3.00240   3
   3  -6 -13 11.1695 2.61892   1
   3   6 -13 13.8745 3.15949   4
  -2  -6  13 29.6801 5.04525   3
  -2  -6  13 30.6330 4.93264   1
   2  -6 -13 25.6889 3.80808   1
   2   6 -13 30.3798 4.12698   4
   1  -6 -13 1.16955 2.09818   1
  -1  -6  13 1.44738 2.53541   1
  -1  -6  13 3.71895 2.92176   3
   1   6 -13 4.02878 2.50357   4
   0  -6  13 0.38489 2.51342   3
   0  -6  13 -0.5910 2.25094   1
   0  -6 -13 -1.0525 2.01705   1
  -1  -6 -13 28.4102 4.39350   1
   1  -6  13 20.0376 3.93667   1
   2  -6  13 3.30837 2.38545   1
  -2  -6 -13 2.02870 2.22800   1
   3  -6  13 0.11457 2.11563   1
  -3  -6 -13 -2.3219 2.11456   1
[truncated: 196,043 more chars]
