# Supplementary material for: Crystal structure and Hirshfeld surface analysis of (2E)-3-(4-chloro-3-fluoro­phen­yl)-1-(3,4-di­meth­oxy­phen­yl)prop-2-en-1-one
Source: Acta Crystallogr E Crystallogr Commun. 2019 Jun 4;75(Pt 7):942–5. doi: 10.1107/S2056989019007783 (PMC6659344; doi:10.1107/S2056989019007783)
Supplement: Supplementary file 2 [file e-75-00942-Isup2.hkl]

data_I                                                                          
_shelx_title ' CS-2 in P2(1)/n (RT)'                                            
_shelx_refln_list_code          4                                               
_shelx_F_calc_maximum      103.22                                               
_exptl_crystal_F_000       664.00                                               
_reflns_d_resolution_high  0.7103                                               
                                                                                
loop_                                                                           
 _space_group_symop_operation_xyz                                               
 'x, y, z'                                                                      
 '-x+1/2, y+1/2, -z+1/2'                                                        
 '-x, -y, -z'                                                                   
 'x-1/2, -y-1/2, z-1/2'                                                         
                                                                                
_cell_length_a    14.9088                                                       
_cell_length_b     5.7669                                                       
_cell_length_c    17.9074                                                       
_cell_angle_alpha  90.000                                                       
_cell_angle_beta  104.491                                                       
_cell_angle_gamma  90.000                                                       
                                                                                
_shelx_F_squared_multiplier     1.000                                           
                                                                                
loop_                                                                           
 _refln_index_h                                                                 
 _refln_index_k                                                                 
 _refln_index_l                                                                 
 _refln_F_squared_calc                                                          
 _refln_F_squared_meas                                                          
 _refln_F_squared_sigma                                                         
 _refln_observed_status                                                         
   2   0   0       2048.07       2277.49        30.02 o                         
   4   0   0       3973.71       4206.41        47.13 o                         
   6   0   0        265.97        264.72         5.36 o                         
   8   0   0        135.85        129.33         3.35 o                         
  10   0   0        179.44        213.94        11.64 o                         
  12   0   0       3267.40       3093.35        75.13 o                         
  14   0   0        138.88        130.50         6.88 o                         
  16   0   0         40.05         39.66         4.67 o                         
  18   0   0          1.25          0.58         2.39 o                         
  20   0   0         15.12          9.63         3.48 o                         
   1   1   0       2115.57       2220.23        23.26 o                         
   2   1   0         42.62         34.92         0.61 o                         
   3   1   0        612.92        642.72         6.33 o                         
   4   1   0        197.17        197.72         2.57 o                         
   5   1   0       1220.26       1270.46        13.49 o                         
   6   1   0         19.37         16.31         1.12 o                         
   7   1   0         35.83         37.79         1.00 o                         
   8   1   0        781.88        878.07         8.96 o                         
   9   1   0         22.52         21.02         0.82 o                         
  10   1   0        393.31        389.45         5.45 o                         
  11   1   0        659.91        591.63        12.00 o                         
  12   1   0        214.08        218.25         3.65 o                         
  13   1   0          7.87         12.63         1.79 o                         
  14   1   0         15.41         13.29         1.94 o                         
  15   1   0        205.24        198.20         6.35 o                         
  16   1   0         14.43         10.87         2.07 o                         
  17   1   0          1.23          4.02         1.69 o                         
  18   1   0          2.80          3.20         1.87 o                         
  19   1   0         28.58         32.65         3.55 o                         
  20   1   0         51.68         50.92         4.41 o                         
   0   2   0       3527.17       3486.63        57.22 o                         
   2   2   0       1187.97       1272.58        17.71 o                         
   3   2   0          0.44          0.54         0.24 o                         
   4   2   0       1779.87       1789.76        25.06 o                         
   5   2   0       2506.80       2744.41        28.47 o                         
   6   2   0        456.21        460.83         5.62 o                         
   7   2   0        111.78         81.54         1.67 o                         
   8   2   0        582.57        542.91         6.04 o                         
   9   2   0        222.68        240.90         3.25 o                         
  10   2   0          1.48          1.57         0.55 o                         
  11   2   0        213.25        206.41         3.91 o                         
  12   2   0          1.25          1.55         0.68 o                         
  13   2   0          9.07          9.05         1.16 o                         
  14   2   0         21.97         21.15         2.24 o                         
  15   2   0         28.71         29.64         1.91 o                         
  16   2   0          4.34          3.11         1.48 o                         
  17   2   0         62.89         73.30         7.21 o                         
  18   2   0          3.87          2.44         2.34 o                         
  19   2   0          1.59         -0.84         1.50 o                         
   1   3   0         47.43         55.49         1.70 o                         
   2   3   0        998.37       1083.02        10.76 o                         
   3   3   0        661.04        690.94         7.88 o                         
   4   3   0       1505.21       1704.81        16.51 o                         
   5   3   0         22.39         15.93         1.10 o                         
   6   3   0        259.09        237.34         4.14 o                         
   7   3   0         54.86         51.94         1.80 o                         
   8   3   0          3.48          3.73         0.80 o                         
   9   3   0         37.18         31.67         1.08 o                         
  10   3   0        229.31        202.92         3.26 o                         
  11   3   0          9.96         13.82         1.37 o                         
  12   3   0         27.27         20.79         1.05 o                         
  13   3   0          0.01          0.27         0.67 o                         
  14   3   0         17.36         18.18         1.64 o                         
  15   3   0        176.76        160.92         4.44 o                         
  16   3   0         42.48         49.80         4.23 o                         
  17   3   0          3.44          8.73         1.30 o                         
  18   3   0          1.77          1.47         1.43 o                         
   1   4   0          1.05          1.07         0.41 o                         
   2   4   0          6.78          5.45         0.60 o                         
   3   4   0        382.01        406.20         5.03 o                         
   4   4   0        476.44        463.64         5.65 o                         
   5   4   0        797.69        787.70        13.71 o                         
   6   4   0          0.04         -0.58         0.70 o                         
   7   4   0        157.34        156.40         4.01 o                         
   8   4   0         71.53         64.41         2.64 o                         
   9   4   0        298.12        254.57         6.02 o                         
  10   4   0         61.82         50.10         3.00 o                         
  11   4   0          8.22          2.15         1.36 o                         
  12   4   0         11.22          7.70         1.74 o                         
  13   4   0         60.45         60.16         3.59 o                         
  14   4   0         11.84          9.12         2.51 o                         
  15   4   0         20.61         24.02         3.46 o                         
  16   4   0         11.36          9.93         2.60 o                         
  17   4   0         15.17         16.27         2.98 o                         
   1   5   0         92.23         96.01         3.39 o                         
   2   5   0        705.82        701.80        13.58 o                         
   3   5   0         51.13         57.50         2.54 o                         
   4   5   0        217.06        223.02         4.04 o                         
   5   5   0          0.04         -0.82         1.11 o                         
   6   5   0         27.95         26.32         2.74 o                         
   7   5   0          7.27          4.79         1.23 o                         
   8   5   0         36.78         39.46         2.62 o                         
   9   5   0          3.05          6.38         1.42 o                         
  10   5   0        230.57        231.02         6.59 o                         
  11   5   0          0.70          3.86         1.42 o                         
  12   5   0         27.32         25.97         2.84 o                         
  13   5   0          8.23         12.49         2.32 o                         
  14   5   0         31.44         40.45         4.63 o                         
  15   5   0         18.26         35.84         4.74 o                         
  16   5   0          0.01         -0.93         2.12 o                         
   0   6   0        189.54        202.21         8.10 o                         
   1   6   0        176.04        169.55         8.44 o                         
   2   6   0         70.83         67.54         3.07 o                         
   3   6   0         15.47         12.96         1.48 o                         
   4   6   0         10.83          9.40         1.09 o                         
   5   6   0         37.58         37.80         4.70 o                         
   6   6   0         36.19         41.09         5.08 o                         
   7   6   0         35.26         34.93         4.97 o                         
   8   6   0          9.55         11.33         3.50 o                         
   9   6   0          6.69         11.98         2.24 o                         
  10   6   0          0.40         -0.33         1.79 o                         
  11   6   0         21.25         17.75         2.73 o                         
  12   6   0          5.69         13.67         3.45 o                         
  13   6   0         32.47         39.07         5.07 o                         
   1   7   0          2.32          5.13         1.53 o                         
   2   7   0          2.40          1.68         1.85 o                         
   3   7   0         17.29         20.77         1.88 o                         
   4   7   0          0.16          1.27         2.33 o                         
   5   7   0         10.16         10.99         3.30 o                         
   6   7   0          3.89          4.00         2.93 o                         
   7   7   0          0.00          3.55         3.17 o                         
   8   7   0          1.34         -1.53         2.55 o                         
   9   7   0          1.46          0.31         2.93 o                         
  10   7   0          0.09         -2.53         2.53 o                         
   0   8   0         15.12         13.38         2.96 o                         
   1   8   0          8.57          6.86         1.62 o                         
   2   8   0          7.02          5.76         2.29 o                         
   3   8   0          2.40          2.12         0.88 o                         
 -19   0   1         91.17         86.07         7.30 o                         
 -17   0   1         46.28         50.13         5.48 o                         
 -15   0   1        164.93        179.36         8.36 o                         
 -13   0   1       1200.22       1169.54        31.43 o                         
 -11   0   1        889.75        845.74        15.62 o                         
  -9   0   1       1599.13       1677.69        28.49 o                         
  -7   0   1       1549.15       1679.55        22.51 o                         
  -5   0   1       4440.46       4818.90        78.77 o                         
  -3   0   1        214.21        224.34         2.72 o                         
  -1   0   1        124.44         75.38         1.81 o                         
   3   0   1       1779.97       1943.13        25.40 o                         
   5   0   1       6033.46       6361.23        83.17 o                         
   7   0   1        702.23        695.76        12.29 o                         
   9   0   1         37.88         35.24         1.66 o                         
  11   0   1        483.77        478.10        14.75 o                         
  13   0   1       2447.84       2379.85        59.37 o                         
  15   0   1          0.05         -1.55         1.60 o                         
  17   0   1         37.38         37.31         4.91 o                         
  19   0   1         16.09         17.27         4.19 o                         
 -20   1   1          0.13          3.24         2.08 o                         
 -19   1   1          0.02         -1.54         1.54 o                         
 -18   1   1         31.39         23.97         3.24 o                         
 -17   1   1          7.87          8.13         1.94 o                         
 -16   1   1         13.90         14.68         2.22 o                         
 -15   1   1         62.28         52.95         4.41 o                         
 -14   1   1        739.30        708.83        14.91 o                         
 -13   1   1         82.00         79.67         3.60 o                         
 -12   1   1        337.33        314.09         4.75 o                         
 -11   1   1        219.39        204.12         3.39 o                         
 -10   1   1        643.63        650.97         7.63 o                         
  -9   1   1       1002.93       1134.59        11.44 o                         
  -8   1   1        122.85        124.46         1.94 o                         
  -7   1   1        787.97        840.16        14.76 o                         
  -6   1   1        230.17        254.31         3.07 o                         
  -5   1   1        133.08        121.31         1.69 o                         
  -4   1   1       4200.92       4175.37        39.18 o                         
  -3   1   1        561.46        615.86         6.73 o                         
  -2   1   1       1099.45       1128.28        11.92 o                         
  -1   1   1       5365.15       5593.23        58.24 o                         
   0   1   1        175.91        185.26         4.76 o                         
   1   1   1       7149.49       7557.48        71.20 o                         
   2   1   1       2678.82       2892.66        27.14 o                         
   3   1   1        387.55        418.13         4.33 o                         
   4   1   1        959.16       1065.90        11.38 o                         
   5   1   1        887.66        947.40        10.29 o                         
   6   1   1       3874.28       4063.28        46.28 o                         
   7   1   1         45.19         39.70         1.16 o                         
   8   1   1        781.71        765.59         7.34 o                         
   9   1   1          6.24          8.34         0.53 o                         
  10   1   1        513.96        487.67         7.66 o                         
  11   1   1        271.22        249.37         4.03 o                         
  12   1   1         89.48         85.58         2.22 o                         
  13   1   1        279.47        271.02         7.32 o                         
  14   1   1         18.98         20.40         2.35 o                         
  15   1   1          0.25          1.80         1.66 o                         
  16   1   1         82.74         87.01         6.28 o                         
  17   1   1          7.58         10.29         2.16 o                         
  18   1   1          0.27         -1.54         1.54 o                         
  19   1   1          7.77          8.56         2.44 o                         
 -19   2   1          0.72         -1.69         1.73 o                         
 -18   2   1         29.90         39.30         3.48 o                         
 -17   2   1        168.79        182.35         7.17 o                         
 -16   2   1          2.54          3.05         1.50 o                         
 -15   2   1         76.25         74.53         2.40 o                         
 -14   2   1          0.81         -0.14         0.75 o                         
 -13   2   1        424.91        419.21         6.41 o                         
 -12   2   1        543.44        540.49         7.74 o                         
 -11   2   1        149.23        129.73         2.23 o                         
 -10   2   1        263.20        280.79         3.74 o                         
  -9   2   1        437.24        449.20         5.25 o                         
  -8   2   1         67.08         60.25         1.18 o                         
  -7   2   1        307.39        265.94         3.25 o                         
  -6   2   1        396.85        413.59         4.54 o                         
  -5   2   1       3254.66       3617.65        41.64 o                         
  -4   2   1        128.35        154.55         2.71 o                         
  -3   2   1       3324.95       3353.12        34.78 o                         
  -2   2   1         44.39         40.54         0.85 o                         
   0   2   1       3601.03       1945.75        32.13 o                         
   1   2   1        840.70        836.59         9.18 o                         
   2   2   1        381.64        407.11         4.74 o                         
   3   2   1         21.28         25.25         0.62 o                         
   4   2   1        118.55        158.24         2.17 o                         
   5   2   1        202.60        178.88         2.33 o                         
   6   2   1        399.47        401.69         4.54 o                         
   7   2   1        142.85        133.15         2.30 o                         
   8   2   1        329.29        372.58         4.97 o                         
   9   2   1        127.69        116.80         2.23 o                         
  10   2   1         96.18        108.79         2.97 o                         
  11   2   1        189.35        190.56         3.60 o                         
  12   2   1         32.02         36.53         2.31 o                         
  13   2   1         60.05         56.80         2.67 o                         
  14   2   1          1.21          1.47         0.82 o                         
  15   2   1          8.21          6.05         1.33 o                         
  16   2   1          3.61          5.63         2.71 o                         
  17   2   1          0.23          0.02         1.49 o                         
  18   2   1          2.49          0.30         1.54 o                         
  19   2   1          5.82          8.02         3.59 o                         
 -19   3   1          2.58          5.40         1.64 o                         
 -18   3   1          1.52          0.61         1.27 o                         
 -17   3   1         15.32         15.62         1.54 o                         
 -16   3   1         50.54         59.67         2.65 o                         
 -15   3   1        103.13        111.90         4.15 o                         
 -14   3   1         16.90         12.34         1.33 o                         
 -13   3   1         67.60         71.02         2.10 o                         
 -12   3   1         91.58         85.07         1.83 o                         
 -11   3   1        166.47        144.97         2.42 o                         
 -10   3   1        105.64         90.88         2.32 o                         
  -9   3   1        165.38        170.94         3.66 o                         
  -8   3   1         11.65         11.39         1.28 o                         
  -7   3   1          1.76          2.70         0.79 o                         
  -6   3   1          3.43          0.72         0.55 o                         
  -5   3   1       1224.67       1284.53        15.95 o                         
  -4   3   1          0.28          1.86         1.02 o                         
  -3   3   1        144.44        166.24         2.43 o                         
  -2   3   1        133.09        176.33         2.42 o                         
  -1   3   1       2057.71       2083.25        25.67 o                         
   0   3   1        131.69        117.15         3.43 o                         
   1   3   1        217.98        249.54         3.06 o                         
   2   3   1        690.71        708.59         7.31 o                         
   3   3   1         24.41         16.13         1.10 o                         
   4   3   1          0.56         -0.18         0.55 o                         
   5   3   1        216.30        224.94         2.83 o                         
   6   3   1        112.97         95.35         1.52 o                         
   7   3   1        191.55        191.81         2.58 o                         
   8   3   1         99.04         80.15         1.49 o                         
   9   3   1        245.76        280.05         3.68 o                         
  10   3   1         28.15         17.12         1.07 o                         
  11   3   1         77.72         88.10         1.94 o                         
  12   3   1         26.44         25.19         3.48 o                         
  13   3   1          0.17          0.72         0.81 o                         
  14   3   1         12.27         13.37         1.52 o                         
  15   3   1          4.32          5.42         1.25 o                         
  16   3   1          3.25          4.73         1.24 o                         
  17   3   1         71.94         82.30         3.11 o                         
  18   3   1          3.50          4.08         1.83 o                         
 -17   4   1          0.02          2.01         1.99 o                         
 -16   4   1         89.75         97.42         5.83 o                         
 -15   4   1         19.57         17.92         3.09 o                         
 -14   4   1          2.09          0.37         1.37 o                         
 -13   4   1         44.60         43.81         3.23 o                         
 -12   4   1        179.87        184.84         5.81 o                         
 -11   4   1         93.34         84.50         3.83 o                         
 -10   4   1        381.87        363.09         7.33 o                         
  -9   4   1        188.67        188.92         6.00 o                         
  -8   4   1        119.69        137.79         3.94 o                         
  -7   4   1         42.90         40.55         2.29 o                         
  -6   4   1         69.29         62.70         2.36 o                         
  -5   4   1        296.41        279.81         5.52 o                         
  -4   4   1        468.91        467.23         5.20 o                         
  -3   4   1        122.30        149.42         2.31 o                         
  -2   4   1        101.76        106.52         2.11 o                         
  -1   4   1          1.97          1.01         0.42 o                         
   1   4   1        229.03        228.43         4.87 o                         
   2   4   1         10.10          9.36         1.11 o                         
   3   4   1         10.01          9.36         0.65 o                         
   4   4   1        194.83        187.77         2.83 o                         
   5   4   1          0.87          4.90         0.80 o                         
   6   4   1         39.53         34.70         3.31 o                         
   7   4   1         18.32         19.70         1.69 o                         
   8   4   1          1.45          0.96         0.97 o                         
   9   4   1        156.09        124.82         4.59 o                         
  10   4   1         13.37         17.47         1.83 o                         
  11   4   1         90.69         95.42         4.03 o                         
  12   4   1         39.74         37.10         2.97 o                         
  13   4   1          8.08          8.09         1.82 o                         
  14   4   1         54.25         56.12         4.92 o                         
  15   4   1         33.65         33.18         3.89 o                         
  16   4   1          8.87         15.63         3.05 o                         
  17   4   1          8.62         14.32         2.76 o                         
 -16   5   1          1.42          1.85         2.25 o                         
 -15   5   1         68.80         92.12         6.46 o                         
 -14   5   1          0.05         -0.88         1.55 o                         
 -13   5   1          8.00          7.78         3.38 o                         
 -12   5   1          7.11          5.74         2.26 o                         
 -11   5   1         20.10         20.22         2.16 o                         
 -10   5   1         18.37         19.75         2.08 o                         
  -9   5   1        365.89        342.79         7.98 o                         
  -8   5   1          1.19          0.93         1.12 o                         
  -7   5   1          7.86         10.66         1.52 o                         
  -6   5   1          0.02          0.02         0.93 o                         
  -5   5   1        123.59        110.20         4.58 o                         
  -4   5   1         20.86         20.74         0.96 o                         
  -3   5   1        297.35        291.61         4.95 o                         
  -2   5   1        482.53        462.54         9.62 o                         
  -1   5   1        123.97        117.16         7.36 o                         
   0   5   1         17.39         17.00         1.62 o                         
   1   5   1        210.23        198.07         5.23 o                         
   2   5   1          4.25          1.66         1.27 o                         
   3   5   1        106.78        107.31         2.36 o                         
   4   5   1        122.16        126.81         4.19 o                         
   5   5   1         14.67         12.39         2.57 o                         
   6   5   1         11.41         10.22         3.15 o                         
   7   5   1         56.24         55.31         3.09 o                         
   8   5   1         15.23         18.84         2.22 o                         
   9   5   1         55.23         58.24         3.69 o                         
  10   5   1        105.80        108.58         4.82 o                         
  11   5   1          5.29         10.16         2.60 o                         
  12   5   1         52.45         43.35         4.73 o                         
  13   5   1         36.64         49.66         5.13 o                         
  14   5   1          5.57          4.58         2.68 o                         
  15   5   1          0.08         -0.60         2.39 o                         
 -13   6   1         45.64         52.13         5.60 o                         
 -12   6   1         17.46         15.67         3.52 o                         
 -11   6   1         24.05         25.82         3.14 o                         
 -10   6   1          6.00          6.39         1.67 o                         
  -9   6   1          5.91          6.36         1.53 o                         
  -8   6   1         12.22         10.34         3.38 o                         
  -7   6   1          6.57          9.60         3.10 o                         
  -6   6   1         18.66         19.93         3.85 o                         
  -5   6   1         39.22         32.94         4.44 o                         
  -4   6   1         30.16         28.75         1.27 o                         
  -3   6   1          1.72          1.95         0.97 o                         
  -2   6   1          0.72          2.03         1.13 o                         
  -1   6   1        529.79        513.13        13.09 o                         
   0   6   1         19.67         16.01         1.88 o                         
   1   6   1         18.60         17.32         2.67 o                         
   2   6   1         38.66         37.17         3.57 o                         
   3   6   1         17.02         15.05         1.64 o                         
   4   6   1          2.00          0.29         0.75 o                         
   5   6   1         44.71         41.26         4.81 o                         
   6   6   1         46.78         66.94         6.63 o                         
   7   6   1         37.51         50.07         5.98 o                         
   8   6   1         15.81         17.55         3.98 o                         
   9   6   1         22.56         23.17         2.78 o                         
  10   6   1         53.26         57.52         4.24 o                         
  11   6   1         16.07         19.01         2.86 o                         
  12   6   1          0.02         -2.41         2.41 o                         
  13   6   1         14.10         11.11         3.64 o                         
 -10   7   1         17.73         18.78         4.63 o                         
  -9   7   1          1.76          5.67         3.40 o                         
  -8   7   1          2.60          5.31         3.28 o                         
  -7   7   1          9.94          8.01         3.51 o                         
  -6   7   1          8.30          5.23         3.07 o                         
  -5   7   1         52.30         46.26         5.54 o                         
  -4   7   1          0.48          2.70         2.48 o                         
  -3   7   1          0.33          1.29         0.98 o                         
  -2   7   1          1.70          2.55         1.38 o                         
  -1   7   1         20.38         21.07         2.28 o                         
   0   7   1         39.47         34.12         2.75 o                         
   1   7   1          3.43          2.47         1.36 o                         
   2   7   1         23.56         26.31         2.37 o                         
   3   7   1         26.02         28.49         2.19 o                         
   4   7   1         10.92         15.16         2.64 o                         
   5   7   1          0.79          2.73         2.67 o                         
   6   7   1          0.04         -2.08         2.08 o                         
   7   7   1         70.24         79.19         7.89 o                         
   8   7   1          0.55          0.88         2.93 o                         
   9   7   1          5.14          0.05         3.05 o                         
  -3   8   1          6.47          7.58         3.19 o                         
  -2   8   1          3.03          2.57         1.31 o                         
  -1   8   1          0.02         -0.65         1.22 o                         
   0   8   1          0.20          0.87         1.36 o                         
   1   8   1          2.16          2.38         1.38 o                         
   2   8   1          0.82         -0.76         2.53 o                         
 -20   0   2          1.19         -1.89         2.41 o                         
 -18   0   2         16.50         19.30         3.94 o                         
 -16   0   2          2.80          2.36         2.20 o                         
 -14   0   2        141.32        146.07         7.23 o                         
 -12   0   2        986.82       1004.85        18.49 o                         
 -10   0   2        781.92        723.42        13.58 o                         
  -8   0   2         60.80         69.62         1.85 o                         
  -6   0   2        643.49        580.87         8.34 o                         
  -4   0   2        475.88        534.35         9.50 o                         
  -2   0   2        962.36        983.20        13.00 o                         
   0   0   2        393.56        456.12         5.37 o                         
   2   0   2        417.00        382.88        31.38 o                         
   4   0   2       4503.86       4837.98        63.39 o                         
   6   0   2       3567.63       3572.47        59.02 o                         
   8   0   2          0.19          1.09         0.49 o                         
  10   0   2        865.49        883.42        23.92 o                         
  12   0   2          5.24          1.73         2.19 o                         
  14   0   2          2.37          4.39         2.16 o                         
  16   0   2         22.17         21.26         3.82 o                         
  18   0   2         17.60         10.31         3.36 o                         
 -20   1   2         35.49         39.74         4.98 o                         
 -19   1   2         15.03         18.53         2.80 o                         
 -18   1   2          0.02          2.14         1.70 o                         
 -17   1   2        110.25        110.89         6.12 o                         
 -16   1   2         12.12         13.50         2.06 o                         
 -15   1   2          2.85          1.40         1.40 o                         
 -14   1   2         75.82         71.45         3.57 o                         
 -13   1   2         50.02         52.99         2.44 o                         
 -12   1   2        946.16        933.47        10.58 o                         
 -11   1   2         29.39         33.31         1.62 o                         
 -10   1   2         33.48         36.56         1.12 o                         
  -9   1   2        534.19        516.25         5.76 o                         
  -8   1   2        172.48        209.15         2.79 o                         
  -7   1   2       3082.59       3557.20        30.95 o                         
  -6   1   2        356.19        374.93         4.24 o                         
  -5   1   2       2929.15       3045.90        28.62 o                         
  -4   1   2       3075.52       3316.91        31.12 o                         
  -3   1   2       2953.74       3301.59        31.09 o                         
  -2   1   2       3648.17       3711.08        45.75 o                         
  -1   1   2       2094.76       2192.61        22.84 o                         
   0   1   2       1703.16       1791.16        23.93 o                         
   1   1   2        290.01        368.18         4.10 o                         
   2   1   2        293.69        316.68         3.66 o                         
   3   1   2        381.86        394.04         4.56 o                         
   4   1   2        516.30        534.15         6.07 o                         
   5   1   2        851.77        932.99        10.18 o                         
   6   1   2        605.66        737.35         7.57 o                         
   7   1   2        267.46        253.48         2.84 o                         
   8   1   2        176.19        188.94         2.51 o                         
   9   1   2          0.62          1.34         0.35 o                         
  10   1   2         31.12         32.87         1.99 o                         
  11   1   2        210.53        205.52         4.15 o                         
  12   1   2        177.38        157.91         3.38 o                         
  13   1   2        281.62        264.09         7.33 o                         
  14   1   2         51.37         47.51         4.00 o                         
  15   1   2          0.01          1.17         1.40 o                         
  16   1   2         18.79         16.59         2.50 o                         
  17   1   2          1.80          1.49         1.72 o                         
  18   1   2         16.70         18.06         3.47 o                         
  19   1   2         17.02         13.83         2.80 o                         
 -20   2   2         36.28         29.63         3.35 o                         
 -19   2   2         14.15         18.29         2.69 o                         
 -18   2   2         16.58         21.79         2.75 o                         
 -17   2   2         12.09         12.71         2.50 o                         
 -16   2   2          0.18         -1.06         1.11 o                         
 -15   2   2        156.03        148.20         3.50 o                         
 -14   2   2          8.19          8.06         1.11 o                         
 -13   2   2         36.20         33.10         1.58 o                         
 -12   2   2        191.05        197.19         3.72 o                         
 -11   2   2        292.08        273.19         3.65 o                         
 -10   2   2        121.53        113.04         2.06 o                         
  -9   2   2         86.16         80.66         2.15 o                         
  -8   2   2        735.33        854.59         8.21 o                         
  -7   2   2        348.21        350.10         4.05 o                         
  -6   2   2       1063.48       1034.26        10.29 o                         
  -5   2   2       2437.08       2664.05        31.00 o                         
  -4   2   2       1499.12       1584.70        18.86 o                         
  -3   2   2        125.29        149.73         1.94 o                         
  -2   2   2       2964.74       2947.57        34.24 o                         
   0   2   2         78.38        113.40         1.97 o                         
   1   2   2          7.20         11.83         0.56 o                         
   2   2   2        668.54        626.11         7.73 o                         
   3   2   2          3.69          3.53         0.34 o                         
   4   2   2         21.39         19.59         0.81 o                         
   5   2   2       2381.44       2574.83        24.51 o                         
   6   2   2       1697.12       1816.98        17.67 o                         
   7   2   2         66.25         68.28         1.40 o                         
   8   2   2        915.20        970.97        11.10 o                         
   9   2   2         79.93         74.75         2.07 o                         
  10   2   2         23.61         21.42         1.24 o                         
  11   2   2         69.83         71.79         2.06 o                         
  12   2   2         44.27         42.06         1.97 o                         
  13   2   2          9.16          9.76         1.23 o                         
  14   2   2         54.96         53.90         2.29 o                         
  15   2   2         78.42         75.45         2.52 o                         
  16   2   2          3.41          2.13         1.51 o                         
  17   2   2         41.19         42.67         3.67 o                         
  18   2   2         32.85         27.14         3.16 o                         
  19   2   2          1.03         -0.02         1.66 o                         
 -19   3   2          1.91          1.87         1.40 o                         
 -18   3   2          8.10          9.68         1.82 o                         
 -17   3   2         28.17         25.94         1.82 o                         
 -16   3   2         69.76         73.99         8.07 o                         
 -15   3   2          3.22          2.63         1.72 o                         
 -14   3   2         18.92         19.40         1.38 o                         
 -13   3   2         12.78         10.14         0.99 o                         
 -12   3   2        106.08        107.69         2.01 o                         
 -11   3   2          2.35          1.04         0.83 o                         
 -10   3   2        254.78        240.48         4.08 o                         
  -9   3   2         17.31          9.00         1.10 o                         
  -8   3   2         42.16         40.15         1.95 o                         
  -7   3   2         11.75          8.49         0.93 o                         
  -6   3   2         90.48         86.50         2.23 o                         
  -5   3   2        453.94        459.60         6.67 o                         
  -4   3   2       1038.68       1084.94        12.24 o                         
  -3   3   2          3.42          3.51         0.43 o                         
  -2   3   2        717.92        808.05         8.23 o                         
  -1   3   2          0.09          3.45         0.74 o                         
   0   3   2        209.53        198.31         3.66 o                         
   1   3   2        307.85        382.46         4.81 o                         
   2   3   2        251.70        261.32         3.13 o                         
   3   3   2        270.06        238.71         2.98 o                         
   4   3   2        518.02        571.12         7.57 o                         
   5   3   2         44.12         48.63         1.10 o                         
   6   3   2        215.88        213.02         2.87 o                         
   7   3   2         94.94         93.67         1.69 o                         
   8   3   2         97.10         99.04         1.82 o                         
   9   3   2        182.14        192.74         3.20 o                         
  10   3   2         43.29         31.80         1.24 o                         
  11   3   2         47.54         41.02         1.83 o                         
  12   3   2         16.59         13.06         1.44 o                         
  13   3   2         22.42         21.09         2.28 o                         
  14   3   2          1.79          1.20         1.09 o                         
  15   3   2          3.60          1.79         1.21 o                         
  16   3   2        114.00        121.83         6.70 o                         
  17   3   2         46.46         59.57         4.43 o                         
  18   3   2          7.97          8.40         2.28 o                         
 -18   4   2         14.66         22.80         3.12 o                         
 -17   4   2         15.48         13.98         2.74 o                         
 -16   4   2         63.93         89.49         5.59 o                         
 -15   4   2         80.29         89.85         5.56 o                         
 -14   4   2         21.92         23.45         2.56 o                         
 -13   4   2         31.30         26.20         2.64 o                         
 -12   4   2         12.99         14.43         2.26 o                         
 -11   4   2         40.97         34.95         2.44 o                         
 -10   4   2        105.43        112.36         3.71 o                         
  -9   4   2        324.16        302.25         6.37 o                         
  -8   4   2          0.85          0.13         1.14 o                         
  -7   4   2        194.27        189.82         4.50 o                         
  -6   4   2          1.03          1.99         0.82 o                         
  -5   4   2         22.33         17.24         1.46 o                         
  -4   4   2        137.02        130.82         2.02 o                         
  -3   4   2          1.52          2.56         0.44 o                         
  -2   4   2        117.55        100.68         3.83 o                         
  -1   4   2         57.55         59.82         1.44 o                         
   0   4   2          0.38          0.51         0.37 o                         
   1   4   2         45.53         43.50         1.46 o                         
   2   4   2         10.74         10.95         0.95 o                         
   3   4   2        504.99        506.41         6.84 o                         
   4   4   2        536.28        495.45         6.70 o                         
   5   4   2        288.73        281.86         4.18 o                         
   6   4   2         63.83         59.82         1.87 o                         
   7   4   2          1.97          1.84         1.10 o                         
   8   4   2          0.62         -0.43         0.91 o                         
   9   4   2          4.32         -0.07         0.98 o                         
  10   4   2         38.34         28.48         4.63 o                         
  11   4   2          0.93         -1.19         1.59 o                         
  12   4   2          0.80          1.22         1.73 o                         
  13   4   2         38.64         33.54         3.84 o                         
  14   4   2         25.36         33.87         3.92 o                         
  15   4   2         20.77         14.48         2.96 o                         
  17   4   2          2.48          4.41         2.29 o                         
 -16   5   2          4.04          5.61         2.84 o                         
 -15   5   2         47.92         39.08         4.64 o                         
 -14   5   2         22.01         21.20         2.83 o                         
 -13   5   2          3.72          4.70         1.86 o                         
 -12   5   2          1.65          0.84         1.60 o                         
 -11   5   2        117.69        114.57         4.26 o                         
 -10   5   2        118.73        129.22         5.64 o                         
  -9   5   2         26.02         20.77         2.01 o                         
  -8   5   2          9.93         16.73         1.81 o                         
  -7   5   2         45.52         45.72         2.56 o                         
  -6   5   2         24.94         27.14         2.06 o                         
  -5   5   2          1.85          1.17         1.23 o                         
  -4   5   2        197.42        181.49         2.88 o                         
  -3   5   2        130.02        128.95         2.45 o                         
  -2   5   2          0.69         -1.33         1.33 o                         
  -1   5   2          3.21          4.01         0.95 o                         
   0   5   2         15.91         12.04         1.48 o                         
   1   5   2         19.57         21.06         1.91 o                         
   2   5   2        463.88        440.68         9.42 o                         
   3   5   2          0.06         -0.32         1.17 o                         
   4   5   2         11.73         12.07         0.98 o                         
   5   5   2         33.35         28.46         1.13 o                         
   6   5   2         16.77         17.31         2.86 o                         
   7   5   2          6.60          8.05         4.53 o                         
   8   5   2         72.65         79.10         3.90 o                         
   9   5   2          3.74          2.76         1.67 o                         
  10   5   2         16.81         15.39         2.38 o                         
  11   5   2        181.01        177.70         8.18 o                         
  12   5   2          1.62          3.46         2.29 o                         
  13   5   2          0.36          3.33         2.38 o                         
  14   5   2         24.32         28.39         4.28 o                         
  15   5   2         16.27         22.19         3.88 o                         
 -14   6   2          1.50          4.25         3.03 o                         
 -13   6   2          7.39          7.39         2.69 o                         
 -12   6   2          0.09          1.17         1.64 o                         
 -11   6   2         20.93         17.56         4.32 o                         
 -10   6   2         34.47         31.93         2.72 o                         
  -9   6   2          6.93          5.40         1.57 o                         
  -8   6   2          3.62          1.76         1.86 o                         
  -7   6   2          7.55          8.20         2.25 o                         
  -6   6   2          5.28          8.24         2.12 o                         
  -5   6   2          1.30          2.55         1.63 o                         
  -4   6   2         29.58         29.63         1.19 o                         
  -3   6   2         13.20         11.75         2.23 o                         
  -2   6   2         15.20         15.38         2.04 o                         
  -1   6   2        127.21        127.29         4.43 o                         
   0   6   2         14.74         15.80         1.88 o                         
   1   6   2        109.81        103.58         4.32 o                         
   2   6   2         61.34         56.53         2.95 o                         
   3   6   2         27.57         30.77         2.22 o                         
   4   6   2          0.40         -0.29         0.77 o                         
   5   6   2         14.66         12.43         3.22 o                         
   6   6   2          1.86          2.85         2.55 o                         
   7   6   2          2.62          1.93         2.44 o                         
   8   6   2         63.31         66.87         6.76 o                         
   9   6   2          2.94          2.77         2.50 o                         
  10   6   2         25.88         27.43         3.13 o                         
  11   6   2         87.49         87.47         5.22 o                         
  12   6   2         66.57         64.64         6.02 o                         
  13   6   2         27.58         34.85         4.93 o                         
 -10   7   2         16.48          7.50         4.03 o                         
  -9   7   2         18.87         21.08         4.91 o                         
  -8   7   2          0.03          2.33         2.82 o                         
  -7   7   2          3.88          6.21         3.12 o                         
  -6   7   2         30.38         34.05         5.37 o                         
  -5   7   2          6.52          6.49         2.98 o                         
  -4   7   2         11.01          5.16         2.75 o                         
  -3   7   2          5.38          3.19         1.14 o                         
  -2   7   2          3.11          1.59         1.22 o                         
  -1   7   2         13.50         11.03         1.79 o                         
   0   7   2         20.05         19.14         3.27 o                         
   1   7   2          1.30         -0.51         1.21 o                         
   2   7   2         13.56          9.82         1.70 o                         
   3   7   2          1.90          2.68         1.16 o                         
   4   7   2         15.71         17.37         1.87 o                         
   5   7   2          0.04          0.56         2.48 o                         
   6   7   2          0.48         -2.09         2.26 o                         
   7   7   2         38.02         41.37         5.53 o                         
   8   7   2          2.26          2.63         3.14 o                         
   9   7   2          1.28         -2.52         2.83 o                         
  -3   8   2          0.20         -1.00         2.31 o                         
  -2   8   2          1.29          2.03         1.28 o                         
  -1   8   2          9.73         10.43         1.84 o                         
   0   8   2          0.19         -0.45         1.39 o                         
   1   8   2          0.18         -1.17         1.17 o                         
   2   8   2          0.32         -0.88         1.20 o                         
 -19   0   3        132.74        160.11         9.31 o                         
 -17   0   3          0.70          0.38         2.07 o                         
 -15   0   3         47.25         40.67         4.46 o                         
 -13   0   3        141.54        135.25         4.52 o                         
 -11   0   3       1203.58       1249.07        17.78 o                         
  -9   0   3       1065.53        971.93        13.86 o                         
  -7   0   3       5148.48       5592.00        73.06 o                         
  -5   0   3       2583.93       2600.42        41.71 o                         
  -3   0   3       3691.65       4065.02        46.36 o                         
  -1   0   3       4470.32       4571.31        64.02 o                         
   1   0   3       1503.55       1682.55        19.21 o                         
   3   0   3         82.60         86.45         1.80 o                         
   5   0   3        352.04        325.69         6.70 o                         
   7   0   3        168.48        174.67         2.92 o                         
   9   0   3        158.63        178.39         7.08 o                         
  11   0   3       1218.97       1197.85        31.74 o                         
  13   0   3         91.01         82.27         5.67 o                         
  15   0   3        152.24        137.29         7.69 o                         
  17   0   3          4.52          5.38         2.74 o                         
  19   0   3         24.23         23.59         4.75 o                         
 -20   1   3          0.16         -1.68         1.68 o                         
 -19   1   3          1.74          3.24         1.82 o                         
 -18   1   3         27.79         25.13         2.97 o                         
 -17   1   3          2.29         -0.66         3.20 o                         
 -16   1   3         43.24         39.14         3.19 o                         
 -15   1   3         19.88         16.79         3.86 o                         
 -14   1   3         47.97         43.77         2.37 o                         
 -13   1   3        225.10        228.47         5.14 o                         
 -12   1   3       1058.14       1088.24        14.16 o                         
 -11   1   3        668.95        612.47         8.18 o                         
 -10   1   3         71.22         60.63         1.52 o                         
  -9   1   3         97.36        105.29         1.84 o                         
  -8   1   3          0.17          0.10         0.27 o                         
  -7   1   3       1146.78       1304.06        12.46 o                         
  -6   1   3        584.85        590.08         6.29 o                         
  -5   1   3          8.74          5.23         0.41 o                         
  -4   1   3       2580.97       2604.43        24.60 o                         
  -3   1   3        626.81        610.72         5.71 o                         
  -2   1   3        298.13        335.52         4.33 o                         
  -1   1   3       1000.06       1109.76         9.95 o                         
   0   1   3         67.95         49.76         1.09 o                         
   2   1   3        120.56        129.44         1.68 o                         
   3   1   3        708.03        746.76         7.43 o                         
   4   1   3       1510.22       1575.06        17.07 o                         
   5   1   3        764.08        811.55         9.11 o                         
   6   1   3       3764.82       4090.87        42.59 o                         
   7   1   3        431.39        498.62         5.53 o                         
   8   1   3        542.66        527.43         6.85 o                         
   9   1   3         24.04         32.28         1.14 o                         
  10   1   3        468.36        471.23         7.81 o                         
  11   1   3          1.17          2.16         1.02 o                         
  12   1   3        486.06        473.04        11.16 o                         
  13   1   3        598.97        559.10        12.54 o                         
  14   1   3        422.67        415.32        10.38 o                         
  15   1   3          4.87          4.66         1.71 o                         
  16   1   3         59.98         66.36         4.24 o                         
  17   1   3          5.34          3.40         1.88 o                         
  18   1   3         65.65         68.30         7.05 o                         
  19   1   3          0.55         -1.86         2.75 o                         
 -20   2   3          0.05         -1.58         1.58 o                         
 -19   2   3         24.36         25.06         2.96 o                         
 -18   2   3         57.06         64.69         4.39 o                         
 -17   2   3          1.12          0.61         1.28 o                         
 -16   2   3         26.60         25.24         2.53 o                         
 -15   2   3         99.46         99.91         2.76 o                         
 -14   2   3          0.38          0.44         0.94 o                         
 -13   2   3         49.65         47.87         1.85 o                         
 -12   2   3        101.28        107.04         3.91 o                         
 -11   2   3         44.90         39.65         1.47 o                         
 -10   2   3        489.30        463.92         5.55 o                         
  -9   2   3        329.33        318.54         4.82 o                         
  -8   2   3        747.41        840.41         8.11 o                         
  -7   2   3        589.52        576.05         6.20 o                         
  -6   2   3        621.35        648.53         6.77 o                         
  -5   2   3       2233.99       2172.41        22.78 o                         
  -4   2   3         21.51         22.95         1.22 o                         
  -3   2   3        823.36        891.59        10.89 o                         
  -2   2   3         19.17         23.83         0.75 o                         
   0   2   3         11.46         14.79         0.73 o                         
   1   2   3         46.41         43.33         1.06 o                         
   2   2   3       3812.02       4089.59        41.76 o                         
   3   2   3        612.32        616.84         6.41 o                         
   4   2   3         80.10         87.14         1.94 o                         
   5   2   3        103.42        167.41         2.58 o                         
   6   2   3        798.40        843.04         8.77 o                         
   7   2   3         31.37         25.39         0.93 o                         
   8   2   3        264.48        286.71         4.15 o                         
   9   2   3         68.93         36.83         2.47 o                         
  10   2   3        182.41        194.95         3.61 o                         
  11   2   3         42.64         37.98         2.10 o                         
  12   2   3         46.99         41.53         2.04 o                         
  13   2   3         13.20         10.76         2.05 o                         
  14   2   3         34.45         36.17         2.04 o                         
  15   2   3         95.33         82.92         2.69 o                         
  16   2   3          1.04          2.82         1.96 o                         
  17   2   3         57.28         63.54         6.56 o                         
  18   2   3          0.31          0.51         1.67 o                         
 -19   3   3          2.88          3.27         1.45 o                         
 -18   3   3          1.91          2.12         1.31 o                         
 -17   3   3          0.06         -0.63         0.85 o                         
 -16   3   3          0.14          0.43         1.46 o                         
 -15   3   3         18.80         17.79         1.49 o                         
 -14   3   3          2.21          1.45         0.77 o                         
 -13   3   3          0.41          1.20         0.58 o                         
 -12   3   3          0.89          0.55         0.37 o                         
 -11   3   3         64.39         64.43         3.02 o                         
 -10   3   3        355.26        347.28         5.24 o                         
  -9   3   3        115.20        123.37         3.07 o                         
  -8   3   3          0.51          2.68         0.78 o                         
  -7   3   3         22.37         20.18         1.32 o                         
  -6   3   3         34.17         37.67         1.58 o                         
  -5   3   3        312.88        304.98         4.90 o                         
  -4   3   3        106.98         91.45         2.44 o                         
  -3   3   3        325.08        392.79         5.34 o                         
  -2   3   3          9.90         13.24         0.62 o                         
  -1   3   3         66.72         78.07         1.48 o                         
   0   3   3        150.81        147.15         2.43 o                         
   1   3   3        464.50        445.18         4.92 o                         
   2   3   3         80.90         78.74         1.55 o                         
   3   3   3        230.11        222.91         2.72 o                         
   4   3   3        360.44        346.53         5.14 o                         
   5   3   3        460.05        471.40         5.32 o                         
   6   3   3        270.86        250.69         3.61 o                         
   7   3   3         34.12         33.22         1.15 o                         
   8   3   3        133.81        122.75         2.34 o                         
   9   3   3          9.33         14.41         1.10 o                         
  10   3   3         85.19         77.45         2.51 o                         
  11   3   3        190.54        169.59         8.28 o                         
  12   3   3         87.07         75.46         2.98 o                         
  13   3   3         56.63         62.25         5.16 o                         
  14   3   3         98.93         91.25         3.51 o                         
  15   3   3          5.98          7.22         2.60 o                         
  16   3   3          1.39          3.11         1.76 o                         
  17   3   3         10.05         15.74         2.72 o                         
  18   3   3          2.33          2.64         1.89 o                         
 -18   4   3          3.61          8.95         2.31 o                         
 -17   4   3          5.13          4.01         2.09 o                         
 -16   4   3         40.49         45.81         4.41 o                         
 -15   4   3          1.20         -0.86         1.35 o                         
 -14   4   3         66.00         67.23         3.71 o                         
 -13   4   3          0.93         -0.52         1.25 o                         
 -12   4   3          8.16         10.55         1.87 o                         
 -11   4   3        322.59        316.90         6.82 o                         
 -10   4   3          2.87          0.63         1.18 o                         
  -9   4   3         62.52         78.88         3.18 o                         
  -8   4   3        125.61        142.58         3.96 o                         
  -7   4   3         46.18         37.31         2.22 o                         
  -6   4   3        101.89        101.08         3.02 o                         
  -5   4   3         10.16         11.44         1.05 o                         
  -4   4   3         59.13         59.88         1.25 o                         
  -3   4   3         18.27         18.84         0.90 o                         
  -2   4   3        260.99        273.18         4.41 o                         
  -1   4   3        226.77        223.15         4.01 o                         
   0   4   3         15.74         21.92         1.57 o                         
   1   4   3         94.63         76.33         1.86 o                         
   2   4   3        627.81        612.99        27.04 o                         
   3   4   3        228.54        189.71         3.29 o                         
   4   4   3        689.95        712.88        10.81 o                         
   5   4   3         39.26         36.04         1.27 o                         
   6   4   3        271.45        273.70         6.19 o                         
   7   4   3         21.14         16.89         1.05 o                         
   8   4   3          2.20          4.33         0.58 o                         
   9   4   3         46.79         54.86         1.92 o                         
  10   4   3        328.93        315.02         4.80 o                         
  11   4   3         66.93         59.15         1.65 o                         
  12   4   3         17.90         17.77         1.58 o                         
  13   4   3          0.36          1.32         1.28 o                         
  14   4   3         20.72         28.01         1.71 o                         
  15   4   3          2.14          1.00         0.85 o                         
  16   4   3        125.60        142.70         7.19 o                         
 -16   5   3         23.51         34.88         4.49 o                         
 -15   5   3         11.17         12.02         2.49 o                         
 -14   5   3         21.80         21.67         2.93 o                         
 -13   5   3        118.15        128.70         5.30 o                         
 -12   5   3          0.78          0.08         1.52 o                         
 -11   5   3          0.94          3.24         1.38 o                         
 -10   5   3        114.72        118.51         4.11 o                         
  -9   5   3        122.99        131.57         4.19 o                         
  -8   5   3        243.71        231.60         5.58 o                         
  -7   5   3          2.25          2.97         1.07 o                         
  -6   5   3          1.98          0.89         0.98 o                         
  -5   5   3         14.11         11.92         2.11 o                         
  -4   5   3        171.22        181.85         2.93 o                         
  -3   5   3        213.67        213.80         3.84 o                         
  -2   5   3          0.57         -1.13         1.73 o                         
  -1   5   3         64.64         63.54         2.41 o                         
   0   5   3          0.22         -1.07         1.24 o                         
   1   5   3        465.71        434.26         9.37 o                         
   2   5   3       1004.36        966.32        19.33 o                         
   3   5   3          2.37          3.89         1.37 o                         
   4   5   3        140.03        132.68        10.35 o                         
   5   5   3          7.80          7.56         1.09 o                         
   6   5   3         25.09         24.81         1.15 o                         
   7   5   3         80.66         93.96         4.44 o                         
   8   5   3          7.19          4.55         2.66 o                         
   9   5   3         56.71         61.13         4.77 o                         
  10   5   3         20.05         23.49         2.85 o                         
  11   5   3          4.16          7.61         2.71 o                         
  12   5   3          0.74         -1.95         1.95 o                         
  13   5   3         68.98         78.70         5.99 o                         
  14   5   3         39.33         41.54         4.95 o                         
  15   5   3         38.68         61.19         5.73 o                         
 -14   6   3          0.79          1.61         2.37 o                         
 -13   6   3          8.25          6.23         2.20 o                         
 -12   6   3         28.42         31.01         3.36 o                         
 -11   6   3          0.74          0.46         1.44 o                         
 -10   6   3         13.34         15.00         2.20 o                         
  -9   6   3          0.48         -1.24         1.24 o                         
  -8   6   3          4.72          4.82         2.07 o                         
  -7   6   3          0.78         -0.30         1.50 o                         
  -6   6   3         81.08         83.64         4.88 o                         
  -5   6   3          0.12         -0.54         2.00 o                         
  -4   6   3          0.06         -0.57         0.57 o                         
  -3   6   3        124.90        127.49         3.61 o                         
  -2   6   3         45.32         46.08         2.68 o                         
  -1   6   3         35.91         35.68         2.64 o                         
   0   6   3         38.30         36.11         2.95 o                         
   1   6   3         89.24         84.68         5.51 o                         
   2   6   3         56.10         57.63         7.45 o                         
   3   6   3          1.24          2.10         1.12 o                         
   4   6   3          9.21          9.86         3.97 o                         
   5   6   3          2.04          0.89         2.56 o                         
   6   6   3         93.22         93.01         6.73 o                         
   7   6   3          7.47         13.04         3.44 o                         
   8   6   3          0.12          2.06         2.79 o                         
   9   6   3          6.79         11.70         2.71 o                         
  10   6   3          1.88          2.98         2.13 o                         
  11   6   3         36.49         36.87         4.83 o                         
  12   6   3          0.92          0.10         2.55 o                         
 -10   7   3          1.28          3.38         3.24 o                         
  -9   7   3          8.23         11.24         3.98 o                         
  -8   7   3         17.86         19.37         4.49 o                         
  -7   7   3         28.96         31.29         5.22 o                         
  -6   7   3          0.06          0.56         2.68 o                         
  -5   7   3          3.83          3.84         2.69 o                         
  -4   7   3         24.82         30.09         4.66 o                         
  -3   7   3          1.62         -0.71         0.95 o                         
  -2   7   3          5.85          4.13         2.75 o                         
  -1   7   3         17.55         16.82         2.11 o                         
   0   7   3          1.80         -0.61         1.23 o                         
   1   7   3          1.81         -0.18         1.27 o                         
   2   7   3          5.87          3.16         1.43 o                         
   3   7   3          0.09          0.95         1.13 o                         
   4   7   3          0.18         -1.11         2.01 o                         
   5   7   3         22.53         20.51         4.09 o                         
   6   7   3          1.07         -1.55         2.37 o                         
   7   7   3         24.75         26.96         5.06 o                         
   8   7   3          5.88          2.85         3.28 o                         
   9   7   3          2.47          3.42         3.27 o                         
  -2   8   3          4.15          3.64         1.37 o                         
  -1   8   3          0.00          0.45         1.61 o                         
   0   8   3          4.95          3.61         2.00 o                         
   1   8   3          3.48          4.44         1.66 o                         
 -20   0   4          0.02          0.64         2.66 o                         
 -18   0   4         54.88         52.60         5.67 o                         
 -16   0   4         26.07         30.43         4.25 o                         
 -14   0   4         81.92         82.45         3.57 o                         
 -12   0   4        480.71        440.46         9.62 o                         
 -10   0   4         96.57        122.68         2.95 o                         
  -8   0   4       1856.28       1980.30        26.71 o                         
  -6   0   4         66.10         67.32         1.50 o                         
  -4   0   4       2728.54       2720.51        30.66 o                         
  -2   0   4       1847.30       1895.58        25.46 o                         
   2   0   4       6671.18       7112.64       100.46 o                         
   4   0   4        639.59        648.63         9.34 o                         
   6   0   4         74.51         66.82         1.70 o                         
   8   0   4        202.92        208.70         5.42 o                         
  10   0   4         51.12         56.58         4.11 o                         
  12   0   4       1055.28        976.96        27.32 o                         
  14   0   4        201.39        189.23         9.02 o                         
  16   0   4         66.95         70.28         6.18 o                         
  18   0   4          8.02          9.98         3.56 o                         
 -20   1   4         52.14         53.51         4.40 o                         
 -19   1   4         20.67         20.85         3.26 o                         
 -18   1   4         12.84         10.71         2.24 o                         
 -17   1   4         12.73         13.35         3.54 o                         
 -16   1   4          0.03          0.48         1.20 o                         
 -15   1   4         30.52         29.61         5.59 o                         
 -14   1   4         11.36         10.40         1.46 o                         
 -13   1   4         42.02         34.52         1.85 o                         
 -12   1   4        645.89        653.59         9.29 o                         
 -11   1   4       1761.17       1629.49        19.58 o                         
 -10   1   4        643.41        680.24         7.46 o                         
  -9   1   4          0.71          0.52         0.36 o                         
  -8   1   4        691.42        703.66         7.49 o                         
  -7   1   4        236.50        211.21         2.81 o                         
  -6   1   4         14.03         11.21         0.76 o                         
  -5   1   4         16.65         14.30         0.60 o                         
  -4   1   4        110.21        107.69         1.47 o                         
  -3   1   4       2072.18       2184.94        22.43 o                         
  -2   1   4        355.37        378.68         3.49 o                         
  -1   1   4       3247.71       3545.31        37.43 o                         
   0   1   4         12.80         12.57         0.56 o                         
   2   1   4        253.52        273.31         4.24 o                         
   3   1   4        148.27        180.06         2.47 o                         
   4   1   4         62.21         68.43         1.40 o                         
   5   1   4       1178.97       1229.77        13.44 o                         
   6   1   4        588.81        625.16        16.69 o                         
   7   1   4         97.31         95.34         1.94 o                         
   8   1   4         69.80         63.73         1.80 o                         
   9   1   4        178.85        172.69         3.74 o                         
  10   1   4          7.36          8.34         1.01 o                         
  11   1   4         24.71         24.14         1.52 o                         
  12   1   4         25.14         28.47         2.29 o                         
  13   1   4        209.08        217.71         8.04 o                         
  14   1   4        167.05        153.67         5.78 o                         
  15   1   4         38.89         35.79         3.31 o                         
  16   1   4          0.96          0.38         1.56 o                         
  17   1   4          0.20         -0.57         1.58 o                         
  18   1   4         26.48         26.51         4.65 o                         
  19   1   4          0.59         -1.58         1.72 o                         
 -20   2   4          0.96         -1.61         1.61 o                         
 -19   2   4         31.15         29.67         3.14 o                         
 -18   2   4         40.19         37.54         6.91 o                         
 -17   2   4         20.95         25.40         3.45 o                         
 -16   2   4          0.08         -0.55         1.47 o                         
 -15   2   4         14.18         14.64         1.15 o                         
 -14   2   4        983.01        911.34        12.15 o                         
 -13   2   4         98.97        107.00         2.42 o                         
 -12   2   4        276.49        296.24         4.41 o                         
 -11   2   4         45.50         53.70         1.53 o                         
 -10   2   4        738.18        689.61         7.74 o                         
  -9   2   4        188.33        175.72         2.67 o                         
  -8   2   4         40.42         35.52         1.02 o                         
  -7   2   4        182.16        201.28         3.34 o                         
  -6   2   4         88.69         86.36         2.07 o                         
  -5   2   4        152.31        157.65         2.12 o                         
  -4   2   4       1044.78       1060.34         9.23 o                         
  -3   2   4        223.64        270.46         3.14 o                         
  -2   2   4        872.85        971.43         9.76 o                         
  -1   2   4       1843.65       1929.33        81.80 o                         
   0   2   4         47.79         42.30         1.85 o                         
   1   2   4         45.61         51.03         2.27 o                         
   2   2   4        772.08        848.54         8.54 o                         
   3   2   4         69.77         73.45         1.46 o                         
   4   2   4        436.87        445.34         6.17 o                         
   5   2   4       1146.38       1260.79        15.51 o                         
   6   2   4         93.06         89.75         2.11 o                         
   7   2   4         59.49         51.69         1.65 o                         
   8   2   4         39.12         37.77         1.58 o                         
   9   2   4         53.71         48.85         3.39 o                         
  10   2   4          0.50          0.92         0.69 o                         
  11   2   4        286.78        267.70         5.45 o                         
  12   2   4          8.64          9.86         1.24 o                         
  13   2   4          2.42          2.48         0.94 o                         
  14   2   4         20.77         19.62         1.64 o                         
  15   2   4          1.91          2.72         0.94 o                         
  16   2   4         23.82         24.44         2.95 o                         
  17   2   4         20.66         24.02         3.04 o                         
  18   2   4          7.63         10.56         3.91 o                         
 -19   3   4          3.37          3.53         1.42 o                         
 -18   3   4          1.45          2.72         1.29 o                         
 -17   3   4          0.10          0.24         1.00 o                         
 -16   3   4        150.73        178.42        11.20 o                         
 -15   3   4         60.07         49.44         2.93 o                         
 -14   3   4         59.30         56.65         1.88 o                         
 -13   3   4          4.72          4.48         0.81 o                         
 -12   3   4         59.71         61.37         2.21 o                         
 -11   3   4          0.07         -0.39         1.14 o                         
 -10   3   4         27.12         19.91         1.35 o                         
  -9   3   4         13.52         13.26         1.68 o                         
  -8   3   4         55.58         57.30         2.03 o                         
  -7   3   4        214.13        199.61         3.85 o                         
  -6   3   4        435.80        371.13         6.99 o                         
  -5   3   4        191.81        201.02         3.25 o                         
  -4   3   4       2519.99       2656.13        25.58 o                         
  -3   3   4       1499.09       1501.81        22.22 o                         
  -2   3   4       1244.38       1415.03        13.97 o                         
  -1   3   4         28.01         31.19         1.18 o                         
   0   3   4        201.94        196.80         3.04 o                         
   1   3   4       1341.09       1329.95        13.20 o                         
   2   3   4          3.06          1.73         0.52 o                         
   3   3   4         59.70         54.09         1.04 o                         
   4   3   4          1.96          1.80         0.46 o                         
   5   3   4        441.69        438.80         5.65 o                         
   6   3   4        525.28        518.38         6.53 o                         
   7   3   4          1.40          3.06         0.57 o                         
   8   3   4         52.49         48.53         1.58 o                         
   9   3   4        102.28         93.92         2.82 o                         
  10   3   4        497.47        458.89         9.39 o                         
  11   3   4         21.66         19.63         1.80 o                         
  12   3   4         77.94         70.12         3.01 o                         
  13   3   4          9.03          7.69         2.29 o                         
  14   3   4         19.53         21.73         2.07 o                         
  15   3   4         45.65         44.77         2.87 o                         
  16   3   4         22.57         25.35         2.26 o                         
  17   3   4          0.48         -1.29         1.68 o                         
 -18   4   4          3.20          4.30         1.92 o                         
 -17   4   4          4.72          3.63         2.12 o                         
 -16   4   4          0.51         -1.10         1.82 o                         
 -15   4   4         21.51         26.37         2.73 o                         
 -14   4   4          7.36          5.80         3.14 o                         
 -13   4   4         45.56         39.20         4.32 o                         
 -12   4   4          0.94          0.73         1.42 o                         
 -11   4   4          1.41          1.12         0.93 o                         
 -10   4   4          6.34          3.10         1.38 o                         
  -9   4   4        646.96        616.32        10.66 o                         
  -8   4   4        187.27        177.66         4.98 o                         
  -7   4   4          3.51          5.28         1.09 o                         
  -6   4   4         17.75         14.96         1.43 o                         
  -5   4   4        108.70        101.12         2.75 o                         
  -4   4   4         32.19         30.01         1.16 o                         
  -3   4   4        228.86        252.02         3.30 o                         
  -2   4   4          0.11         -0.07         0.38 o                         
  -1   4   4         83.96         73.96         1.93 o                         
   0   4   4          4.36          0.60         1.30 o                         
   1   4   4         15.44         15.42         1.63 o                         
   2   4   4        396.40        422.05         7.35 o                         
   3   4   4       1374.07       1350.80        31.71 o                         
   4   4   4         97.17        101.78         2.31 o                         
   5   4   4        686.87        681.00         9.07 o                         
   6   4   4         10.37         10.39         0.86 o                         
   7   4   4         36.27         34.99         1.47 o                         
   8   4   4         44.99         41.00         2.02 o                         
   9   4   4         35.11         29.50         1.71 o                         
  10   4   4         21.13         17.84         1.46 o                         
  11   4   4         27.16         37.46         2.14 o                         
  12   4   4         15.27         15.58         1.61 o                         
  13   4   4          0.13          1.41         0.92 o                         
  14   4   4         14.77         20.25         1.82 o                         
  15   4   4         22.52         31.31         2.19 o                         
  16   4   4          0.28          5.35         1.27 o                         
 -16   5   4          1.75         -0.36         2.23 o                         
 -15   5   4          4.16          6.32         2.11 o                         
 -14   5   4          1.79          3.30         1.82 o                         
 -13   5   4          0.77          2.16         1.78 o                         
 -12   5   4         55.72         59.65         3.98 o                         
 -11   5   4          0.00          2.55         1.32 o                         
 -10   5   4        248.03        239.46         9.82 o                         
  -9   5   4         16.89         14.01         1.99 o                         
  -8   5   4        114.92        113.03         6.83 o                         
  -7   5   4          9.78          9.51         1.55 o                         
  -6   5   4         52.96         53.60         3.39 o                         
  -5   5   4          2.94          3.28         1.10 o                         
  -4   5   4        205.77        208.00         3.30 o                         
  -3   5   4         62.75         58.87         2.37 o                         
  -2   5   4         37.63         36.53         1.63 o                         
  -1   5   4         11.51         14.18         1.39 o                         
   0   5   4         75.50         74.54         2.67 o                         
   1   5   4          6.89          9.71         1.73 o                         
   2   5   4        809.65        765.32        20.04 o                         
   3   5   4        179.37        171.35         4.99 o                         
   4   5   4          1.13          1.63         0.88 o                         
   5   5   4         39.67         36.83         2.18 o                         
   6   5   4        133.68        136.09         3.76 o                         
   7   5   4         40.04         36.40         1.25 o                         
   8   5   4         88.68         95.84         4.45 o                         
   9   5   4         56.56         66.04         4.18 o                         
  10   5   4         16.46         23.39         2.93 o                         
  11   5   4          1.04         -0.45         2.16 o                         
  12   5   4         14.94         18.18         3.49 o                         
  13   5   4          1.09          0.96         2.29 o                         
  14   5   4         15.60         19.16         3.79 o                         
 -14   6   4         26.82         40.92         5.70 o                         
 -13   6   4         13.89         17.49         2.90 o                         
 -12   6   4          5.72          6.36         2.22 o                         
 -11   6   4          3.43          3.17         1.61 o                         
 -10   6   4          1.22          1.13         2.53 o                         
  -9   6   4         35.81         43.50         3.06 o                         
  -8   6   4         49.69         48.55         7.02 o                         
  -7   6   4         10.42         11.97         2.50 o                         
  -6   6   4          0.05          2.20         1.65 o                         
  -5   6   4          6.69          4.79         1.43 o                         
  -4   6   4          4.50          5.11         0.83 o                         
  -3   6   4         53.86         52.89         2.47 o                         
  -2   6   4        135.26        130.04         3.85 o                         
  -1   6   4        169.99        181.62         5.47 o                         
   0   6   4         34.25         35.38         2.65 o                         
   1   6   4         28.23         24.79         2.31 o                         
   2   6   4          2.99          1.81         1.17 o                         
   3   6   4         36.28         36.71         2.53 o                         
   4   6   4          0.07         -0.09         0.95 o                         
   5   6   4          5.30          6.95         1.20 o                         
   6   6   4         16.84         18.82         4.02 o                         
   7   6   4          4.18          3.72         2.64 o                         
   8   6   4         10.31          5.33         3.31 o                         
   9   6   4          2.64          3.16         1.96 o                         
  10   6   4          0.44          0.87         3.23 o                         
  11   6   4         13.92          9.88         3.31 o                         
  12   6   4          0.09          3.32         2.94 o                         
 -10   7   4          0.74          2.16         2.36 o                         
  -9   7   4          1.53          1.91         2.90 o                         
  -8   7   4          1.86          5.01         2.40 o                         
  -7   7   4          0.48          1.80         2.10 o                         
  -6   7   4          1.98          4.59         3.00 o                         
  -5   7   4         12.06         15.23         3.89 o                         
  -4   7   4         22.96         26.74         4.50 o                         
  -3   7   4          3.17          2.61         1.11 o                         
  -2   7   4          0.29          0.01         1.16 o                         
  -1   7   4         37.45         34.82         2.87 o                         
   0   7   4        112.56        115.05         4.59 o                         
   1   7   4         56.52         63.22         3.51 o                         
   2   7   4          8.50          9.20         1.78 o                         
   3   7   4         16.52         14.15         3.30 o                         
   4   7   4          1.53          0.16         1.58 o                         
   5   7   4          1.42          0.84         2.71 o                         
   6   7   4          1.05         -1.02         2.54 o                         
   7   7   4          1.50         -2.48         2.48 o                         
   8   7   4          4.08          7.33         3.48 o                         
  -1   8   4          1.53          1.51         1.37 o                         
 -19   0   5        149.36        179.42         9.71 o                         
 -17   0   5         57.23         55.86         5.64 o                         
 -15   0   5         32.25         36.98         4.40 o                         
 -13   0   5       2668.07       2567.33        43.96 o                         
 -11   0   5        183.20        144.29         3.46 o                         
  -9   0   5        144.95        140.30         3.39 o                         
  -7   0   5       3385.37       3655.01        41.91 o                         
  -5   0   5        428.37        430.08         4.74 o                         
  -3   0   5       9333.02       9667.82       110.12 o                         
  -1   0   5      10654.15      10937.53       102.80 o                         
   1   0   5       1172.62       1238.75        14.55 o                         
   3   0   5        341.48        403.21         8.27 o                         
   5   0   5        133.87        137.47         2.99 o                         
   7   0   5       2140.51       2130.61        28.91 o                         
   9   0   5        155.14        148.71         6.64 o                         
  11   0   5         95.49         88.59         5.67 o                         
  13   0   5        825.70        808.31        24.09 o                         
  15   0   5        110.72        111.07         7.48 o                         
  17   0   5         34.32         31.00         5.03 o                         
 -20   1   5          1.31          0.13         1.87 o                         
 -19   1   5         10.96         14.22         2.95 o                         
 -18   1   5         52.34         63.88         4.42 o                         
 -17   1   5         25.10         25.02         2.79 o                         
 -16   1   5         82.19         77.08         3.98 o                         
 -15   1   5          8.33          4.93         1.31 o                         
 -14   1   5        268.49        230.08         4.58 o                         
 -13   1   5        125.03        123.40         3.11 o                         
 -12   1   5        608.05        558.60         8.26 o                         
 -11   1   5          0.01          0.47         0.43 o                         
 -10   1   5         53.80         47.87         1.36 o                         
  -9   1   5        330.77        392.77         5.12 o                         
  -8   1   5        805.24        882.19         8.45 o                         
  -7   1   5        754.53        849.92         8.09 o                         
  -6   1   5        656.09        672.80         7.15 o                         
  -5   1   5         73.18         85.60         1.36 o                         
  -4   1   5        928.72       1016.20        13.14 o                         
  -3   1   5        194.89        193.23         2.22 o                         
  -2   1   5        165.30        154.34         1.86 o                         
  -1   1   5       1296.48       1325.75        10.90 o                         
   0   1   5         28.76         24.81         0.56 o                         
   1   1   5       3501.06       3655.62        31.73 o                         
   2   1   5        311.21        281.55         3.65 o                         
   3   1   5        693.21        759.63         8.45 o                         
   4   1   5          1.86          1.06         0.33 o                         
   5   1   5        477.24        536.39         7.29 o                         
   6   1   5       1102.27       1108.53        12.45 o                         
   7   1   5        115.99        105.13         2.13 o                         
   8   1   5          7.31          6.86         0.90 o                         
   9   1   5         70.88         70.25         2.27 o                         
  10   1   5         55.29         54.58         2.06 o                         
  11   1   5         10.87         11.02         1.67 o                         
  12   1   5        144.69        144.16         3.42 o                         
  13   1   5         29.80         30.87         3.13 o                         
  14   1   5         59.85         52.10         6.52 o                         
  15   1   5         32.76         27.58         3.01 o                         
  16   1   5          0.01          1.52         1.71 o                         
  17   1   5          0.51         -0.03         1.70 o                         
  18   1   5          4.18          6.78         2.33 o                         
 -20   2   5         12.43         12.39         2.39 o                         
 -19   2   5         35.66         30.06         4.09 o                         
 -18   2   5         16.04         15.37         2.37 o                         
 -17   2   5         28.26         23.80         3.84 o                         
 -16   2   5          7.17          6.51         1.61 o                         
 -15   2   5         48.07         47.27         1.79 o                         
 -14   2   5         16.17         16.17         1.23 o                         
 -13   2   5        449.75        464.05         6.29 o                         
 -12   2   5        166.61        167.66         3.07 o                         
 -11   2   5        843.73        800.66         8.70 o                         
 -10   2   5         33.23         32.14         1.21 o                         
  -9   2   5       1474.18       1526.17        15.49 o                         
  -8   2   5        470.54        460.23         4.94 o                         
  -7   2   5          7.45         12.93         0.82 o                         
  -6   2   5          4.15          2.23         0.34 o                         
  -5   2   5        155.66        168.79         2.19 o                         
  -4   2   5        313.11        329.00         4.29 o                         
  -3   2   5       2117.05       2239.49        20.00 o                         
  -2   2   5       1049.75       1142.13        11.42 o                         
  -1   2   5       1048.59       1173.73        18.65 o                         
   0   2   5       1325.89       1423.82        23.33 o                         
   1   2   5       1411.09       1480.57        15.46 o                         
   2   2   5        241.86        238.37         2.72 o                         
   3   2   5        597.42        626.32        10.79 o                         
   4   2   5          6.77          5.29         0.50 o                         
   5   2   5        137.44        132.86         2.37 o                         
   6   2   5         12.54         17.02         1.08 o                         
   7   2   5        286.12        258.33         4.41 o                         
   8   2   5          3.86          4.16         0.91 o                         
   9   2   5        114.97        105.82         2.68 o                         
  10   2   5          0.22         -0.87         1.12 o                         
  11   2   5         16.61         14.26         1.44 o                         
  12   2   5         24.84         26.65         1.85 o                         
  13   2   5          3.96          3.61         1.07 o                         
  14   2   5         21.34         21.19         1.74 o                         
  15   2   5          0.20          1.19         2.08 o                         
  16   2   5          1.58          4.77         3.08 o                         
  17   2   5          9.65          8.96         2.28 o                         
  18   2   5         29.92         37.66         3.95 o                         
 -19   3   5         14.21          9.92         1.74 o                         
 -18   3   5          0.57          0.03         1.14 o                         
 -17   3   5         20.96         22.81         1.68 o                         
 -16   3   5        161.25        155.28         3.67 o                         
 -15   3   5         51.28         46.03         1.94 o                         
 -14   3   5          1.13          1.87         0.91 o                         
 -13   3   5         38.34         34.32         1.10 o                         
 -12   3   5         78.83         70.20         1.41 o                         
 -11   3   5        877.63        840.33        11.61 o                         
 -10   3   5        104.85         90.42         2.59 o                         
  -9   3   5        718.17        727.85        10.34 o                         
  -8   3   5        599.31        593.53         8.68 o                         
  -7   3   5        109.48        126.13         2.97 o                         
  -6   3   5          2.64          2.42         0.48 o                         
  -5   3   5        422.54        400.47         4.71 o                         
  -4   3   5       1570.86       1614.53        16.12 o                         
  -3   3   5          4.92          6.72         0.49 o                         
  -2   3   5         78.11        125.26         1.95 o                         
  -1   3   5        357.85        348.28         4.11 o                         
   0   3   5         36.88         50.32         1.31 o                         
   1   3   5       1190.53       1218.57        13.35 o                         
   2   3   5        627.99        657.44        20.77 o                         
   3   3   5          6.80         14.74         0.99 o                         
   4   3   5         23.96         27.86         1.14 o                         
   5   3   5        384.81        362.60         4.89 o                         
   6   3   5          6.20          8.07         0.94 o                         
   7   3   5         40.06         39.08         1.87 o                         
   8   3   5          0.06          0.14         0.71 o                         
   9   3   5        137.96        126.57         9.11 o                         
  10   3   5         46.54         27.74         2.06 o                         
  11   3   5          6.06          9.45         1.43 o                         
  12   3   5         13.86         12.16         1.64 o                         
  13   3   5         11.25          9.57         1.61 o                         
  14   3   5          5.39          4.44         1.40 o                         
  15   3   5         36.17         41.02         2.80 o                         
  16   3   5          1.90          2.79         1.35 o                         
  17   3   5         33.56         41.91         4.56 o                         
 -18   4   5          8.56         11.25         2.43 o                         
 -17   4   5          0.04          0.71         1.87 o                         
 -16   4   5         23.47         19.45         4.91 o                         
 -15   4   5         73.34         78.62         4.23 o                         
 -14   4   5         18.91         23.35         5.19 o                         
 -13   4   5          5.33          5.76         1.66 o                         
 -12   4   5         24.32         22.88         2.75 o                         
 -11   4   5          1.44          0.05         0.99 o                         
 -10   4   5         64.93         66.20         3.06 o                         
  -9   4   5         43.19         43.60         2.61 o                         
  -8   4   5        292.39        288.38         7.84 o                         
  -7   4   5        118.57        113.90         3.41 o                         
  -6   4   5         10.05         12.24         2.28 o                         
  -5   4   5          9.53          8.89         0.56 o                         
  -4   4   5        657.74        661.09         8.20 o                         
  -3   4   5          0.99          0.38         0.54 o                         
  -2   4   5         23.58         23.87         1.26 o                         
  -1   4   5        291.18        302.12         5.88 o                         
   0   4   5        200.51        183.85         5.20 o                         
   1   4   5          0.31         -0.21         0.39 o                         
   2   4   5         16.70         12.84         1.69 o                         
   3   4   5         38.60         34.79         1.61 o                         
   4   4   5         46.73         43.99         1.98 o                         
   5   4   5        164.52        165.37         3.84 o                         
   6   4   5          3.80          2.57         0.83 o                         
   7   4   5         10.86          9.88         1.17 o                         
   8   4   5         83.87         83.75         2.78 o                         
   9   4   5          4.84          4.67         1.05 o                         
  10   4   5         55.49         63.91         4.09 o                         
  11   4   5          2.47          1.44         1.09 o                         
  12   4   5         77.49         82.92         9.16 o                         
  13   4   5          2.82          1.71         1.15 o                         
  14   4   5         11.93         16.00         1.83 o                         
  15   4   5          0.01         -1.52         1.52 o                         
  16   4   5          0.89          2.19         1.28 o                         
 -16   5   5          0.07          2.49         1.95 o                         
 -15   5   5         49.74         60.75         4.47 o                         
 -14   5   5         22.80         22.31         2.91 o                         
 -13   5   5          0.05          1.05         1.64 o                         
 -12   5   5         41.17         36.61         2.68 o                         
 -11   5   5         52.45         47.84         3.04 o                         
 -10   5   5          8.68          7.44         1.51 o                         
  -9   5   5         73.96         70.00         3.48 o                         
  -8   5   5          0.29         -0.11         1.01 o                         
  -7   5   5          1.77          2.78         1.05 o                         
  -6   5   5          9.20          9.33         1.41 o                         
  -5   5   5          0.09          0.65         0.41 o                         
  -4   5   5         99.88         88.11         1.98 o                         
  -3   5   5        317.37        303.09         5.18 o                         
  -2   5   5         24.81         22.30         1.66 o                         
  -1   5   5          7.11          6.87         1.15 o                         
   0   5   5         28.28         24.32         1.79 o                         
   1   5   5          0.10         -0.52         1.58 o                         
   2   5   5          9.60          8.99         1.53 o                         
   3   5   5         97.22        101.03         3.77 o                         
   4   5   5          0.18          0.10         0.89 o                         
   5   5   5          6.30          5.06         1.65 o                         
   6   5   5          7.67          7.32         1.12 o                         
   7   5   5         50.17         49.69         4.39 o                         
   8   5   5         17.01         14.53         1.36 o                         
   9   5   5         37.71         41.92         1.85 o                         
  10   5   5          0.00          0.80         1.73 o                         
  11   5   5         14.79         17.25         3.40 o                         
  12   5   5         38.98         26.95         4.05 o                         
  13   5   5         10.07          1.23         2.45 o                         
  14   5   5          4.52          5.38         2.96 o                         
 -14   6   5         38.95         43.27         4.56 o                         
 -13   6   5          0.00         -0.11         1.78 o                         
 -12   6   5          9.76         11.84         3.76 o                         
 -11   6   5          2.42          0.03         1.45 o                         
 -10   6   5         10.06          7.71         2.06 o                         
  -9   6   5          7.38          4.30         1.55 o                         
  -8   6   5         70.99         72.94         4.94 o                         
  -7   6   5          3.67          4.89         2.09 o                         
  -6   6   5          3.45          3.23         1.86 o                         
  -5   6   5         84.03         77.53         3.43 o                         
  -4   6   5         44.61         42.38         2.61 o                         
  -3   6   5          0.07         -0.16         1.36 o                         
  -2   6   5          8.65          9.87         2.14 o                         
  -1   6   5        106.22         97.46         4.36 o                         
   0   6   5         30.86         34.26         4.06 o                         
   1   6   5          5.46          6.04         1.66 o                         
   2   6   5          0.04          0.97         1.09 o                         
   3   6   5         15.68         18.56         2.07 o                         
   4   6   5         41.40         41.78         2.70 o                         
   5   6   5          0.07         -0.22         1.29 o                         
   6   6   5          0.05         -0.46         1.12 o                         
   7   6   5          0.88          2.23         2.64 o                         
   8   6   5         67.00         70.40         7.14 o                         
   9   6   5          6.48          1.06         5.65 o                         
  10   6   5         23.62         28.00         3.38 o                         
  11   6   5         22.60         17.87         3.83 o                         
  12   6   5          0.77          0.37         2.96 o                         
 -10   7   5         15.62         16.30         4.89 o                         
  -9   7   5         10.16         10.15         2.90 o                         
  -8   7   5          1.71          3.96         2.32 o                         
  -7   7   5          6.64          9.55         2.56 o                         
  -6   7   5          0.37          0.76         1.93 o                         
  -5   7   5         16.44         21.66         3.11 o                         
  -4   7   5          0.72          1.72         2.41 o                         
  -3   7   5          0.12         -0.18         1.19 o                         
  -2   7   5         23.03         25.86         3.53 o                         
  -1   7   5          9.87         11.77         1.97 o                         
   0   7   5         80.69         80.36         8.42 o                         
   1   7   5          0.94          2.39         1.42 o                         
   2   7   5         13.84         15.74         2.70 o                         
   3   7   5          0.93         -0.01         1.65 o                         
   4   7   5          1.46         -0.07         1.09 o                         
   5   7   5          7.35          8.92         2.01 o                         
   6   7   5          0.24          0.05         2.68 o                         
   7   7   5         22.94         25.29         4.87 o                         
   8   7   5          8.66         13.68         4.18 o                         
 -20   0   6         27.46         24.74         4.61 o                         
 -18   0   6         40.08         65.77         6.40 o                         
 -16   0   6        344.51        310.69        12.22 o                         
 -14   0   6         41.51         39.31         5.59 o                         
 -12   0   6        830.65        859.60        16.66 o                         
 -10   0   6        204.03        174.50         3.80 o                         
  -8   0   6        194.29        142.75         2.73 o                         
  -6   0   6       9331.96      10189.84       253.47 o                         
  -4   0   6       1463.17       1576.22        21.45 o                         
  -2   0   6        225.43        322.87         3.97 o                         
   0   0   6        359.36        436.66         5.75 o                         
   2   0   6        307.15        271.35         3.87 o                         
   4   0   6        381.77        360.69         8.22 o                         
   6   0   6       1802.91       1838.23        25.25 o                         
   8   0   6        137.45        160.06         3.71 o                         
  10   0   6         59.82         58.61         4.56 o                         
  12   0   6         20.60         18.33         3.49 o                         
  14   0   6        206.12        182.56         9.43 o                         
  16   0   6         15.58         15.41         3.81 o                         
  18   0   6          2.96          2.65         3.20 o                         
 -20   1   6          7.38          6.97         2.46 o                         
 -19   1   6          3.79          0.50         1.65 o                         
 -18   1   6          0.60          1.83         1.66 o                         
 -17   1   6          0.01          1.15         1.39 o                         
 -16   1   6          4.84          3.26         1.52 o                         
 -15   1   6         31.14         26.30         2.16 o                         
 -14   1   6         58.61         48.87         2.25 o                         
 -13   1   6         68.28         59.71         2.22 o                         
 -12   1   6         51.30         51.19         2.10 o                         
 -11   1   6        526.95        540.07         7.56 o                         
 -10   1   6         27.90         30.86         1.16 o                         
  -9   1   6        430.52        380.05         4.28 o                         
  -8   1   6          7.65          7.11         0.53 o                         
  -7   1   6       1192.25       1340.34        12.79 o                         
  -6   1   6        128.60        121.23         1.85 o                         
  -5   1   6       1888.40       1807.45        15.07 o                         
  -4   1   6        399.10        421.29         4.04 o                         
  -3   1   6        178.80        190.77         2.95 o                         
  -2   1   6        758.92        806.21         7.45 o                         
  -1   1   6         12.78          7.06         0.41 o                         
   0   1   6         91.98         80.17         1.16 o                         
   1   1   6         22.10         19.29         1.08 o                         
   2   1   6        271.48        290.12         3.46 o                         
   3   1   6       1005.97        980.64        10.80 o                         
   4   1   6        341.19        370.94         4.65 o                         
   5   1   6          4.79          4.74         0.69 o                         
   6   1   6        560.82        582.28         8.03 o                         
   7   1   6       1207.84       1194.59        17.93 o                         
   8   1   6        100.91        104.10         3.21 o                         
   9   1   6          9.49         11.71         1.20 o                         
  10   1   6         14.77         16.12         1.37 o                         
  11   1   6        112.02        110.36         3.85 o                         
  12   1   6         36.93         40.29         1.87 o                         
  13   1   6         18.10         16.95         2.43 o                         
  14   1   6        137.22        138.03         5.70 o                         
  15   1   6         11.21         10.09         5.12 o                         
  16   1   6          4.59          5.05         4.71 o                         
  17   1   6          0.68          0.04         1.76 o                         
  18   1   6         17.42         19.56         3.23 o                         
 -20   2   6         35.22         33.57         3.69 o                         
 -19   2   6          7.39          8.91         2.07 o                         
 -18   2   6         20.67         26.16         4.08 o                         
 -17   2   6          3.27          3.94         1.58 o                         
 -16   2   6         44.75         45.25         2.78 o                         
 -15   2   6         35.53         32.43         1.54 o                         
 -14   2   6          0.14          0.29         0.94 o                         
 -13   2   6          0.16          0.87         0.60 o                         
 -12   2   6          0.16         -0.14         0.58 o                         
 -11   2   6        529.34        533.50         6.27 o                         
 -10   2   6        163.00        173.57         2.86 o                         
  -9   2   6         16.17         15.67         0.90 o                         
  -8   2   6        592.19        601.03         6.80 o                         
  -7   2   6         79.47         86.78         1.72 o                         
  -6   2   6         43.54         50.03         1.12 o                         
  -5   2   6        162.55        159.37         4.23 o                         
  -4   2   6        472.34        413.80         4.39 o                         
  -3   2   6        573.86        553.98         6.08 o                         
  -2   2   6        849.84        991.91         9.36 o                         
  -1   2   6         19.15         31.37         1.08 o                         
   0   2   6       1774.77       1974.71        20.91 o                         
   1   2   6         90.60        107.04         1.76 o                         
   2   2   6        404.75        442.10         4.99 o                         
   3   2   6        105.81        105.48         1.65 o                         
   4   2   6         31.10         34.02         1.13 o                         
   5   2   6        132.93        149.71         2.65 o                         
   6   2   6        317.64        331.27         7.28 o                         
   7   2   6         15.71         14.37         1.31 o                         
   8   2   6          1.18          0.76         0.64 o                         
   9   2   6         42.55         42.50         2.05 o                         
  10   2   6          0.57          0.98         0.82 o                         
  11   2   6         24.14         21.03         2.25 o                         
  12   2   6         78.86         80.46         2.94 o                         
  13   2   6         10.11          7.79         1.28 o                         
  14   2   6          4.35          4.28         1.15 o                         
  15   2   6          1.55          0.43         1.57 o                         
  16   2   6          6.91          3.69         1.90 o                         
  17   2   6         26.29         32.22         4.64 o                         
 -19   3   6         11.69          9.71         1.74 o                         
 -18   3   6         66.51         63.60         3.49 o                         
 -17   3   6         50.05         58.69         3.07 o                         
 -16   3   6          0.00          1.35         1.16 o                         
 -15   3   6          0.30         -0.07         0.92 o                         
 -14   3   6         88.96         89.27         2.41 o                         
 -13   3   6          2.48          1.88         0.51 o                         
 -12   3   6         89.11         89.97         1.74 o                         
 -11   3   6         36.14         32.13         0.99 o                         
 -10   3   6        509.93        500.43         5.45 o                         
  -9   3   6        251.05        241.01         3.03 o                         
  -8   3   6         68.31         63.41         3.60 o                         
  -7   3   6          9.29          8.98         0.75 o                         
  -6   3   6        319.11        309.94         4.14 o                         
  -5   3   6         71.90         70.79         1.42 o                         
  -4   3   6        489.90        496.64         5.75 o                         
  -3   3   6        178.89        202.48         2.63 o                         
  -2   3   6         39.13         56.69         1.42 o                         
  -1   3   6        443.12        398.73         5.25 o                         
   0   3   6         68.51         59.40         1.21 o                         
   1   3   6         40.62         38.41         1.22 o                         
   2   3   6          2.20          1.61         0.49 o                         
   3   3   6         46.53         40.49         1.44 o                         
   4   3   6        166.39        157.48         3.03 o                         
   5   3   6        417.49        403.19         6.85 o                         
   6   3   6        362.90        353.25        10.30 o                         
   7   3   6        296.56        314.38         6.03 o                         
   8   3   6          1.04          1.79         0.86 o                         
   9   3   6        118.95        119.72         5.50 o                         
  10   3   6          0.07          2.05         1.07 o                         
  11   3   6         53.88         50.67         2.75 o                         
  12   3   6          2.25          2.68         1.37 o                         
  13   3   6          3.24          1.88         1.25 o                         
  14   3   6          3.43          3.51         1.36 o                         
  15   3   6          2.48          4.01         1.72 o                         
  16   3   6         33.41         32.55         2.58 o                         
 -18   4   6          9.52          9.75         2.30 o                         
 -17   4   6          6.17          1.16         1.88 o                         
 -16   4   6         59.49         69.74         6.70 o                         
 -15   4   6         70.42         82.10         4.78 o                         
 -14   4   6          6.98          4.66         2.98 o                         
 -13   4   6         20.53         20.27         2.01 o                         
 -12   4   6         84.72         84.33         3.23 o                         
 -11   4   6         12.06          9.44         2.83 o                         
 -10   4   6        324.51        314.77         6.79 o                         
  -9   4   6        957.64        963.23        15.32 o                         
  -8   4   6          9.11          9.87         1.41 o                         
  -7   4   6        182.00        170.04         4.33 o                         
  -6   4   6        117.74        107.82         2.09 o                         
  -5   4   6          4.21          3.55         0.49 o                         
  -4   4   6          3.45          1.86         0.52 o                         
  -3   4   6        717.69        704.66         7.75 o                         
  -2   4   6        212.86        232.79         4.92 o                         
  -1   4   6         36.44         32.98         1.78 o                         
   0   4   6         39.41         39.80         1.58 o                         
   1   4   6         23.07         18.53         1.49 o                         
   2   4   6         47.16         51.31         2.21 o                         
   3   4   6       1315.07       1269.17        15.93 o                         
   4   4   6          0.33          6.24         2.37 o                         
   5   4   6         88.80         96.28         2.90 o                         
   6   4   6         90.05         82.56         2.73 o                         
   7   4   6         28.03         31.34         1.91 o                         
   8   4   6          0.40         -0.30         1.26 o                         
   9   4   6         23.94         24.43         1.89 o                         
  10   4   6         56.28         44.89         2.66 o                         
  11   4   6          1.54          3.31         1.30 o                         
  12   4   6         25.68         24.21         2.31 o                         
  13   4   6          8.98          7.87         1.58 o                         
  14   4   6          1.33         -0.07         1.25 o                         
  15   4   6          8.01          9.02         2.24 o                         
 -16   5   6         16.84         19.94         3.25 o                         
 -15   5   6         54.65         58.10         4.31 o                         
 -14   5   6         39.29         45.38         3.82 o                         
 -13   5   6          3.14          3.03         1.75 o                         
 -12   5   6         11.83         12.48         2.62 o                         
 -11   5   6         15.93         12.45         2.06 o                         
 -10   5   6         35.53         33.46         2.72 o                         
  -9   5   6          0.83          1.15         1.29 o                         
  -8   5   6          5.04          4.35         1.29 o                         
  -7   5   6          0.07         -0.84         0.84 o                         
  -6   5   6         12.55         11.65         1.27 o                         
  -5   5   6          8.47          7.38         0.69 o                         
  -4   5   6          1.10          1.95         0.76 o                         
  -3   5   6         30.57         29.50         2.16 o                         
  -2   5   6         44.33         40.77         1.79 o                         
  -1   5   6         60.63         54.83         2.39 o                         
   0   5   6         39.25         34.24         2.20 o                         
   1   5   6          0.02         -0.75         0.83 o                         
   2   5   6        245.33        244.29         5.45 o                         
   3   5   6         35.50         35.45         2.60 o                         
   4   5   6         10.54          9.00         2.32 o                         
   5   5   6          2.92          3.55         1.24 o                         
   6   5   6         28.26         30.13         2.32 o                         
   7   5   6          7.26          7.80         1.27 o                         
   8   5   6         37.12         38.01         2.17 o                         
   9   5   6         16.87         17.61         1.66 o                         
  10   5   6          0.65          0.01         0.91 o                         
  11   5   6         38.03         40.73         2.14 o                         
  12   5   6         32.21         28.05         4.21 o                         
  13   5   6          8.51          6.03         3.03 o                         
  14   5   6         67.56         88.55         6.83 o                         
 -14   6   6         22.50         32.38         3.62 o                         
 -13   6   6          1.16         -0.24         1.90 o                         
 -12   6   6         26.17         31.27         5.68 o                         
 -11   6   6          0.12         -1.10         1.44 o                         
 -10   6   6          1.80          2.44         1.51 o                         
  -9   6   6          3.71          7.19         1.71 o                         
  -8   6   6          2.59          2.56         2.02 o                         
  -7   6   6          0.12          1.16         1.87 o                         
  -6   6   6         10.28         13.39         2.45 o                         
  -5   6   6         25.39         24.90         2.30 o                         
  -4   6   6         28.08         30.91         1.73 o                         
  -3   6   6         45.77         42.72         2.79 o                         
  -2   6   6         63.67         60.77         3.00 o                         
  -1   6   6          1.94          0.96         1.07 o                         
   0   6   6         31.28         35.92         2.44 o                         
   1   6   6          0.37         -1.12         1.63 o                         
   2   6   6          2.52          2.04         1.32 o                         
   3   6   6         16.39         15.10         1.99 o                         
   4   6   6         16.10         18.73         3.11 o                         
   5   6   6          0.41          2.90         1.21 o                         
   6   6   6         11.34         12.82         3.23 o                         
   7   6   6          2.38          1.77         1.02 o                         
   8   6   6        105.45        134.17         8.97 o                         
   9   6   6         15.31         18.15         2.93 o                         
  10   6   6          2.25          2.69         2.11 o                         
  11   6   6          4.28          2.32         3.02 o                         
 -10   7   6          0.90          3.59         2.62 o                         
  -9   7   6         13.57         18.15         5.13 o                         
  -8   7   6          4.81          3.25         2.74 o                         
  -7   7   6          0.43         -0.40         2.28 o                         
  -6   7   6         14.07         16.98         5.16 o                         
  -5   7   6          2.60          1.72         1.44 o                         
  -4   7   6          1.81          0.94         0.86 o                         
  -3   7   6          0.11         -0.06         1.18 o                         
  -2   7   6          3.83          1.11         1.32 o                         
  -1   7   6          3.95          3.45         1.53 o                         
   0   7   6          4.93          4.79         1.66 o                         
   1   7   6         11.88         11.23         2.04 o                         
   2   7   6          0.01          0.85         1.89 o                         
   3   7   6          2.97          1.44         1.30 o                         
   4   7   6         13.98         14.24         1.95 o                         
   5   7   6          4.08          2.32         1.18 o                         
   6   7   6          3.92          6.02         3.30 o                         
   7   7   6         13.57         13.08         4.13 o                         
 -19   0   7         29.60         33.65         4.88 o                         
 -17   0   7         26.42         28.72         4.37 o                         
 -15   0   7         22.88         23.93         2.60 o                         
 -13   0   7        115.89         93.45         3.98 o                         
 -11   0   7         14.76         15.80         1.45 o                         
  -9   0   7        270.37        321.25         5.05 o                         
  -7   0   7        376.24        374.17         6.22 o                         
  -5   0   7        213.92        206.50         2.85 o                         
  -3   0   7        403.83        395.72         5.37 o                         
  -1   0   7        231.00        240.69         5.15 o                         
   1   0   7        130.27        139.20         2.20 o                         
   3   0   7        364.41        380.05         7.06 o                         
   5   0   7       1674.06       1762.95        21.90 o                         
   7   0   7       1367.28       1351.51        23.00 o                         
   9   0   7         82.77         82.28         5.16 o                         
  11   0   7        138.44        130.43         7.14 o                         
  13   0   7         95.18         88.98         6.50 o                         
  15   0   7         73.56         80.43         6.76 o                         
  17   0   7         15.61         26.99         4.88 o                         
 -20   1   7         23.81         25.88         3.29 o                         
 -19   1   7          4.67          5.00         1.98 o                         
 -18   1   7        183.37        197.29         6.96 o                         
 -17   1   7         16.07         18.65         2.47 o                         
 -16   1   7          3.74          3.76         1.26 o                         
 -15   1   7         10.64          9.49         1.28 o                         
 -14   1   7         10.94         10.24         1.27 o                         
 -13   1   7         40.25         25.40         1.71 o                         
 -12   1   7        105.89        110.11         3.00 o                         
 -11   1   7        498.08        491.70         5.78 o                         
 -10   1   7        863.96        881.72        10.15 o                         
  -9   1   7         87.61        101.59         1.77 o                         
  -8   1   7        196.62        156.14         2.11 o                         
  -7   1   7        379.88        463.03         4.94 o                         
  -6   1   7       2475.21       2583.81        23.00 o                         
  -5   1   7        352.85        373.70         4.03 o                         
  -4   1   7        946.45        863.95         7.68 o                         
  -3   1   7         29.04         30.78         0.74 o                         
  -2   1   7       1843.34       1924.49        13.39 o                         
  -1   1   7         28.32         20.38         0.94 o                         
   0   1   7       2285.75       2317.38        23.13 o                         
   1   1   7       3385.40       3502.80        28.67 o                         
   2   1   7        586.11        649.05         5.92 o                         
   3   1   7          9.00          6.23         0.45 o                         
   4   1   7         61.30         62.97         1.42 o                         
   5   1   7         82.32         89.62         1.69 o                         
   6   1   7        382.43        406.68         7.43 o                         
   7   1   7        168.41        179.51         4.32 o                         
   8   1   7         39.60         39.39         1.87 o                         
   9   1   7          3.14          3.08         1.48 o                         
  10   1   7         13.14         11.72         1.30 o                         
  11   1   7          0.53         -0.42         0.76 o                         
  12   1   7        275.87        291.81         5.76 o                         
  13   1   7        134.25        131.59         5.57 o                         
  14   1   7          0.39          3.61         1.82 o                         
  15   1   7          3.17          2.90         1.95 o                         
  16   1   7         23.83         25.74         3.33 o                         
  17   1   7          2.13          3.48         5.94 o                         
 -20   2   7          0.26         -0.54         1.60 o                         
 -19   2   7          0.70          1.83         2.87 o                         
 -18   2   7         13.23         11.74         2.12 o                         
 -17   2   7         11.80         14.22         2.20 o                         
 -16   2   7          0.96          1.70         1.17 o                         
 -15   2   7        102.99        107.28         2.44 o                         
 -14   2   7         28.55         27.40         2.34 o                         
 -13   2   7         11.81          7.56         0.91 o                         
 -12   2   7        152.13        148.70         2.92 o                         
 -11   2   7       1067.67       1035.75        12.09 o                         
 -10   2   7        812.61        770.96         7.93 o                         
  -9   2   7        125.57        128.03         2.68 o                         
  -8   2   7        183.79        175.74         2.78 o                         
  -7   2   7         21.99         25.65         0.88 o                         
  -6   2   7          1.59          5.42         0.51 o                         
  -5   2   7       1364.95       1305.78        13.18 o                         
  -4   2   7          9.67         10.33         0.68 o                         
  -3   2   7       2020.28       2107.35        19.06 o                         
  -2   2   7         72.42        110.09         1.71 o                         
  -1   2   7          1.04          1.90         0.52 o                         
   0   2   7        269.53        257.39         3.56 o                         
   1   2   7          0.67          0.50         0.44 o                         
   2   2   7       4672.67       4624.44        48.17 o                         
   3   2   7         83.18         82.09         1.50 o                         
   4   2   7          2.57          3.69         0.48 o                         
   5   2   7         29.42         25.04         1.06 o                         
   6   2   7         57.85         62.27         1.98 o                         
   7   2   7        341.56        319.39         6.38 o                         
   8   2   7         50.11         48.30         1.97 o                         
   9   2   7        141.92        138.80         3.72 o                         
  10   2   7         45.27         52.75         2.75 o                         
  11   2   7        115.54        103.01         3.33 o                         
  12   2   7         42.46         41.09         2.47 o                         
  13   2   7        158.50        167.09         4.45 o                         
  14   2   7         91.02         92.05         6.70 o                         
  15   2   7         74.87         63.63         6.84 o                         
  16   2   7          0.29          1.22         2.42 o                         
  17   2   7          2.47          2.04         2.57 o                         
 -19   3   7          0.27          0.60         1.23 o                         
 -18   3   7          4.94          2.29         1.34 o                         
 -17   3   7         38.99         45.91         2.04 o                         
 -16   3   7          5.51          7.27         1.07 o                         
 -15   3   7          1.94          3.06         1.09 o                         
 -14   3   7         35.02         35.53         1.69 o                         
 -13   3   7        140.77        135.94         2.79 o                         
 -12   3   7          4.40          3.45         0.62 o                         
 -11   3   7        262.33        253.19         3.52 o                         
 -10   3   7        132.43        120.50         2.04 o                         
  -9   3   7         35.89         33.21         1.07 o                         
  -8   3   7        570.03        557.44         6.42 o                         
  -7   3   7        342.83        354.38         5.22 o                         
  -6   3   7        182.71        202.37         2.86 o                         
  -5   3   7        125.35        112.84         2.19 o                         
  -4   3   7        232.94        219.07         2.85 o                         
  -3   3   7          8.28          9.10         0.84 o                         
  -2   3   7         97.60         98.20         2.43 o                         
  -1   3   7        207.27        212.95         3.35 o                         
   0   3   7        137.90        127.10         2.27 o                         
   1   3   7         83.98         91.64         2.18 o                         
   2   3   7         76.07         56.12         1.72 o                         
   3   3   7       1012.54       1099.86        15.88 o                         
   4   3   7        877.24        872.82        13.03 o                         
   5   3   7        159.48        157.35         3.00 o                         
   6   3   7        101.48         92.56         2.42 o                         
   7   3   7        194.03        189.93         3.78 o                         
   8   3   7         42.24         39.61         2.17 o                         
   9   3   7         55.46         57.23         2.83 o                         
  10   3   7          0.81         -0.89         0.93 o                         
  11   3   7        200.10        193.42         5.60 o                         
  12   3   7         27.04         26.99         3.81 o                         
  13   3   7          0.60         -0.60         1.19 o                         
  14   3   7          2.18          0.77         1.83 o                         
  15   3   7         14.75         19.57         2.26 o                         
  16   3   7         19.45         21.67         4.05 o                         
 -18   4   7          0.03         -0.79         1.59 o                         
 -17   4   7          0.01          0.03         1.57 o                         
 -16   4   7          6.29          5.42         1.97 o                         
 -15   4   7         14.25         25.67         3.08 o                         
 -14   4   7          1.31          1.22         1.94 o                         
 -13   4   7          1.81          1.28         1.18 o                         
 -12   4   7         42.15         50.19         2.85 o                         
 -11   4   7         48.14         44.82         2.70 o                         
 -10   4   7         36.91         36.29         2.55 o                         
  -9   4   7        213.54        222.94         5.49 o                         
  -8   4   7        302.65        298.52         7.97 o                         
  -7   4   7         45.65         47.32         2.48 o                         
  -6   4   7          4.91          5.45         0.71 o                         
  -5   4   7          1.98          1.63         0.47 o                         
  -4   4   7         16.69         13.62         0.86 o                         
  -3   4   7        163.11        155.31         2.96 o                         
  -2   4   7         14.07         15.97         1.80 o                         
  -1   4   7         35.83         30.83         1.82 o                         
   0   4   7          5.87          7.06         0.92 o                         
   1   4   7         13.90          7.59         1.16 o                         
   2   4   7        583.10        551.79         9.48 o                         
   3   4   7       1379.98       1349.92        16.98 o                         
   4   4   7        132.14        119.77         3.23 o                         
   5   4   7          0.72          0.76         0.80 o                         
   6   4   7          4.95          5.62         1.11 o                         
   7   4   7         23.08         24.27         1.81 o                         
   8   4   7         36.18         38.25         2.26 o                         
   9   4   7         10.61         11.24         1.49 o                         
  10   4   7          7.24          6.96         2.25 o                         
  11   4   7          0.25          1.72         1.18 o                         
  12   4   7          0.00          2.33         1.65 o                         
  13   4   7          4.86          4.61         1.96 o                         
  14   4   7         34.85         37.43         2.94 o                         
  15   4   7         41.00         53.45         3.39 o                         
 -16   5   7         16.49         20.95         2.98 o                         
 -15   5   7         18.13         23.68         3.05 o                         
 -14   5   7          4.41          2.55         1.85 o                         
 -13   5   7         63.66         64.06         3.70 o                         
 -12   5   7          9.04          6.64         1.59 o                         
 -11   5   7          4.94          3.18         1.71 o                         
 -10   5   7          9.28         11.50         2.80 o                         
  -9   5   7          8.96         12.80         1.76 o                         
  -8   5   7         85.98         82.81         3.31 o                         
  -7   5   7          0.27         -0.92         0.92 o                         
  -6   5   7         19.12         18.85         1.06 o                         
  -5   5   7        184.38        173.84         3.61 o                         
  -4   5   7         34.33         34.52         1.74 o                         
  -3   5   7         13.86         17.54         1.44 o                         
  -2   5   7         48.55         45.76         2.03 o                         
  -1   5   7        162.13        158.06         4.23 o                         
   0   5   7          0.42         -0.85         0.85 o                         
   1   5   7          0.96         -0.11         1.10 o                         
   2   5   7        132.74        128.26         3.81 o                         
   3   5   7         59.35         62.91         3.21 o                         
   4   5   7         52.82         42.13         3.24 o                         
   5   5   7         27.59         29.13         2.56 o                         
   6   5   7          0.52          0.41         0.97 o                         
   7   5   7        130.31        143.56         4.06 o                         
   8   5   7          0.65         -0.94         0.94 o                         
   9   5   7          3.50          3.19         1.41 o                         
  10   5   7         17.34         19.24         3.23 o                         
  11   5   7          2.66          0.82         1.16 o                         
  12   5   7          5.90          8.33         1.41 o                         
  13   5   7         19.73         18.57         1.74 o                         
 -13   6   7         15.30         13.49         2.60 o                         
 -12   6   7         18.94         19.99         3.11 o                         
 -11   6   7          1.13          2.27         2.68 o                         
 -10   6   7          3.14          3.55         1.52 o                         
  -9   6   7          8.76          8.66         1.79 o                         
  -8   6   7         12.88         15.51         2.78 o                         
  -7   6   7         80.10         77.13         5.05 o                         
  -6   6   7         19.85         19.65         2.22 o                         
  -5   6   7         11.01         10.84         1.07 o                         
  -4   6   7          0.69          0.85         0.94 o                         
  -3   6   7         61.39         58.41         3.19 o                         
  -2   6   7         58.66         64.85         3.06 o                         
  -1   6   7          0.62          0.93         1.06 o                         
   0   6   7         42.48         51.43         2.77 o                         
   1   6   7         12.67         14.18         2.04 o                         
   2   6   7         81.31         91.08         4.60 o                         
   3   6   7          1.65          0.05         1.22 o                         
   4   6   7          0.00         -1.12         1.12 o                         
   5   6   7         22.88         18.84         2.19 o                         
   6   6   7         21.29         18.76         2.11 o                         
   7   6   7          1.67         -1.01         1.43 o                         
   8   6   7         10.26         13.89         1.58 o                         
   9   6   7          1.03         -1.76         1.76 o                         
  10   6   7         13.29         10.23         2.62 o                         
 -10   7   7          0.86          2.34         3.52 o                         
  -9   7   7          0.38          5.25         2.51 o                         
  -8   7   7          1.10         -0.75         2.03 o                         
  -7   7   7          3.76          3.96         2.34 o                         
  -6   7   7          5.39          2.73         2.79 o                         
  -5   7   7          1.07         -0.25         1.34 o                         
  -4   7   7          0.19          2.46         1.30 o                         
  -3   7   7          0.14          0.84         1.10 o                         
  -2   7   7         33.40         31.73         2.82 o                         
  -1   7   7          1.88          5.23         1.71 o                         
   0   7   7          0.86          1.55         1.49 o                         
   1   7   7          0.26          2.16         1.59 o                         
   2   7   7          4.36          3.54         1.59 o                         
   3   7   7          9.40          7.82         1.85 o                         
   4   7   7          1.28         -0.21         1.41 o                         
   5   7   7          0.84          1.94         1.25 o                         
   6   7   7          4.16          4.78         1.16 o                         
   7   7   7          0.21         -2.58         2.71 o                         
 -20   0   8          5.50          8.10         3.31 o                         
 -18   0   8         15.22         10.48         3.03 o                         
 -16   0   8         63.44         68.03         3.82 o                         
 -14   0   8          8.54         14.56         3.93 o                         
 -12   0   8         37.05         25.22         2.40 o                         
 -10   0   8        544.27        512.61         8.53 o                         
  -8   0   8        549.76        640.24         9.94 o                         
  -6   0   8         10.47         20.37         0.82 o                         
  -4   0   8          8.79          9.83         0.89 o                         
  -2   0   8        877.94        901.73         9.27 o                         
   0   0   8       1213.41       1188.55        14.68 o                         
   2   0   8        883.08        812.69        10.27 o                         
   4   0   8          0.34          0.05         0.54 o                         
   6   0   8        101.57         82.61         2.43 o                         
   8   0   8        127.89        119.13         3.30 o                         
  10   0   8         95.73         90.78         5.94 o                         
  12   0   8          0.20         -1.38         2.04 o                         
  14   0   8         15.18         13.49         3.56 o                         
  16   0   8          0.02         -1.29         2.51 o                         
 -20   1   8          2.92          3.12         2.05 o                         
 -19   1   8          0.80          0.00         1.50 o                         
 -18   1   8         27.80         35.46         9.73 o                         
 -17   1   8         61.36         58.87         3.94 o                         
 -16   1   8         13.23         16.50         1.90 o                         
 -15   1   8         30.94         26.36         1.91 o                         
 -14   1   8         12.31         12.86         1.42 o                         
 -13   1   8        495.47        403.57         6.85 o                         
 -12   1   8        365.86        344.44         5.31 o                         
 -11   1   8         30.51         24.23         1.04 o                         
 -10   1   8         45.77         45.57         2.62 o                         
  -9   1   8         71.95         68.13         1.46 o                         
  -8   1   8         58.62         71.76         1.37 o                         
  -7   1   8        964.17       1001.55         8.99 o                         
  -6   1   8        375.05        397.42         4.48 o                         
  -5   1   8         18.05         26.51         0.76 o                         
  -4   1   8        216.29        202.86         2.45 o                         
  -3   1   8       1033.12       1029.31         8.45 o                         
  -2   1   8        215.53        258.52         2.33 o                         
  -1   1   8       1300.49       1401.87        10.18 o                         
   0   1   8       1782.17       1887.48        15.90 o                         
   1   1   8       7178.78       7293.00        56.43 o                         
   2   1   8        373.32        377.21         3.82 o                         
   3   1   8        311.42        329.52         3.44 o                         
   4   1   8         26.40         26.82         0.86 o                         
   5   1   8        375.33        369.74         4.86 o                         
   6   1   8        272.29        286.32         5.88 o                         
   7   1   8          8.92          4.54         1.30 o                         
   8   1   8         13.12         10.34         1.23 o                         
   9   1   8         57.41         58.95         2.36 o                         
  10   1   8          1.80          2.13         0.95 o                         
  11   1   8          3.28          1.10         1.00 o                         
  12   1   8         16.47         13.43         1.33 o                         
  13   1   8        100.28        115.30         9.95 o                         
  14   1   8         78.99         75.32        10.25 o                         
  15   1   8         16.63         16.88         2.88 o                         
  16   1   8          2.43         -1.76         1.81 o                         
  17   1   8          2.66          2.80         2.13 o                         
 -20   2   8          1.51          4.51         1.90 o                         
 -19   2   8         33.13         37.13         5.07 o                         
 -18   2   8         52.20         64.03         4.10 o                         
 -17   2   8         25.00         28.55         2.45 o                         
 -16   2   8          2.62          0.56         1.94 o                         
 -15   2   8         10.51         14.18         1.06 o                         
 -14   2   8        463.06        439.31         8.51 o                         
 -13   2   8        107.37         92.53         2.55 o                         
 -12   2   8         11.97          8.97         0.94 o                         
 -11   2   8        639.44        659.23         8.37 o                         
 -10   2   8       1587.81       1524.12        16.99 o                         
  -9   2   8         69.06         66.77         1.97 o                         
  -8   2   8         11.87         10.76         0.87 o                         
  -7   2   8        205.38        206.21         3.09 o                         
  -6   2   8        185.83        178.27         4.17 o                         
  -5   2   8        247.01        228.16         3.23 o                         
  -4   2   8         88.59         94.62         1.63 o                         
  -3   2   8        475.47        516.77         5.45 o                         
  -2   2   8       1417.52       1603.18        13.70 o                         
  -1   2   8        572.67        644.90         7.04 o                         
   0   2   8         86.80        106.94         1.34 o                         
   1   2   8         24.27         16.75         1.46 o                         
   2   2   8       8034.11       7833.76        79.90 o                         
   3   2   8         24.42         24.66         1.15 o                         
   4   2   8          8.87          9.46         0.75 o                         
   5   2   8          9.96          8.58         0.82 o                         
   6   2   8        211.73        224.64         4.26 o                         
   7   2   8        126.68        123.06         3.55 o                         
   8   2   8          0.07         -0.18         0.72 o                         
   9   2   8         12.23         13.03         1.48 o                         
  10   2   8          1.13          2.06         1.01 o                         
  11   2   8        119.36        113.35         3.64 o                         
  12   2   8         17.37         13.66         1.67 o                         
  13   2   8          0.94          2.36         1.28 o                         
  14   2   8         86.95         96.83         3.82 o                         
  15   2   8         23.86         27.70         4.62 o                         
  16   2   8         37.49         41.44         5.37 o                         
 -19   3   8          0.97         -0.67         1.13 o                         
 -18   3   8         66.40         71.40         3.75 o                         
 -17   3   8         20.06         20.16         1.50 o                         
 -16   3   8         18.40         24.88         1.69 o                         
 -15   3   8          0.49          0.40         0.90 o                         
 -14   3   8         67.98         67.28         2.17 o                         
 -13   3   8        100.16         95.07         3.60 o                         
 -12   3   8        271.69        269.16         4.38 o                         
 -11   3   8        166.83        165.70         2.84 o                         
 -10   3   8         14.31         14.53         1.05 o                         
  -9   3   8         85.52         84.78         1.77 o                         
  -8   3   8        674.04        649.92         6.89 o                         
  -7   3   8        240.01        226.63         3.51 o                         
  -6   3   8        244.15        262.92         3.56 o                         
  -5   3   8        108.38        119.07         2.63 o                         
  -4   3   8         17.62         17.00         0.97 o                         
  -3   3   8        351.96        348.00         4.83 o                         
  -2   3   8         35.98         41.78         1.22 o                         
  -1   3   8          0.92          2.61         0.58 o                         
   0   3   8         10.21          7.07         0.82 o                         
   1   3   8         33.53         28.02         1.43 o                         
   2   3   8          1.91          1.12         0.67 o                         
   3   3   8          2.01          0.78         0.67 o                         
   4   3   8        530.93        538.78         7.72 o                         
   5   3   8         69.20         67.64         2.00 o                         
   6   3   8        531.01        520.96         7.69 o                         
   7   3   8          0.88          2.58         0.87 o                         
   8   3   8         25.76         21.68         1.57 o                         
   9   3   8         37.18         35.20         2.65 o                         
  10   3   8         79.82         67.27         3.29 o                         
  11   3   8         21.01         17.68         2.71 o                         
  12   3   8         18.90         21.39         2.99 o                         
  13   3   8         15.23         15.25         2.08 o                         
  14   3   8          0.14         -1.09         1.30 o                         
  15   3   8          0.65          0.76         1.46 o                         
  16   3   8          2.10          5.19         1.70 o                         
 -18   4   8          2.74          5.68         1.96 o                         
 -17   4   8          3.74          3.88         1.79 o                         
 -16   4   8         15.18         20.69         2.69 o                         
 -15   4   8         73.38         76.40         5.96 o                         
 -14   4   8          3.23          1.48         1.27 o                         
 -13   4   8         16.08         13.80         1.86 o                         
 -12   4   8         22.02         25.11         2.18 o                         
 -11   4   8         17.05         16.46         1.83 o                         
 -10   4   8         13.79         12.58         1.53 o                         
  -9   4   8        411.52        409.15         8.08 o                         
  -8   4   8          0.83          2.81         1.06 o                         
  -7   4   8         65.71         66.29         1.74 o                         
  -6   4   8         14.54         18.27         0.97 o                         
  -5   4   8         93.05         85.00         1.81 o                         
  -4   4   8         75.72         79.24         2.73 o                         
  -3   4   8        480.75        509.53         7.27 o                         
  -2   4   8        138.71        120.69         2.90 o                         
  -1   4   8         48.28         47.01         1.85 o                         
   0   4   8         29.01         25.98         2.48 o                         
   1   4   8         14.40          7.42         1.27 o                         
   2   4   8         99.96        100.63         6.19 o                         
   3   4   8        853.30        857.74        11.56 o                         
   4   4   8         37.37         40.39         1.98 o                         
   5   4   8         48.56         43.18         2.28 o                         
   6   4   8         10.40         10.92         1.49 o                         
   7   4   8         57.77         61.19         2.74 o                         
   8   4   8         23.97         28.22         2.16 o                         
   9   4   8         58.04         57.87         2.94 o                         
  10   4   8         65.05         78.18         3.68 o                         
  11   4   8         14.39         17.20         2.72 o                         
  12   4   8          0.11         -0.58         1.25 o                         
  13   4   8          0.34         -0.04         1.34 o                         
  14   4   8          1.81         -0.96         1.44 o                         
 -16   5   8          2.13          2.76         1.99 o                         
 -15   5   8          1.74         -0.79         1.65 o                         
 -14   5   8         75.81         84.80         6.26 o                         
 -13   5   8          1.59          3.06         1.43 o                         
 -12   5   8          9.52          9.19         1.76 o                         
 -11   5   8          1.72          0.59         1.69 o                         
 -10   5   8         13.41          6.77         1.63 o                         
  -9   5   8          0.87          1.30         1.26 o                         
  -8   5   8         63.83         69.78         4.84 o                         
  -7   5   8          0.68         -1.16         1.16 o                         
  -6   5   8          4.62          3.14         0.57 o                         
  -5   5   8          0.00         -0.14         0.65 o                         
  -4   5   8          4.55          1.89         0.84 o                         
  -3   5   8         22.42         21.90         1.54 o                         
  -2   5   8         59.56         58.42         2.17 o                         
  -1   5   8         47.23         39.31         2.15 o                         
   0   5   8          8.60         11.18         1.52 o                         
   1   5   8          4.70          8.50         1.60 o                         
   2   5   8          8.97          7.17         1.34 o                         
   3   5   8          0.31          1.66         0.97 o                         
   4   5   8         52.29         56.03         3.41 o                         
   5   5   8         58.98         61.89         5.11 o                         
   6   5   8         20.35         18.87         1.83 o                         
   7   5   8         13.73         15.02         1.73 o                         
   8   5   8          0.44         -0.99         0.99 o                         
   9   5   8         36.90         41.30         2.93 o                         
  10   5   8          2.75          3.69         1.40 o                         
  11   5   8          0.39         -0.65         1.17 o                         
  12   5   8          1.49          1.77         1.35 o                         
 -13   6   8          0.11         -0.26         1.55 o                         
 -12   6   8          2.71          2.24         1.63 o                         
 -11   6   8         44.34         48.82         4.33 o                         
 -10   6   8          0.42         -1.38         1.38 o                         
  -9   6   8         54.73         64.56         3.63 o                         
  -8   6   8         45.56         45.77         4.44 o                         
  -7   6   8         16.51         20.76         3.18 o                         
  -6   6   8          0.08         -1.17         1.17 o                         
  -5   6   8          1.60          3.29         0.86 o                         
  -4   6   8          2.22          0.27         1.68 o                         
  -3   6   8         83.42         85.57         3.85 o                         
  -2   6   8          8.92          5.27         1.43 o                         
  -1   6   8         39.65         44.56         3.13 o                         
   0   6   8          1.38          2.42         1.27 o                         
   1   6   8          1.80          1.76         1.19 o                         
   2   6   8          5.68          7.97         4.18 o                         
   3   6   8         65.27         67.49         3.97 o                         
   4   6   8         25.08         25.75         2.65 o                         
   5   6   8          5.05          7.55         1.81 o                         
   6   6   8          3.73          2.32         1.48 o                         
   7   6   8          0.08         -1.16         1.16 o                         
   8   6   8          0.02         -0.09         1.37 o                         
   9   6   8          5.30          8.66         1.35 o                         
  10   6   8          0.01         -1.92         2.51 o                         
  -9   7   8          1.09          1.84         2.39 o                         
  -8   7   8         16.01         18.05         3.48 o                         
  -7   7   8          7.00         11.10         2.98 o                         
  -6   7   8          1.72          2.53         2.78 o                         
  -5   7   8          3.97          4.31         1.68 o                         
  -4   7   8          2.56          4.90         1.68 o                         
  -3   7   8          0.34         -0.77         1.13 o                         
  -2   7   8          0.07          0.50         1.21 o                         
  -1   7   8         27.81         25.64         2.74 o                         
   0   7   8         49.43         59.99         5.50 o                         
   1   7   8         43.30         38.79         3.32 o                         
   2   7   8          7.97          9.17         2.04 o                         
   3   7   8          2.31          0.24         1.44 o                         
   4   7   8          5.97          5.88         1.77 o                         
   5   7   8          1.42          1.99         1.42 o                         
   6   7   8          2.88          0.45         3.30 o                         
 -19   0   9         64.59         75.57         6.66 o                         
 -17   0   9         13.09         13.87         2.33 o                         
 -15   0   9         37.40         34.14         3.21 o                         
 -13   0   9        745.81        628.56        17.17 o                         
 -11   0   9        149.31        133.64         6.36 o                         
  -9   0   9         25.48         28.15         1.71 o                         
  -7   0   9         83.60         87.82         1.39 o                         
  -5   0   9        172.36        152.13         2.43 o                         
  -3   0   9          3.46          2.21         0.40 o                         
  -1   0   9        982.94       1054.47        10.63 o                         
   1   0   9         48.52         34.33         1.63 o                         
   3   0   9        264.10        262.00         4.94 o                         
   5   0   9        225.21        242.40         3.92 o                         
   7   0   9        572.74        560.26        10.90 o                         
   9   0   9         29.32         29.34         1.45 o                         
  11   0   9         79.14         80.09         6.18 o                         
  13   0   9          0.18          1.35         2.44 o                         
  15   0   9         41.70         44.85         5.85 o                         
  17   0   9          0.45         -0.61         2.84 o                         
 -20   1   9         22.17         15.71         2.84 o                         
 -19   1   9          0.32          2.21         2.92 o                         
 -18   1   9         21.62         34.17         4.76 o                         
 -17   1   9         16.26         14.88         2.02 o                         
 -16   1   9         25.08         26.48         2.01 o                         
 -15   1   9         44.34         46.11         2.53 o                         
 -14   1   9         71.69         66.69         2.61 o                         
 -13   1   9        314.31        278.79         4.76 o                         
 -12   1   9       1440.83       1414.35        14.39 o                         
 -11   1   9         48.61         44.52         2.14 o                         
 -10   1   9        133.72        113.33         2.03 o                         
  -9   1   9         38.82         39.85         2.28 o                         
  -8   1   9        795.76        786.13         7.91 o                         
  -7   1   9        145.03        189.62         2.27 o                         
  -6   1   9        536.49        545.38         5.70 o                         
  -5   1   9        502.67        534.02         5.12 o                         
  -4   1   9        117.48        109.15         1.51 o                         
  -3   1   9        142.70        143.44         1.47 o                         
  -2   1   9       1763.80       1758.60        13.11 o                         
  -1   1   9        147.04        164.17         1.74 o                         
   0   1   9        103.14         83.35         1.33 o                         
   1   1   9         15.00         15.52         1.16 o                         
   2   1   9          2.21          2.02         0.60 o                         
   3   1   9        170.99        183.68         2.17 o                         
   4   1   9        156.11        181.44         2.43 o                         
   5   1   9          4.27          4.19         0.48 o                         
   6   1   9         54.21         53.38         1.81 o                         
   7   1   9        230.99        223.56         4.85 o                         
   8   1   9        223.92        210.17         4.76 o                         
   9   1   9          2.42          1.19         1.01 o                         
  10   1   9         28.56         27.07         1.92 o                         
  11   1   9          3.77          2.14         1.75 o                         
  12   1   9         21.87         19.49         2.50 o                         
  13   1   9          8.18          6.92         2.76 o                         
  14   1   9        100.26         83.98        12.20 o                         
  15   1   9          0.03          1.74         1.97 o                         
  16   1   9         15.12         16.12         2.98 o                         
 -20   2   9         41.03         53.46         4.12 o                         
 -19   2   9         17.15         17.73         2.62 o                         
 -18   2   9          1.04          0.07         1.49 o                         
 -17   2   9         96.89        105.92         6.31 o                         
 -16   2   9          2.30          1.60         1.05 o                         
 -15   2   9        118.11        102.96         2.43 o                         
 -14   2   9         12.63          8.97         0.96 o                         
 -13   2   9         15.22         16.90         1.21 o                         
 -12   2   9          9.18          9.45         1.01 o                         
 -11   2   9          1.00          0.10         0.63 o                         
 -10   2   9        171.09        174.02         3.24 o                         
  -9   2   9          0.71          1.15         0.49 o                         
  -8   2   9        922.37        918.25        10.00 o                         
  -7   2   9        508.67        498.71         6.53 o                         
  -6   2   9          8.79          9.18         0.82 o                         
  -5   2   9         13.79         17.10         0.85 o                         
  -4   2   9         58.56         45.47         1.19 o                         
  -3   2   9         75.43         67.77         1.27 o                         
  -2   2   9        423.44        449.70         4.85 o                         
  -1   2   9        757.23        862.53         9.20 o                         
   0   2   9          5.90          5.05         0.40 o                         
   1   2   9         23.58         20.17         1.24 o                         
   2   2   9         99.40        115.07         2.05 o                         
   3   2   9        101.88        103.43         2.19 o                         
   4   2   9         20.58         26.18         1.50 o                         
   5   2   9         35.61         40.19         1.64 o                         
   6   2   9         63.86         59.47         2.53 o                         
   7   2   9         53.22         54.69         2.74 o                         
   8   2   9          3.22          2.10         0.97 o                         
   9   2   9          5.21          7.29         1.31 o                         
  10   2   9          3.71          4.03         1.22 o                         
  11   2   9         45.61         41.60         2.62 o                         
  12   2   9          0.00         -0.11         1.22 o                         
  13   2   9          5.46          6.16         1.98 o                         
  14   2   9          2.69          2.18         2.55 o                         
  15   2   9         22.45         15.24         3.84 o                         
  16   2   9          1.31          0.20         2.62 o                         
 -19   3   9         11.33         11.21         1.94 o                         
 -18   3   9          2.07          3.14         2.50 o                         
 -17   3   9         21.07         25.51         1.70 o                         
 -16   3   9         21.97         15.75         1.66 o                         
 -15   3   9          1.10          0.46         0.76 o                         
 -14   3   9          3.55          5.75         0.96 o                         
 -13   3   9         12.16         12.08         1.15 o                         
 -12   3   9        209.52        201.06         4.12 o                         
 -11   3   9         56.94         55.07         1.97 o                         
 -10   3   9        104.35        106.24         2.49 o                         
  -9   3   9        925.41        919.23         9.39 o                         
  -8   3   9        759.68        749.56         7.89 o                         
  -7   3   9        621.67        580.57         6.84 o                         
  -6   3   9         61.69         53.08         1.65 o                         
  -5   3   9          8.33          9.94         0.90 o                         
  -4   3   9        232.35        233.76         4.24 o                         
  -3   3   9        207.68        212.82         3.91 o                         
  -2   3   9        388.81        383.42         5.28 o                         
  -1   3   9        244.79        262.30         3.97 o                         
   0   3   9        199.35        221.78         3.52 o                         
   1   3   9          3.82          2.06         0.63 o                         
   2   3   9        124.90        129.29         2.20 o                         
   3   3   9        145.65        138.95         3.10 o                         
   4   3   9        133.29        139.23         3.13 o                         
   5   3   9         18.59         21.15         1.64 o                         
   6   3   9         15.84         15.71         1.32 o                         
   7   3   9         47.50         43.80         2.04 o                         
   8   3   9         18.30         17.22         1.48 o                         
   9   3   9          3.04          1.38         1.13 o                         
  10   3   9          0.59          0.35         1.19 o                         
  11   3   9          2.59         -0.58         1.23 o                         
  12   3   9          2.83          1.31         1.37 o                         
  13   3   9         34.02         34.68         2.96 o                         
  14   3   9          4.25          3.57         2.90 o                         
  15   3   9          6.62          5.67         3.60 o                         
 -18   4   9          9.70          2.86         3.55 o                         
 -17   4   9         14.04         13.21         2.32 o                         
 -16   4   9         12.43         16.08         5.10 o                         
 -15   4   9         77.02         86.82         5.22 o                         
 -14   4   9          7.03          7.10         1.60 o                         
 -13   4   9          1.50          1.17         1.23 o                         
 -12   4   9          6.22          4.89         1.45 o                         
 -11   4   9         42.48         42.79         3.06 o                         
 -10   4   9        209.92        202.93         4.60 o                         
  -9   4   9         95.63         96.55         2.74 o                         
  -8   4   9         93.64         97.78         2.08 o                         
  -7   4   9          0.68          0.87         0.50 o                         
  -6   4   9          0.07          0.92         0.58 o                         
  -5   4   9         37.19         26.35         1.40 o                         
  -4   4   9         41.35         44.90         2.18 o                         
  -3   4   9        279.28        243.69         5.17 o                         
  -2   4   9         27.41         22.44         1.75 o                         
  -1   4   9         62.25         51.76         1.95 o                         
   0   4   9          1.87          0.75         0.76 o                         
   1   4   9         53.99         51.86         2.08 o                         
   2   4   9         28.11         28.70         2.10 o                         
   3   4   9         74.06         85.48         2.59 o                         
   4   4   9        104.74        108.71         2.91 o                         
   5   4   9         13.42         12.73         0.97 o                         
   6   4   9          1.46          1.54         1.03 o                         
   7   4   9          1.28          2.21         1.07 o                         
   8   4   9         47.23         43.21         2.94 o                         
   9   4   9         17.00         19.33         3.79 o                         
  10   4   9          0.06          0.99         1.69 o                         
  11   4   9          5.58          5.85         1.72 o                         
  12   4   9         11.91         16.39         2.32 o                         
  13   4   9          6.75          5.21         1.80 o                         
  14   4   9          2.99          2.20         1.70 o                         
 -16   5   9          1.50          3.21         3.23 o                         
 -15   5   9         14.63         17.65         3.34 o                         
 -14   5   9          7.96         11.43         2.02 o                         
 -13   5   9          8.03         11.89         1.99 o                         
 -12   5   9          0.20          1.10         1.31 o                         
 -11   5   9         46.04         52.61         3.66 o                         
 -10   5   9          2.91          2.20         1.36 o                         
  -9   5   9         12.31         15.15         3.21 o                         
  -8   5   9          0.63         -0.93         1.47 o                         
  -7   5   9          6.89          9.57         0.77 o                         
  -6   5   9          0.38          0.41         0.92 o                         
  -5   5   9         22.90         20.55         1.52 o                         
  -4   5   9        202.75        182.42         4.06 o                         
  -3   5   9        183.99        180.87         4.03 o                         
  -2   5   9          2.02          2.48         0.92 o                         
  -1   5   9         60.91         52.94         2.23 o                         
   0   5   9         31.57         34.49         2.35 o                         
   1   5   9         85.86         90.57         3.37 o                         
   2   5   9          0.80          2.26         1.13 o                         
   3   5   9         45.09         48.72         5.55 o                         
   4   5   9         31.83         32.51         2.95 o                         
   5   5   9         20.91         22.32         4.72 o                         
   6   5   9          1.25         -0.15         1.05 o                         
   7   5   9         13.31         16.00         1.87 o                         
   8   5   9          1.87          1.74         1.31 o                         
   9   5   9         74.66         89.37         5.60 o                         
  10   5   9          1.29          1.11         1.40 o                         
  11   5   9         21.65         24.09         7.07 o                         
  12   5   9          0.00         -0.67         1.27 o                         
 -13   6   9         32.00         35.23         4.51 o                         
 -12   6   9          1.98          5.62         1.85 o                         
 -11   6   9          7.27          9.67         2.37 o                         
 -10   6   9         36.71         43.17         3.23 o                         
  -9   6   9          0.73          0.78         1.38 o                         
  -8   6   9          4.55          5.02         1.70 o                         
  -7   6   9          6.02          7.41         2.39 o                         
  -6   6   9          0.11          0.24         0.81 o                         
  -5   6   9          7.22          7.19         1.14 o                         
  -4   6   9          3.74          3.79         1.05 o                         
  -3   6   9          0.30          0.54         0.93 o                         
  -2   6   9         14.11         18.40         2.03 o                         
  -1   6   9          3.86          4.90         1.46 o                         
   0   6   9         14.12         13.68         1.84 o                         
   1   6   9          0.10          0.27         1.09 o                         
   2   6   9          0.58         -0.32         1.30 o                         
   3   6   9          3.75          7.72         1.85 o                         
   4   6   9          6.52          7.37         1.86 o                         
   5   6   9         17.62         18.80         2.46 o                         
   6   6   9          2.68          3.96         1.66 o                         
   7   6   9          1.26         -0.09         1.45 o                         
   8   6   9         19.91         20.97         2.06 o                         
   9   6   9          1.41          0.22         1.58 o                         
  -9   7   9          0.11         -2.11         2.11 o                         
  -8   7   9          0.16         -2.43         3.94 o                         
  -7   7   9         14.00          9.44         2.81 o                         
  -6   7   9          0.39          0.24         1.58 o                         
  -5   7   9          2.69          3.62         1.94 o                         
  -4   7   9          2.94          3.69         1.40 o                         
  -3   7   9          5.47          8.11         1.63 o                         
  -2   7   9          3.10          5.60         1.58 o                         
  -1   7   9          5.42          3.24         1.53 o                         
   0   7   9         46.15         54.75         7.64 o                         
   1   7   9          2.69          2.83         2.42 o                         
   2   7   9          0.29         -0.20         1.48 o                         
   3   7   9          0.01          1.06         1.58 o                         
   4   7   9          0.57          1.23         1.56 o                         
   5   7   9          6.12          4.83         1.70 o                         
 -20   0  10         67.89         87.22         7.42 o                         
 -18   0  10         24.58         30.53         4.72 o                         
 -16   0  10         48.47         66.91         4.26 o                         
 -14   0  10         88.43         73.76         3.87 o                         
 -12   0  10          2.94         -0.92         1.16 o                         
 -10   0  10          0.09         -0.26         1.14 o                         
  -8   0  10        380.75        365.06         6.59 o                         
  -6   0  10       3627.22       3963.67        45.34 o                         
  -4   0  10       1873.49       1871.16        19.79 o                         
  -2   0  10        110.40        111.63         1.87 o                         
   0   0  10         10.49         25.44         1.47 o                         
   2   0  10         65.41         74.42         3.27 o                         
   4   0  10        527.54        522.42         8.66 o                         
   6   0  10        326.07        325.43         7.27 o                         
   8   0  10        406.49        422.60         8.72 o                         
  10   0  10          0.73         -1.20         1.74 o                         
  12   0  10          5.36          8.27         3.14 o                         
  14   0  10         36.27         26.53         4.92 o                         
  16   0  10          7.08         13.27         4.12 o                         
 -20   1  10          0.18         -1.67         1.67 o                         
 -19   1  10         35.74         35.34         3.56 o                         
 -18   1  10          7.21          6.42         1.73 o                         
 -17   1  10         35.91         38.98         2.85 o                         
 -16   1  10          1.10          1.50         1.08 o                         
 -15   1  10         92.58         95.43         3.22 o                         
 -14   1  10          0.08         -0.44         0.88 o                         
 -13   1  10        124.98        105.83         2.80 o                         
 -12   1  10         34.54         41.94         3.01 o                         
 -11   1  10        290.81        315.71         4.28 o                         
 -10   1  10         78.44         68.85         1.68 o                         
  -9   1  10        274.07        252.80         3.60 o                         
  -8   1  10         13.95         15.41         0.86 o                         
  -7   1  10        484.92        456.19         5.67 o                         
  -6   1  10          1.42          1.32         0.44 o                         
  -5   1  10        812.20        864.07         7.42 o                         
  -4   1  10          6.17          5.34         0.49 o                         
  -3   1  10        217.83        195.99         1.87 o                         
  -2   1  10         20.09         23.36         0.82 o                         
  -1   1  10         95.44        127.27         1.78 o                         
   0   1  10        640.24        668.65         5.67 o                         
   1   1  10        161.65        194.93         2.20 o                         
   2   1  10         85.31         83.14         1.41 o                         
   3   1  10         91.02         84.95         1.85 o                         
   4   1  10          1.11          0.70         0.39 o                         
   5   1  10          4.78          4.66         0.54 o                         
   6   1  10        227.54        242.58         4.59 o                         
   7   1  10          0.02          1.94         0.94 o                         
   8   1  10          4.53          5.48         1.76 o                         
   9   1  10         25.74         32.21         2.15 o                         
  10   1  10          0.02         -0.90         0.90 o                         
  11   1  10         14.61         12.37         1.48 o                         
  12   1  10         16.02         15.95         1.58 o                         
  13   1  10         18.91         18.22         2.87 o                         
  14   1  10          2.65          4.09         2.15 o                         
  15   1  10         19.72         18.10         3.06 o                         
  16   1  10          2.77          2.68         3.46 o                         
 -20   2  10         39.57         36.51         3.86 o                         
 -19   2  10          0.10         -1.03         1.53 o                         
 -18   2  10          6.94          5.22         1.74 o                         
 -17   2  10         47.73         49.54         3.15 o                         
 -16   2  10          0.31         -0.68         1.43 o                         
 -15   2  10          4.62          4.38         0.76 o                         
 -14   2  10         13.96         14.65         2.22 o                         
 -13   2  10          6.88          6.37         0.92 o                         
 -12   2  10          7.19          5.04         0.88 o                         
 -11   2  10         24.33         23.36         1.37 o                         
 -10   2  10        252.83        245.87         4.11 o                         
  -9   2  10         43.18         45.16         1.62 o                         
  -8   2  10        141.35        140.62         4.52 o                         
  -7   2  10        149.40        126.31         2.98 o                         
  -6   2  10         19.12         17.41         0.98 o                         
  -5   2  10        106.05         96.34         1.96 o                         
  -4   2  10         77.72         72.78         2.18 o                         
  -3   2  10         46.20         45.25         1.02 o                         
  -2   2  10         54.07         49.27         1.13 o                         
  -1   2  10         19.88         16.84         0.90 o                         
   0   2  10         10.52          9.79         0.64 o                         
   1   2  10         29.61         27.51         0.82 o                         
   2   2  10        274.05        270.60         3.68 o                         
   3   2  10         60.01         67.89         1.65 o                         
   4   2  10        106.94        102.53         2.36 o                         
   5   2  10        251.56        266.57         4.37 o                         
   6   2  10        132.34        133.36         2.94 o                         
   7   2  10         92.84         82.67         2.67 o                         
   8   2  10        122.50        124.55         4.37 o                         
   9   2  10          0.33         -0.37         1.29 o                         
  10   2  10         31.45         29.05         2.57 o                         
  11   2  10          2.09          1.05         1.27 o                         
  12   2  10         60.40         60.64         5.19 o                         
  13   2  10          0.04          0.53         1.34 o                         
  14   2  10          0.60          3.68         1.44 o                         
  15   2  10         21.17         19.10         4.11 o                         
 -19   3  10         45.78         46.09         3.38 o                         
 -18   3  10         20.15         23.40         2.37 o                         
 -17   3  10         63.12         59.93         2.44 o                         
 -16   3  10          6.10          2.58         1.16 o                         
 -15   3  10         43.38         49.99         2.28 o                         
 -14   3  10         65.93         66.53         2.37 o                         
 -13   3  10          0.38         -0.53         0.71 o                         
 -12   3  10          1.70          1.73         0.84 o                         
 -11   3  10         37.31         47.13         2.00 o                         
 -10   3  10       1081.51       1044.44        13.78 o                         
  -9   3  10        458.71        422.99         6.14 o                         
  -8   3  10        831.41        785.47        10.43 o                         
  -7   3  10        146.96        143.02         2.94 o                         
  -6   3  10        280.02        249.97         4.03 o                         
  -5   3  10        129.21        116.62         2.83 o                         
  -4   3  10        130.89        111.36         2.75 o                         
  -3   3  10          3.59          5.74         0.78 o                         
  -2   3  10        603.47        552.91         7.15 o                         
  -1   3  10         34.76         33.43         1.47 o                         
   0   3  10        250.24        262.55         4.08 o                         
   1   3  10         31.88         25.11         1.49 o                         
   2   3  10        102.44        103.59         2.03 o                         
   3   3  10         57.28         49.94         2.02 o                         
   4   3  10       1233.40       1223.30        18.38 o                         
   5   3  10         34.11         32.39         2.16 o                         
   6   3  10         21.69         25.62         1.80 o                         
   7   3  10          0.39          0.53         0.83 o                         
   8   3  10          0.83          1.81         1.09 o                         
   9   3  10          7.38          5.76         1.34 o                         
  10   3  10          8.59          8.26         1.57 o                         
  11   3  10          1.48          0.43         1.31 o                         
  12   3  10          0.29         -1.26         1.88 o                         
  13   3  10          5.01          6.56         4.60 o                         
  14   3  10          6.91          6.27         3.75 o                         
 -17   4  10         13.65         11.00         3.78 o                         
 -16   4  10          2.34          2.25         2.65 o                         
 -15   4  10          0.11          0.90         1.29 o                         
 -14   4  10          0.08         -0.70         1.18 o                         
 -13   4  10         22.66         24.64         2.26 o                         
 -12   4  10         19.37         22.45         2.19 o                         
 -11   4  10         39.24         37.60         2.59 o                         
 -10   4  10          8.92          9.69         0.75 o                         
  -9   4  10          4.27          3.87         0.79 o                         
  -8   4  10          0.44          1.96         0.75 o                         
  -7   4  10         70.68         67.83         2.01 o                         
  -6   4  10          0.11          0.18         0.56 o                         
  -5   4  10         12.98         17.90         1.21 o                         
  -4   4  10         82.26         91.80         2.31 o                         
  -3   4  10        123.37        123.91         2.72 o                         
  -2   4  10         27.73         25.75         1.64 o                         
  -1   4  10         39.87         36.59         3.21 o                         
   0   4  10         87.73         82.63         2.55 o                         
   1   4  10         35.17         30.91         2.20 o                         
   2   4  10          2.79          3.58         1.18 o                         
   3   4  10        213.47        202.77         4.18 o                         
   4   4  10          6.16          8.78         1.37 o                         
   5   4  10          9.36          7.80         0.96 o                         
   6   4  10          3.07          6.15         1.56 o                         
   7   4  10         15.76         15.98         1.78 o                         
   8   4  10         30.46         36.67         2.55 o                         
   9   4  10         11.25          9.11         1.92 o                         
  10   4  10         56.37         53.53         6.01 o                         
  11   4  10          6.87         12.35         2.85 o                         
  12   4  10         12.90         12.25         2.21 o                         
  13   4  10         12.27         10.35         2.76 o                         
 -15   5  10         23.73         24.39         3.12 o                         
 -14   5  10         30.84         34.92         3.78 o                         
 -13   5  10          7.33          8.61         1.82 o                         
 -12   5  10          0.27         -1.58         2.13 o                         
 -11   5  10          0.17          0.60         1.28 o                         
 -10   5  10          0.41          0.18         1.13 o                         
  -9   5  10          1.72          1.55         1.30 o                         
  -8   5  10         90.75         90.18         2.69 o                         
  -7   5  10          0.29          0.37         0.70 o                         
  -6   5  10         19.81         19.23         1.34 o                         
  -5   5  10          7.78          5.50         1.08 o                         
  -4   5  10         61.37         58.80         2.42 o                         
  -3   5  10          0.73         -0.66         0.84 o                         
  -2   5  10        103.37         93.34         2.90 o                         
  -1   5  10         14.96         15.47         1.57 o                         
   0   5  10          2.26          0.73         1.06 o                         
   1   5  10          0.67         -0.93         0.98 o                         
   2   5  10          0.12          1.46         1.09 o                         
   3   5  10          0.83          1.61         1.17 o                         
   4   5  10          0.15          0.76         1.37 o                         
   5   5  10          3.49          3.17         1.62 o                         
   6   5  10         46.74         54.45         3.00 o                         
   7   5  10          7.85         10.39         3.11 o                         
   8   5  10          1.13         -0.84         1.21 o                         
   9   5  10         47.04         61.08         3.79 o                         
  10   5  10          4.58          6.26         1.80 o                         
  11   5  10          0.47          0.51         1.52 o                         
 -13   6  10          1.77          3.76         1.87 o                         
 -12   6  10          5.00          4.56         1.85 o                         
 -11   6  10          3.18          0.91         1.63 o                         
 -10   6  10          0.27         -0.12         1.44 o                         
  -9   6  10          1.14          2.15         1.46 o                         
  -8   6  10          1.94          1.62         1.42 o                         
  -7   6  10          1.59         -0.06         1.86 o                         
  -6   6  10          1.57          0.47         0.85 o                         
  -5   6  10         24.47         26.72         2.43 o                         
  -4   6  10         23.31         23.36         1.85 o                         
  -3   6  10          1.49          2.09         1.07 o                         
  -2   6  10         23.49         21.55         1.82 o                         
  -1   6  10          0.55          0.40         1.21 o                         
   0   6  10          2.13          0.87         1.25 o                         
   1   6  10          0.06          1.07         1.24 o                         
   2   6  10          4.00          5.64         1.51 o                         
   3   6  10          0.51         -0.28         1.42 o                         
   4   6  10          1.32          1.30         1.55 o                         
   5   6  10          0.14          0.81         1.54 o                         
   6   6  10          0.93          0.46         2.27 o                         
   7   6  10         12.16         13.04         4.16 o                         
   8   6  10         24.93         26.15         2.40 o                         
  -8   7  10          0.00          0.42         2.24 o                         
  -7   7  10          7.19          4.04         2.58 o                         
  -6   7  10          0.01         -1.95         1.95 o                         
  -5   7  10          3.15          4.14         1.09 o                         
  -4   7  10          0.85          2.29         1.13 o                         
  -3   7  10         24.16         27.36         2.55 o                         
  -2   7  10          2.12          4.59         2.28 o                         
  -1   7  10          0.07         -0.69         1.37 o                         
   0   7  10         11.37         16.21         2.61 o                         
   1   7  10         12.28         13.73         3.12 o                         
   2   7  10          0.59          0.78         1.61 o                         
   3   7  10          2.02          2.16         1.75 o                         
   4   7  10          0.00          0.72         1.65 o                         
 -19   0  11          9.93         20.65         4.26 o                         
 -17   0  11        183.78        192.13         7.01 o                         
 -15   0  11         11.01          6.63         1.84 o                         
 -13   0  11          0.64          2.39         1.47 o                         
 -11   0  11          1.36          2.79         1.37 o                         
  -9   0  11         89.52         83.08         2.71 o                         
  -7   0  11         16.78         23.25         1.10 o                         
  -5   0  11        312.25        321.58         4.45 o                         
  -3   0  11        268.40        220.62         3.72 o                         
  -1   0  11        798.59        760.42         8.16 o                         
   1   0  11        811.59        864.22        10.18 o                         
   5   0  11         17.81         19.93         2.24 o                         
   7   0  11        600.76        572.98        11.43 o                         
   9   0  11          0.73          1.61         0.90 o                         
  11   0  11          1.63         -0.27         2.17 o                         
  13   0  11         71.95         87.95         7.32 o                         
  15   0  11          0.23          1.32         2.90 o                         
 -20   1  11        132.19        144.90         6.58 o                         
 -19   1  11          0.49          0.25         2.03 o                         
 -18   1  11         32.05         40.17         3.12 o                         
 -17   1  11          1.92          4.07         1.37 o                         
 -16   1  11          4.03          2.83         1.18 o                         
 -15   1  11          0.22          0.95         1.24 o                         
 -14   1  11         46.59         51.86         2.30 o                         
 -13   1  11        152.90        122.35         3.08 o                         
 -12   1  11         18.81         16.87         0.89 o                         
 -11   1  11          0.69          1.66         0.56 o                         
 -10   1  11         12.01         15.07         0.98 o                         
  -9   1  11         14.59         14.12         0.94 o                         
  -8   1  11         12.39         13.35         0.96 o                         
  -7   1  11         20.60         15.14         0.86 o                         
  -6   1  11        302.48        292.41         3.98 o                         
  -5   1  11         85.95         96.64         1.64 o                         
  -4   1  11        381.97        345.20         2.90 o                         
  -3   1  11         15.85         12.73         0.56 o                         
  -2   1  11        779.41        786.79         6.19 o                         
  -1   1  11        143.90        157.98         1.73 o                         
   0   1  11        210.31        226.12         2.49 o                         
   1   1  11          0.36          0.28         0.38 o                         
   2   1  11         36.19         39.01         1.00 o                         
   3   1  11         15.32         22.04         0.99 o                         
   4   1  11          2.16          2.58         0.54 o                         
   5   1  11          7.35          6.14         0.62 o                         
   6   1  11         51.81         56.80         3.57 o                         
   7   1  11         52.51         47.49         4.37 o                         
   8   1  11        164.03        152.29         4.19 o                         
   9   1  11          0.68          0.91         0.97 o                         
  10   1  11         16.68         18.41         1.80 o                         
  11   1  11          1.58          1.07         1.05 o                         
  12   1  11         61.94         65.02         5.88 o                         
  13   1  11         12.64         17.50         2.96 o                         
  14   1  11         18.77         18.03         3.06 o                         
  15   1  11          8.49          0.80         4.63 o                         
 -19   2  11         14.22          9.28         3.25 o                         
 -18   2  11          0.51          3.02         1.59 o                         
 -17   2  11         78.90         96.39         3.52 o                         
 -16   2  11         11.59         18.05         3.20 o                         
 -15   2  11          0.32         -0.01         0.97 o                         
 -14   2  11          0.47          0.67         0.67 o                         
 -13   2  11         24.13         21.44         1.38 o                         
 -12   2  11         80.93         76.87         2.02 o                         
 -11   2  11         75.97         69.39         2.34 o                         
 -10   2  11         84.04         87.03         2.34 o                         
  -9   2  11       1044.20       1016.43        12.13 o                         
  -8   2  11          2.21          3.99         0.70 o                         
  -7   2  11        383.94        376.40         4.94 o                         
  -6   2  11         81.00         76.15         1.68 o                         
  -5   2  11        559.95        587.55         6.84 o                         
  -4   2  11          4.51          1.70         0.57 o                         
  -3   2  11         41.34         42.80         1.19 o                         
  -2   2  11          0.69          0.71         0.40 o                         
  -1   2  11         46.07         45.85         0.83 o                         
   0   2  11        268.93        251.78         3.41 o                         
   1   2  11         59.84         61.89         1.67 o                         
   2   2  11        551.84        545.16         6.39 o                         
   3   2  11        117.74        130.88         2.61 o                         
   4   2  11         27.24         27.78         1.64 o                         
   5   2  11        442.79        449.07         7.66 o                         
   6   2  11         28.50         25.01         1.69 o                         
   7   2  11        104.86         98.76         3.30 o                         
   8   2  11         43.10         42.25         2.95 o                         
   9   2  11         36.73         39.90         3.01 o                         
  10   2  11          0.24         -0.47         1.20 o                         
  11   2  11          6.25          6.46         1.73 o                         
  12   2  11         26.53         26.33         2.63 o                         
  13   2  11         53.92         55.98         3.45 o                         
  14   2  11         16.84         13.50         3.73 o                         
  15   2  11          3.39          2.71         2.98 o                         
 -18   3  11          4.87          2.01         2.52 o                         
 -17   3  11          1.70          2.71         1.42 o                         
 -16   3  11          4.77          5.18         1.82 o                         
 -15   3  11         25.11         26.65         1.73 o                         
 -14   3  11         11.23         12.42         1.31 o                         
 -13   3  11         13.51         14.31         2.01 o                         
 -12   3  11          0.61          0.47         0.77 o                         
 -11   3  11        212.42        202.55         4.18 o                         
 -10   3  11        179.95        172.44         4.90 o                         
  -9   3  11         52.89         58.26         2.14 o                         
  -8   3  11        445.38        427.64         6.24 o                         
  -7   3  11        301.21        280.70         4.14 o                         
  -6   3  11         19.26         17.25         2.17 o                         
  -5   3  11          5.64          3.86         0.76 o                         
  -4   3  11         92.63         87.98         2.18 o                         
  -3   3  11         18.12         24.72         1.36 o                         
  -2   3  11         27.18         35.04         1.63 o                         
  -1   3  11        104.23        110.46         2.49 o                         
   0   3  11          8.48          9.19         0.99 o                         
   1   3  11        155.28        153.24         3.04 o                         
   2   3  11         21.18         10.98         1.14 o                         
   3   3  11       1705.55       1574.28        17.26 o                         
   4   3  11        915.76        907.07        14.44 o                         
   5   3  11         45.79         38.23         3.94 o                         
   6   3  11          3.92          2.70         1.16 o                         
   7   3  11          0.61          0.26         0.90 o                         
   8   3  11         20.51         24.08         2.00 o                         
   9   3  11         23.04         21.65         4.73 o                         
  10   3  11         16.54         18.44         1.98 o                         
  11   3  11          9.04          7.52         1.65 o                         
  12   3  11          1.91          1.94         1.56 o                         
  13   3  11          0.24          2.87         1.76 o                         
  14   3  11          0.68         -0.11         1.55 o                         
 -17   4  11          0.36          0.92         1.69 o                         
 -16   4  11         90.84        110.24         6.18 o                         
 -15   4  11         30.40         32.72         3.29 o                         
 -14   4  11          0.04         -0.63         1.22 o                         
 -13   4  11         54.10         59.54         3.42 o                         
 -12   4  11         92.39         94.55         2.68 o                         
 -11   4  11         35.25         34.96         1.70 o                         
 -10   4  11        181.27        173.77         5.06 o                         
  -9   4  11         47.56         40.97         1.82 o                         
  -8   4  11         86.01         79.75         2.33 o                         
  -7   4  11         33.68         29.50         1.57 o                         
  -6   4  11          1.11          1.71         0.70 o                         
  -5   4  11          1.03          2.79         0.78 o                         
  -4   4  11        202.83        184.90         3.52 o                         
  -3   4  11          7.02          3.78         0.85 o                         
  -2   4  11         12.93         13.07         1.36 o                         
  -1   4  11          4.18          5.59         1.33 o                         
   0   4  11        108.87         98.29         3.27 o                         
   1   4  11          5.83          3.05         1.01 o                         
   2   4  11          1.27          1.41         0.99 o                         
   3   4  11        111.90        101.91         5.78 o                         
   4   4  11         49.26         49.26         2.71 o                         
   5   4  11          6.56          5.65         1.36 o                         
   6   4  11          0.00          0.07         1.10 o                         
   7   4  11          0.33          1.75         1.24 o                         
   8   4  11         64.61         64.02         3.76 o                         
   9   4  11          0.00         -0.56         1.45 o                         
  10   4  11          5.91          5.02         2.44 o                         
  11   4  11          0.44          1.12         1.58 o                         
  12   4  11          1.64          2.88         3.74 o                         
  13   4  11          3.53         -0.14         2.50 o                         
 -15   5  11          0.01         -1.46         1.46 o                         
 -14   5  11          0.02         -0.70         2.69 o                         
 -13   5  11          0.13          0.43         1.51 o                         
 -12   5  11         15.78         13.58         3.46 o                         
 -11   5  11          0.48         -0.50         1.27 o                         
 -10   5  11         36.30         36.76         2.74 o                         
  -9   5  11          1.48          0.28         1.52 o                         
  -8   5  11          5.93          6.04         1.14 o                         
  -7   5  11         10.75         10.82         1.56 o                         
  -6   5  11         12.69          8.34         1.08 o                         
  -5   5  11         18.88         19.45         1.64 o                         
  -4   5  11          6.40          6.24         1.37 o                         
  -3   5  11          1.79          3.91         1.11 o                         
  -2   5  11         33.59         27.35         1.92 o                         
  -1   5  11         13.08         14.49         1.51 o                         
   0   5  11          1.52          2.09         1.01 o                         
   1   5  11         11.67         14.12         1.79 o                         
   2   5  11          4.59          6.58         1.50 o                         
   3   5  11         57.25         62.79         6.48 o                         
   4   5  11          2.12          1.41         2.58 o                         
   5   5  11         23.75         21.06         2.74 o                         
   6   5  11          0.03         -0.01         1.22 o                         
   7   5  11         20.15         21.33         2.26 o                         
   8   5  11          0.00         -0.77         1.29 o                         
   9   5  11          6.06          7.30         2.86 o                         
  10   5  11          1.72          1.09         1.58 o                         
  11   5  11          2.57          3.49         2.88 o                         
 -12   6  11         18.20         17.58         2.47 o                         
 -11   6  11          8.87         11.34         2.36 o                         
 -10   6  11          0.72          1.74         1.50 o                         
  -9   6  11          2.76          0.88         1.44 o                         
  -8   6  11          0.23         -1.15         1.28 o                         
  -7   6  11         24.12         19.23         1.43 o                         
  -6   6  11          0.22          1.04         0.92 o                         
  -5   6  11          0.33          1.11         0.96 o                         
  -4   6  11          4.50          7.15         1.91 o                         
  -3   6  11          7.73          4.42         1.22 o                         
  -2   6  11          5.59          6.53         1.38 o                         
  -1   6  11         24.54         26.44         2.49 o                         
   0   6  11         25.13         28.72         2.59 o                         
   1   6  11          5.58          9.32         1.77 o                         
   2   6  11         26.88         26.50         3.67 o                         
   3   6  11          9.36          8.07         2.06 o                         
   4   6  11          6.20          6.57         1.96 o                         
   5   6  11          5.76          3.81         2.32 o                         
   6   6  11          3.54          4.34         2.46 o                         
   7   6  11          0.10         -1.18         1.60 o                         
   8   6  11          0.12          0.44         1.82 o                         
  -7   7  11         20.76         27.44         3.97 o                         
  -6   7  11         22.72         29.31         3.63 o                         
  -5   7  11          0.24          0.98         1.24 o                         
  -4   7  11          4.00          8.35         2.07 o                         
  -3   7  11          7.38          9.73         1.61 o                         
  -2   7  11         32.07         36.09         3.48 o                         
  -1   7  11          9.76         13.49         2.12 o                         
   0   7  11          2.11          4.03         2.32 o                         
   1   7  11          0.01          0.58         1.79 o                         
   2   7  11          1.54         -0.06         1.68 o                         
 -20   0  12          0.33          2.16         3.20 o                         
 -18   0  12          2.25          0.13         2.41 o                         
 -16   0  12         69.25         75.65         4.73 o                         
 -14   0  12         11.18          6.89         2.98 o                         
 -12   0  12       1115.18        928.79        18.82 o                         
 -10   0  12         15.89         12.49         1.42 o                         
  -8   0  12         12.63         10.42         0.74 o                         
  -6   0  12         97.39        102.29         2.29 o                         
  -4   0  12          0.31          0.09         0.39 o                         
  -2   0  12        372.21        353.61         4.99 o                         
   0   0  12        872.30        923.14        10.90 o                         
   2   0  12        976.74        947.01        14.70 o                         
   4   0  12         22.94         17.36         1.53 o                         
   6   0  12         83.84         83.34         3.38 o                         
   8   0  12         38.63         36.65         3.46 o                         
  10   0  12          9.05          6.63         2.88 o                         
  12   0  12          0.23         -1.33         2.37 o                         
  14   0  12          0.62          0.88         2.70 o                         
 -20   1  12         40.53         53.60         4.69 o                         
 -19   1  12          4.41          7.15         2.10 o                         
 -18   1  12         19.43         22.06         2.20 o                         
 -17   1  12         33.31         34.65         2.52 o                         
 -16   1  12          1.24          0.44         1.17 o                         
 -15   1  12         34.92         26.32         2.14 o                         
 -14   1  12          3.10          3.27         1.03 o                         
 -13   1  12        296.76        281.33         5.05 o                         
 -12   1  12        196.51        168.02         2.67 o                         
 -11   1  12          0.66          0.16         0.50 o                         
 -10   1  12         40.12         44.66         1.53 o                         
  -9   1  12        593.57        558.79         6.69 o                         
  -8   1  12         54.59         57.28         1.75 o                         
  -7   1  12        467.44        483.37         5.75 o                         
  -6   1  12          9.41         12.17         0.91 o                         
  -5   1  12          0.06         -0.03         0.32 o                         
  -4   1  12        111.94        105.37         1.47 o                         
  -3   1  12         33.21         33.26         0.87 o                         
  -2   1  12        154.98        152.07         2.52 o                         
  -1   1  12        755.72        822.57         6.87 o                         
   0   1  12        537.69        601.04         6.07 o                         
   1   1  12          0.74          1.08         0.47 o                         
   2   1  12          9.90         11.25         0.72 o                         
   3   1  12        172.06        160.15         2.20 o                         
   4   1  12         32.02         31.30         1.26 o                         
   5   1  12         10.96         10.64         0.88 o                         
   6   1  12         11.17          9.54         1.22 o                         
   7   1  12         13.75         15.61         1.74 o                         
   8   1  12         10.62         11.39         1.53 o                         
   9   1  12          9.43          9.91         1.49 o                         
  10   1  12          1.13          0.89         1.14 o                         
  11   1  12          1.73          2.28         1.18 o                         
  12   1  12         44.49         47.95         4.45 o                         
  13   1  12          1.61          1.14         2.10 o                         
  14   1  12          4.47          5.07         2.46 o                         
  15   1  12          0.39          0.57         2.83 o                         
 -19   2  12          7.15          8.32         2.58 o                         
 -18   2  12          1.54          3.30         2.48 o                         
 -17   2  12          3.55          7.19         1.52 o                         
 -16   2  12         20.18         20.83         2.06 o                         
 -15   2  12          0.65          2.25         1.12 o                         
 -14   2  12          7.73          7.85         1.01 o                         
 -13   2  12         14.38         15.78         1.62 o                         
 -12   2  12         28.66         27.74         1.96 o                         
 -11   2  12        579.43        553.43         7.05 o                         
 -10   2  12         68.78         72.77         2.28 o                         
  -9   2  12          8.77         13.29         1.08 o                         
  -8   2  12         96.50         96.67         2.11 o                         
  -7   2  12         75.76         63.70         1.71 o                         
  -6   2  12        867.36        896.68         9.14 o                         
  -5   2  12         11.06         10.77         0.79 o                         
  -4   2  12          2.67          2.56         0.59 o                         
  -3   2  12          0.28          0.46         0.39 o                         
  -2   2  12        140.49        149.93         2.12 o                         
  -1   2  12          7.63          8.97         0.55 o                         
   0   2  12         49.78         47.70         1.17 o                         
   1   2  12         20.85         14.61         1.16 o                         
   2   2  12        900.80        876.40         9.65 o                         
   3   2  12         39.92         39.00         1.63 o                         
   4   2  12        251.61        235.89         4.51 o                         
   5   2  12         49.65         51.37         2.20 o                         
   6   2  12         38.50         43.37         3.33 o                         
   7   2  12        130.91        127.51         4.03 o                         
   8   2  12          8.20          4.74         1.41 o                         
   9   2  12          8.37          7.46         2.55 o                         
  10   2  12         11.56         13.84         4.71 o                         
  11   2  12          7.05          6.83         1.79 o                         
  12   2  12          2.65         -0.07         1.48 o                         
  13   2  12          2.07          2.11         1.52 o                         
  14   2  12         32.75         32.89         5.36 o                         
 -18   3  12         59.20         64.84         6.58 o                         
 -17   3  12         28.81         31.05         2.48 o                         
 -16   3  12         58.53         71.63         3.54 o                         
 -15   3  12          0.58          1.48         0.88 o                         
 -14   3  12          2.91          1.82         0.89 o                         
 -13   3  12         95.72         95.73         2.85 o                         
 -12   3  12         41.25         38.35         1.97 o                         
 -11   3  12          5.94          7.21         1.11 o                         
 -10   3  12         76.76         77.76         2.59 o                         
  -9   3  12        393.94        397.59         6.62 o                         
  -8   3  12        278.21        271.79         4.64 o                         
  -7   3  12         12.75         13.48         1.08 o                         
  -6   3  12        137.73        131.07         2.63 o                         
  -5   3  12         33.07         39.00         1.56 o                         
  -4   3  12         55.15         47.71         1.74 o                         
  -3   3  12          7.24          7.84         0.94 o                         
  -2   3  12          7.87         10.53         1.07 o                         
  -1   3  12         89.02         88.71         2.30 o                         
   0   3  12          0.56         -0.17         0.72 o                         
   1   3  12         23.92         24.88         1.51 o                         
   2   3  12         36.70         39.00         2.62 o                         
   3   3  12        212.20        203.66         3.55 o                         
   4   3  12        292.03        297.22         6.47 o                         
   5   3  12         14.71         18.40         1.93 o                         
   6   3  12         35.43         29.99         2.30 o                         
   7   3  12          6.12          6.34         1.70 o                         
   8   3  12          7.29          7.61         1.44 o                         
   9   3  12         13.10         10.07         1.88 o                         
  10   3  12          7.96         10.34         1.70 o                         
  11   3  12          6.53          7.65         1.75 o                         
  12   3  12          0.21         -1.40         1.40 o                         
  13   3  12          0.75         -1.48         1.48 o                         
 -17   4  12          6.89          3.39         1.85 o                         
 -16   4  12         17.01         26.23         3.21 o                         
 -15   4  12          0.22          0.05         1.74 o                         
 -14   4  12          1.49         -1.23         1.23 o                         
 -13   4  12          2.46          1.42         0.76 o                         
 -12   4  12          4.10          4.36         0.96 o                         
 -11   4  12         64.60         72.18         4.24 o                         
 -10   4  12         31.77         24.14         2.30 o                         
  -9   4  12          5.68          8.71         1.13 o                         
  -8   4  12         71.62         73.32         2.76 o                         
  -7   4  12         56.27         57.44         1.96 o                         
  -6   4  12         15.31         10.47         1.10 o                         
  -5   4  12          0.89          1.08         0.76 o                         
  -4   4  12          6.64          8.54         1.06 o                         
  -3   4  12         18.80         15.11         1.93 o                         
  -2   4  12         90.36         88.61         2.81 o                         
  -1   4  12          2.21          2.21         0.95 o                         
   0   4  12         45.30         36.22         2.15 o                         
   1   4  12          2.65          2.40         1.02 o                         
   2   4  12         19.39         24.46         1.85 o                         
   3   4  12         42.27         36.75         2.63 o                         
   4   4  12         98.47        100.31         4.17 o                         
   5   4  12         11.43         12.42         1.71 o                         
   6   4  12         29.15         29.36         2.90 o                         
   7   4  12         17.18         16.03         2.00 o                         
   8   4  12          1.04          2.73         1.59 o                         
   9   4  12          0.27          2.26         1.61 o                         
  10   4  12         27.60         26.81         2.95 o                         
  11   4  12          8.53          5.58         2.14 o                         
  12   4  12          2.48          2.74         1.98 o                         
 -15   5  12          2.94          2.95         1.80 o                         
 -14   5  12         97.57        104.54         7.28 o                         
 -13   5  12          0.86          1.04         2.99 o                         
 -12   5  12          5.79          8.33         1.89 o                         
 -11   5  12         11.31         11.79         2.20 o                         
 -10   5  12         23.79         30.00         2.76 o                         
  -9   5  12         10.03          9.51         1.50 o                         
  -8   5  12        101.33        113.12         3.23 o                         
  -7   5  12         29.51         29.00         1.75 o                         
  -6   5  12         20.04         24.79         1.69 o                         
  -5   5  12          0.00         -0.51         0.89 o                         
  -4   5  12          0.65         -0.90         0.90 o                         
  -3   5  12          0.03         -0.66         0.97 o                         
  -2   5  12        181.79        179.57         4.35 o                         
  -1   5  12          1.94          0.92         0.99 o                         
   0   5  12         25.99         29.16         2.03 o                         
   1   5  12          8.48          9.81         1.71 o                         
   2   5  12         10.43         12.90         2.28 o                         
   3   5  12         24.55         27.93         3.10 o                         
   4   5  12         58.50         59.57         4.29 o                         
   5   5  12          1.95          2.65         1.72 o                         
   6   5  12          0.84          0.24         1.30 o                         
   7   5  12          0.73          1.55         1.46 o                         
   8   5  12          0.97          1.10         1.89 o                         
   9   5  12          1.01          0.16         1.60 o                         
  10   5  12          4.09          4.08         2.46 o                         
 -12   6  12         10.76         11.59         2.25 o                         
 -11   6  12         19.69         18.29         2.51 o                         
 -10   6  12          0.76         -1.68         2.36 o                         
  -9   6  12         12.02         10.45         2.03 o                         
  -8   6  12          1.08          1.41         1.49 o                         
  -7   6  12         20.50         26.62         2.61 o                         
  -6   6  12          4.26          4.28         1.43 o                         
  -5   6  12          0.65          2.54         1.11 o                         
  -4   6  12          3.71          4.95         1.31 o                         
  -3   6  12          4.27          5.93         1.39 o                         
  -2   6  12          0.01          1.04         1.16 o                         
  -1   6  12          0.00         -0.76         1.53 o                         
   0   6  12          1.65          0.83         1.38 o                         
   1   6  12          2.23          5.89         1.64 o                         
   2   6  12         23.50         25.55         3.10 o                         
   3   6  12          5.06          3.07         1.88 o                         
   4   6  12          0.04         -0.21         1.62 o                         
   5   6  12          4.90          5.13         2.06 o                         
   6   6  12         13.91         15.83         2.76 o                         
   7   6  12          3.78          3.14         1.92 o                         
  -6   7  12          2.05          2.89         4.28 o                         
  -5   7  12         12.99         16.17         1.82 o                         
  -4   7  12          4.86          7.94         1.53 o                         
  -3   7  12          0.03          0.82         1.27 o                         
  -2   7  12          0.03         -0.13         1.52 o                         
  -1   7  12          0.94          0.34         1.48 o                         
   0   7  12          2.89          2.97         1.71 o                         
 -19   0  13          0.51         -1.84         1.84 o                         
 -17   0  13          4.20          1.83         1.91 o                         
 -15   0  13          0.93          0.97         1.60 o                         
 -13   0  13        125.27        115.84         8.33 o                         
 -11   0  13        378.55        365.77         9.51 o                         
  -9   0  13         60.46         62.78         2.60 o                         
  -7   0  13        677.45        632.13        10.01 o                         
  -5   0  13         13.61         18.28         1.59 o                         
  -3   0  13         26.47         21.60         1.21 o                         
  -1   0  13        301.70        319.03         4.74 o                         
   1   0  13        233.00        251.14         4.07 o                         
   3   0  13         44.48         36.51         1.74 o                         
   5   0  13        110.74        118.30         3.49 o                         
   7   0  13         66.34         70.72         3.17 o                         
   9   0  13         39.68         48.14         5.84 o                         
  11   0  13          4.84          7.34         3.44 o                         
  13   0  13         29.44         31.86         5.46 o                         
 -19   1  13         53.07         65.41         4.31 o                         
 -18   1  13          8.87         13.22         1.94 o                         
 -17   1  13         29.55         30.76         2.51 o                         
 -16   1  13         38.48         46.16         2.83 o                         
 -15   1  13          6.19          7.61         1.46 o                         
 -14   1  13         78.16         62.91         2.64 o                         
 -13   1  13         33.87         31.65         1.95 o                         
 -12   1  13        187.77        174.73         3.39 o                         
 -11   1  13         19.51         17.84         1.09 o                         
 -10   1  13         13.36         16.60         1.26 o                         
  -9   1  13         44.96         46.11         2.44 o                         
  -8   1  13          5.83          6.73         0.81 o                         
  -7   1  13        287.00        272.35         3.60 o                         
  -6   1  13         70.15         72.41         1.77 o                         
  -5   1  13        335.42        337.61         3.97 o                         
  -4   1  13          9.59          8.08         0.54 o                         
  -3   1  13         99.64         97.07         1.50 o                         
  -2   1  13         13.76         12.43         0.60 o                         
  -1   1  13         64.94         66.16         1.31 o                         
   0   1  13          4.48          4.08         0.56 o                         
   1   1  13          0.69          0.38         0.46 o                         
   2   1  13         15.53         13.07         0.81 o                         
   3   1  13          3.13          3.09         0.60 o                         
   4   1  13         46.23         51.54         1.58 o                         
   5   1  13          6.64          7.97         0.92 o                         
   6   1  13        115.33        122.98         3.36 o                         
   7   1  13         92.39         98.53         3.10 o                         
   8   1  13         64.74         55.11         2.88 o                         
   9   1  13          2.05          1.42         1.21 o                         
  10   1  13          0.00         -1.05         1.05 o                         
  11   1  13          7.61          8.15         1.61 o                         
  12   1  13          5.36          4.71         2.95 o                         
  13   1  13          1.55          3.14         3.23 o                         
  14   1  13          5.67          5.49         3.57 o                         
 -19   2  13         14.19         15.08         2.37 o                         
 -18   2  13          0.10         -0.90         1.20 o                         
 -17   2  13         71.62         97.47         6.49 o                         
 -16   2  13          7.20          6.90         1.52 o                         
 -15   2  13         25.58         19.31         1.99 o                         
 -14   2  13          5.54          5.21         0.95 o                         
 -13   2  13          7.40          9.10         1.09 o                         
 -12   2  13         63.98         54.81         2.12 o                         
 -11   2  13        388.85        390.06         7.20 o                         
 -10   2  13         17.04         18.00         1.26 o                         
  -9   2  13        106.12         88.13         2.24 o                         
  -8   2  13        602.95        583.83         7.13 o                         
  -7   2  13        433.48        418.88         5.17 o                         
  -6   2  13         19.39         16.11         1.01 o                         
  -5   2  13        291.11        290.77         4.48 o                         
  -4   2  13         85.55         83.47         1.61 o                         
  -3   2  13         67.99         68.24         1.52 o                         
  -2   2  13        126.58        114.75         1.97 o                         
  -1   2  13        116.62        107.17         1.65 o                         
   0   2  13         66.42         59.71         1.37 o                         
   1   2  13        478.63        471.41         5.53 o                         
   2   2  13         42.53         46.33         1.49 o                         
   3   2  13         71.40         68.37         1.89 o                         
   4   2  13          1.99          2.86         0.81 o                         
   5   2  13        136.74        146.52         3.58 o                         
   6   2  13          5.86         10.17         1.62 o                         
   7   2  13         10.55          8.65         1.57 o                         
   8   2  13          6.13          5.23         1.44 o                         
   9   2  13         16.40         14.02         1.84 o                         
  10   2  13          4.78          3.00         1.44 o                         
  11   2  13          0.10         -1.31         1.31 o                         
  12   2  13          0.15         -0.81         1.50 o                         
  13   2  13          1.10          1.68         1.76 o                         
 -18   3  13          1.80          0.26         1.45 o                         
 -17   3  13          0.66         -1.20         1.20 o                         
 -16   3  13          3.21          1.80         1.72 o                         
 -15   3  13          0.95          1.29         0.94 o                         
 -14   3  13         29.62         29.57         1.95 o                         
 -13   3  13          0.08         -0.11         0.84 o                         
 -12   3  13         13.01         15.67         1.50 o                         
 -11   3  13         23.38         21.60         1.70 o                         
 -10   3  13          0.53         -0.11         1.47 o                         
  -9   3  13          9.00          8.92         1.25 o                         
  -8   3  13         68.93         70.76         3.36 o                         
  -7   3  13         48.77         50.41         1.80 o                         
  -6   3  13          2.96          4.63         0.80 o                         
  -5   3  13         23.60         23.30         1.33 o                         
  -4   3  13          5.22          0.80         0.65 o                         
  -3   3  13          0.91          0.26         0.62 o                         
  -2   3  13          0.49         -0.45         0.67 o                         
  -1   3  13         82.61         77.43         2.25 o                         
   0   3  13          2.11          1.67         0.83 o                         
   1   3  13         50.67         44.67         2.00 o                         
   2   3  13          0.00         -0.07         0.65 o                         
   3   3  13         26.19         28.36         2.52 o                         
   4   3  13         14.32         18.00         1.65 o                         
   5   3  13         42.58         39.88         3.10 o                         
   6   3  13          2.32          0.25         1.12 o                         
   7   3  13          2.83          2.38         1.52 o                         
   8   3  13          0.00         -1.33         1.33 o                         
   9   3  13          1.31         -0.70         1.43 o                         
  10   3  13          3.27          1.62         1.67 o                         
  11   3  13         26.16         29.56         3.15 o                         
  12   3  13          1.40         -0.19         1.65 o                         
 -16   4  13          1.76          0.10         1.48 o                         
 -15   4  13         16.68         25.96         3.41 o                         
 -14   4  13          0.05         -1.05         1.40 o                         
 -13   4  13         19.52         21.86         2.00 o                         
 -12   4  13          6.94          8.07         1.22 o                         
 -11   4  13         39.68         35.63         2.07 o                         
 -10   4  13         97.41         99.11         3.04 o                         
  -9   4  13         97.68        100.22         4.47 o                         
  -8   4  13         23.30         29.26         1.80 o                         
  -7   4  13         44.97         45.78         1.97 o                         
  -6   4  13         21.86         23.57         1.44 o                         
  -5   4  13         13.49         12.73         1.24 o                         
  -4   4  13         16.59         10.57         1.16 o                         
  -3   4  13        303.95        257.98         5.33 o                         
  -2   4  13         34.47         34.99         1.87 o                         
  -1   4  13         61.47         57.00         2.51 o                         
   0   4  13          4.08          1.71         1.07 o                         
   1   4  13          4.51          3.58         1.12 o                         
   2   4  13         22.28         25.09         2.26 o                         
   3   4  13         45.43         50.25         2.66 o                         
   4   4  13         17.18         18.17         1.77 o                         
   5   4  13         11.27          7.13         1.64 o                         
   6   4  13          4.04          4.31         1.28 o                         
   7   4  13          3.00          2.67         1.83 o                         
   8   4  13          2.24          1.75         1.69 o                         
   9   4  13          4.64          3.05         2.23 o                         
  10   4  13         14.13         21.64         2.79 o                         
  11   4  13          0.21         -1.63         1.67 o                         
 -14   5  13          3.16          2.50         1.72 o                         
 -13   5  13          0.73          0.55         2.13 o                         
 -12   5  13         13.37         10.48         2.56 o                         
 -11   5  13         12.41         14.54         2.30 o                         
 -10   5  13         10.30         11.52         1.28 o                         
  -9   5  13         79.76         81.03         2.65 o                         
  -8   5  13          6.79         13.78         1.51 o                         
  -7   5  13          3.70          6.39         1.12 o                         
  -6   5  13          2.56          1.92         0.98 o                         
  -5   5  13          2.62          1.40         0.89 o                         
  -4   5  13         16.14         15.04         1.63 o                         
  -3   5  13         47.37         46.25         2.54 o                         
  -2   5  13          2.53          3.18         1.29 o                         
  -1   5  13          6.83          3.18         1.15 o                         
   0   5  13          0.01          0.01         1.04 o                         
   1   5  13          4.01          3.00         1.20 o                         
   2   5  13          2.79          0.14         1.56 o                         
   3   5  13          3.72          6.84         2.08 o                         
   4   5  13          0.06          0.26         1.58 o                         
   5   5  13         11.52         12.91         2.60 o                         
   6   5  13          1.49          1.20         1.48 o                         
   7   5  13          3.03          2.20         1.60 o                         
   8   5  13          2.81          1.41         1.80 o                         
   9   5  13         29.85         30.04         4.72 o                         
 -11   6  13          2.40          3.25         1.85 o                         
 -10   6  13          3.76          2.43         1.76 o                         
  -9   6  13          5.27          4.71         3.28 o                         
  -8   6  13          2.96          2.43         0.95 o                         
  -7   6  13          5.21          4.31         1.28 o                         
  -6   6  13          0.14         -0.25         1.30 o                         
  -5   6  13          0.14          0.93         1.18 o                         
  -4   6  13         14.63         15.38         1.79 o                         
  -3   6  13          9.36         12.69         2.12 o                         
  -2   6  13         27.62         32.09         2.43 o                         
  -1   6  13          4.24          2.76         1.37 o                         
   0   6  13          0.99         -0.52         1.43 o                         
   1   6  13         27.84         27.20         4.65 o                         
   2   6  13          0.45          2.94         1.81 o                         
   3   6  13          0.46         -1.23         1.66 o                         
   4   6  13          7.31         10.31         2.51 o                         
   5   6  13          3.65          2.33         1.95 o                         
   6   6  13          1.15          2.97         2.44 o                         
 -18   0  14         18.42         23.95         4.33 o                         
 -16   0  14         11.47         14.93         2.65 o                         
 -14   0  14          0.50         -0.77         1.35 o                         
 -12   0  14        189.84        158.79         5.99 o                         
 -10   0  14         21.26         18.22         1.81 o                         
  -8   0  14        171.39        173.98         3.25 o                         
  -6   0  14        590.55        558.28         7.90 o                         
  -4   0  14          9.94          8.27         0.89 o                         
  -2   0  14         36.10         36.74         1.75 o                         
   0   0  14        115.28        121.29         3.38 o                         
   2   0  14         26.44         25.67         1.48 o                         
   4   0  14         17.27         13.54         1.54 o                         
   6   0  14          2.82          1.26         1.17 o                         
   8   0  14         46.58         47.53         3.74 o                         
  10   0  14          2.45          1.25         2.77 o                         
  12   0  14          0.05         -0.51         2.82 o                         
 -19   1  14          0.01          0.39         1.45 o                         
 -18   1  14          6.89          5.62         1.69 o                         
 -17   1  14          0.03         -0.80         1.21 o                         
 -16   1  14         57.09         64.31         3.77 o                         
 -15   1  14         27.82         36.74         2.58 o                         
 -14   1  14         37.00         34.95         2.05 o                         
 -13   1  14          6.52          6.23         1.09 o                         
 -12   1  14          9.29          8.35         1.42 o                         
 -11   1  14          9.95         13.64         1.01 o                         
 -10   1  14          1.35          1.50         0.87 o                         
  -9   1  14          0.01         -0.30         0.58 o                         
  -8   1  14        179.77        170.46         3.28 o                         
  -7   1  14         15.13         14.98         0.99 o                         
  -6   1  14        151.63        146.39         2.50 o                         
  -5   1  14        456.44        448.39         4.62 o                         
  -4   1  14          0.09          0.39         0.37 o                         
  -3   1  14        175.37        184.38         2.28 o                         
  -2   1  14          0.01         -0.35         0.35 o                         
  -1   1  14         17.06         18.05         0.94 o                         
   0   1  14         15.74         25.12         0.99 o                         
   1   1  14         13.32         14.11         0.89 o                         
   2   1  14          5.38          7.11         0.74 o                         
   3   1  14          0.82         -0.05         0.58 o                         
   4   1  14          0.16         -0.61         0.68 o                         
   5   1  14         30.84         32.88         1.56 o                         
   6   1  14         53.16         55.34         2.81 o                         
   7   1  14          2.26          0.57         1.28 o                         
   8   1  14          3.10          4.40         1.71 o                         
   9   1  14         45.28         48.48         3.07 o                         
  10   1  14          4.56          3.89         1.53 o                         
  11   1  14          0.58          0.87         1.25 o                         
  12   1  14          4.96          5.28         3.25 o                         
  13   1  14          7.93          9.86         3.86 o                         
 -19   2  14         10.71         13.23         2.32 o                         
 -18   2  14         32.99         33.91         2.74 o                         
 -17   2  14          8.93         10.10         1.83 o                         
 -16   2  14         73.35         69.38         5.73 o                         
 -15   2  14          4.42         -0.32         1.13 o                         
 -14   2  14         42.25         53.55         3.39 o                         
 -13   2  14          9.00         11.31         1.93 o                         
 -12   2  14         29.48         24.90         1.68 o                         
 -11   2  14          0.89          2.02         0.98 o                         
 -10   2  14        208.88        227.63         3.85 o                         
  -9   2  14         69.05         68.56         2.11 o                         
  -8   2  14        277.23        250.70         4.03 o                         
  -7   2  14        590.57        568.45         7.05 o                         
  -6   2  14         98.67         97.95         1.99 o                         
  -5   2  14        129.53        126.01         2.36 o                         
  -4   2  14        282.64        273.56         3.50 o                         
  -3   2  14          2.32          1.23         0.56 o                         
  -2   2  14          0.20          1.14         0.54 o                         
  -1   2  14         93.35         83.35         1.50 o                         
   0   2  14         36.78         37.77         1.26 o                         
   1   2  14          0.81         -0.59         0.59 o                         
   2   2  14         36.68         41.30         1.52 o                         
   3   2  14          0.09         -0.70         0.70 o                         
   4   2  14         40.87         39.04         1.92 o                         
   5   2  14        426.36        420.29         7.01 o                         
   6   2  14          2.41          1.36         2.08 o                         
   7   2  14         47.58         51.19         2.90 o                         
   8   2  14         15.04         14.10         1.88 o                         
   9   2  14          3.27          1.60         1.41 o                         
  10   2  14          4.80          5.90         2.17 o                         
  11   2  14          0.01          0.17         2.01 o                         
  12   2  14          9.99          6.76         2.87 o                         
  13   2  14          0.39          0.74         4.68 o                         
 -18   3  14          2.82          2.11         1.52 o                         
 -17   3  14          0.19          1.35         1.58 o                         
 -16   3  14         10.42          8.58         1.31 o                         
 -15   3  14         23.79         32.20         2.08 o                         
 -14   3  14          2.45          3.51         1.08 o                         
 -13   3  14          0.94          1.19         0.95 o                         
 -12   3  14          2.64          1.89         1.04 o                         
 -11   3  14          4.34          6.41         1.23 o                         
 -10   3  14         14.02         11.43         1.36 o                         
  -9   3  14        157.85        170.26         4.89 o                         
  -8   3  14        312.19        289.05         5.53 o                         
  -7   3  14          8.17         11.71         1.14 o                         
  -6   3  14         45.39         47.10         1.98 o                         
  -5   3  14          1.82          2.22         0.74 o                         
  -4   3  14         12.01         11.30         1.07 o                         
  -3   3  14         67.27         66.52         1.97 o                         
  -2   3  14         18.80         19.47         1.29 o                         
  -1   3  14          6.36          9.29         1.05 o                         
   0   3  14         46.26         41.17         1.96 o                         
   1   3  14          0.72          0.50         0.85 o                         
   2   3  14          5.12          5.78         1.13 o                         
   3   3  14         46.00         41.85         1.78 o                         
   4   3  14        287.37        277.62         4.66 o                         
   5   3  14          6.52          8.43         1.44 o                         
   6   3  14          9.39          9.32         2.80 o                         
   7   3  14          0.94          2.01         1.53 o                         
   8   3  14          5.04          6.00         1.83 o                         
   9   3  14          7.41         12.36         3.35 o                         
  10   3  14          6.56          7.27         2.13 o                         
  11   3  14          0.15          0.92         2.17 o                         
  12   3  14          3.30          3.39         1.98 o                         
 -16   4  14         21.17         21.59         2.83 o                         
 -15   4  14          2.51          0.84         0.92 o                         
 -14   4  14          2.30          4.54         1.11 o                         
 -13   4  14         17.78         18.48         1.64 o                         
 -12   4  14          0.73          0.61         0.92 o                         
 -11   4  14         12.55         13.82         1.53 o                         
 -10   4  14          9.01          7.70         1.32 o                         
  -9   4  14        272.16        259.16         7.73 o                         
  -8   4  14         14.09         11.62         1.36 o                         
  -7   4  14         43.73         44.82         2.75 o                         
  -6   4  14          2.50          3.13         1.09 o                         
  -5   4  14         25.41         26.90         1.56 o                         
  -4   4  14          4.38          5.46         1.07 o                         
  -3   4  14          8.86          8.64         1.17 o                         
  -2   4  14          6.73          2.41         0.97 o                         
  -1   4  14         64.58         52.89         2.60 o                         
   0   4  14          0.19          0.21         1.03 o                         
   1   4  14          2.38          2.30         1.19 o                         
   2   4  14         27.30         22.59         2.29 o                         
   3   4  14         26.85         22.83         2.82 o                         
   4   4  14          8.52          3.94         1.33 o                         
   5   4  14          2.22          3.40         1.72 o                         
   6   4  14          5.58          6.74         1.72 o                         
   7   4  14         14.75         15.26         2.49 o                         
   8   4  14         20.94         26.88         4.57 o                         
   9   4  14          0.35         -0.62         1.69 o                         
  10   4  14         28.46         28.20         4.85 o                         
 -14   5  14          0.22          0.51         1.61 o                         
 -13   5  14          0.13         -0.92         1.50 o                         
 -12   5  14          0.02         -1.48         1.48 o                         
 -11   5  14          3.47          3.78         2.10 o                         
 -10   5  14          6.95          7.98         1.97 o                         
  -9   5  14         10.43          9.09         1.37 o                         
  -8   5  14         10.54          7.34         1.29 o                         
  -7   5  14          3.24          3.59         1.04 o                         
  -6   5  14          8.04          6.34         1.18 o                         
  -5   5  14          0.66          0.81         0.91 o                         
  -4   5  14         19.77         22.65         1.99 o                         
  -3   5  14          4.18         -0.85         1.02 o                         
  -2   5  14         33.89         32.43         3.54 o                         
  -1   5  14          1.32          0.68         1.14 o                         
   0   5  14          1.60          2.47         1.20 o                         
   1   5  14          4.28          7.79         1.70 o                         
   2   5  14          2.05          4.04         1.60 o                         
   3   5  14          8.54          9.25         2.47 o                         
   4   5  14          0.72          0.08         1.84 o                         
   5   5  14          0.00         -1.34         1.34 o                         
   6   5  14          0.97         -0.05         1.42 o                         
   7   5  14          0.60         -1.09         2.46 o                         
   8   5  14          2.68          3.32         1.97 o                         
 -10   6  14          0.01         -0.11         2.04 o                         
  -9   6  14          1.75          1.46         1.46 o                         
  -8   6  14          4.68          7.22         1.22 o                         
  -7   6  14          7.16         10.41         2.20 o                         
  -6   6  14          2.70          6.34         1.90 o                         
  -5   6  14          4.46          4.22         1.36 o                         
  -4   6  14          0.25          1.36         1.45 o                         
  -3   6  14          2.39          4.39         2.10 o                         
  -2   6  14          6.48          8.70         1.65 o                         
  -1   6  14          9.06         11.79         1.83 o                         
   0   6  14         18.86         22.47         3.15 o                         
   1   6  14         11.97         13.41         2.71 o                         
   2   6  14          1.22          0.97         1.96 o                         
   3   6  14          0.14          0.48         1.96 o                         
   4   6  14          1.13         -0.73         1.87 o                         
 -19   0  15        263.95        304.84        15.03 o                         
 -17   0  15         15.73         21.00         3.23 o                         
 -15   0  15          0.04          1.85         2.51 o                         
 -13   0  15         32.63         42.00         3.79 o                         
 -11   0  15         17.28         26.43         2.94 o                         
  -9   0  15          1.67          2.61         1.68 o                         
  -7   0  15         80.48         75.05         2.58 o                         
  -5   0  15        149.73        133.41         3.01 o                         
  -3   0  15        127.89        122.81         3.38 o                         
  -1   0  15        557.46        548.09         6.64 o                         
   1   0  15        128.53        137.86         3.01 o                         
   3   0  15         12.98         15.65         2.14 o                         
   5   0  15         13.25         15.15         2.39 o                         
   7   0  15         11.42         11.25         1.58 o                         
   9   0  15         20.70         18.14         4.22 o                         
  11   0  15          5.75          9.78         3.94 o                         
  13   0  15         29.26         21.01         5.30 o                         
 -19   1  15          7.92          7.33         1.91 o                         
 -18   1  15          2.05          3.19         1.64 o                         
 -17   1  15          0.37          0.01         1.27 o                         
 -16   1  15         54.14         62.06         3.42 o                         
 -15   1  15          0.63          2.04         1.11 o                         
 -14   1  15          2.61          1.24         1.03 o                         
 -13   1  15         12.29          8.95         1.37 o                         
 -12   1  15         23.07         20.36         1.69 o                         
 -11   1  15        215.24        195.83         3.38 o                         
 -10   1  15         15.28         16.36         1.33 o                         
  -9   1  15         45.74         39.64         1.65 o                         
  -8   1  15        172.22        178.16         3.23 o                         
  -7   1  15          3.05          3.29         0.97 o                         
  -6   1  15         51.47         54.84         1.71 o                         
  -5   1  15          9.47          9.98         0.62 o                         
  -4   1  15         19.68         19.24         0.95 o                         
  -3   1  15         15.04         17.03         0.84 o                         
  -2   1  15         26.60         26.16         1.01 o                         
  -1   1  15          0.20         -0.42         0.42 o                         
   0   1  15          9.72         10.44         0.71 o                         
   1   1  15        104.55        105.92         2.10 o                         
   2   1  15         50.34         56.77         1.67 o                         
   3   1  15          0.17         -0.36         0.83 o                         
   4   1  15         39.15         45.53         1.87 o                         
   5   1  15         34.31         34.11         2.47 o                         
   6   1  15         88.65         95.70         3.18 o                         
   7   1  15         11.17         11.36         4.36 o                         
   8   1  15        130.92        129.70         4.33 o                         
   9   1  15          4.40          3.38         1.47 o                         
  10   1  15          1.92          3.29         1.50 o                         
  11   1  15          0.83         -2.49         2.49 o                         
  12   1  15          1.31         -0.80         3.21 o                         
  13   1  15          7.90         14.95         4.63 o                         
 -18   2  15          3.26          2.79         1.56 o                         
 -17   2  15         21.91         27.40         3.48 o                         
 -16   2  15          1.52         -0.51         1.48 o                         
 -15   2  15          0.20          2.19         1.23 o                         
 -14   2  15         10.88         12.77         1.94 o                         
 -13   2  15          0.73         -0.44         0.74 o                         
 -12   2  15          0.00         -0.75         0.75 o                         
 -11   2  15          1.83         -0.13         0.74 o                         
 -10   2  15         20.94         16.21         1.28 o                         
  -9   2  15         33.18         36.36         1.73 o                         
  -8   2  15         22.05         22.10         1.44 o                         
  -7   2  15        465.73        439.38         6.38 o                         
  -6   2  15         43.86         39.80         1.57 o                         
  -5   2  15         59.40         60.83         1.75 o                         
  -4   2  15          2.46          2.33         0.63 o                         
  -3   2  15         16.87         14.30         0.92 o                         
  -2   2  15          6.94          8.76         0.82 o                         
  -1   2  15          2.16          1.48         0.50 o                         
   0   2  15         27.51         28.32         1.37 o                         
   1   2  15         22.28         25.28         1.13 o                         
   2   2  15          0.83          0.10         0.72 o                         
   3   2  15          1.18          0.86         0.92 o                         
   4   2  15         51.18         48.99         2.19 o                         
   5   2  15        427.94        432.80         7.29 o                         
   6   2  15         29.06         28.09         2.04 o                         
   7   2  15          0.58          0.37         1.30 o                         
   8   2  15          0.06         -0.11         1.27 o                         
   9   2  15          9.18          8.70         1.78 o                         
  10   2  15          0.04          1.00         1.87 o                         
  11   2  15          0.30         -0.08         1.49 o                         
  12   2  15          0.20         -0.88         1.46 o                         
 -17   3  15          0.01          0.30         1.31 o                         
 -16   3  15         19.72         24.10         1.92 o                         
 -15   3  15         84.79         98.71         3.59 o                         
 -14   3  15          8.39          9.95         1.37 o                         
 -13   3  15          0.00         -0.19         1.26 o                         
 -12   3  15          2.89          5.52         1.22 o                         
 -11   3  15         27.99         31.22         2.12 o                         
 -10   3  15        156.09        129.21         3.59 o                         
  -9   3  15          5.03          8.64         1.30 o                         
  -8   3  15          3.33          7.09         1.45 o                         
  -7   3  15         19.96         15.34         1.60 o                         
  -6   3  15         14.11          8.91         1.06 o                         
  -5   3  15         21.09         24.59         1.50 o                         
  -4   3  15         13.92         19.30         1.37 o                         
  -3   3  15         62.64         60.87         2.47 o                         
  -2   3  15          9.62          5.77         0.94 o                         
  -1   3  15          7.46          9.22         1.08 o                         
   0   3  15          1.00          1.01         0.75 o                         
   1   3  15         94.93         79.66         2.59 o                         
   2   3  15          2.26          0.37         0.69 o                         
   3   3  15        151.74        136.47         4.05 o                         
   4   3  15         56.07         48.52         2.13 o                         
   5   3  15         34.71         29.61         2.26 o                         
   6   3  15          0.08          0.59         1.38 o                         
   7   3  15          0.18          1.09         1.96 o                         
   8   3  15          1.73         -1.56         1.56 o                         
   9   3  15          7.39          5.09         3.74 o                         
  10   3  15          0.24         -0.69         1.74 o                         
  11   3  15          0.12          0.26         1.79 o                         
 -16   4  15          8.90         10.76         1.34 o                         
 -15   4  15         15.20         11.60         1.47 o                         
 -14   4  15          3.30          1.11         1.02 o                         
 -13   4  15         27.23         31.18         2.14 o                         
 -12   4  15          5.66          7.04         1.95 o                         
 -11   4  15         15.12         15.88         2.88 o                         
 -10   4  15         39.33         37.32         2.34 o                         
  -9   4  15         14.33         11.58         1.60 o                         
  -8   4  15         62.35         64.22         2.85 o                         
  -7   4  15          8.34         11.26         1.20 o                         
  -6   4  15          2.62          2.75         0.93 o                         
  -5   4  15          1.25         -0.56         0.78 o                         
  -4   4  15         20.71         18.13         1.51 o                         
  -3   4  15          1.27          1.47         0.94 o                         
  -2   4  15          0.00         -0.12         0.89 o                         
  -1   4  15         13.19         17.90         1.84 o                         
   0   4  15         29.40         29.92         2.24 o                         
   1   4  15          1.06          0.94         1.38 o                         
   2   4  15         47.23         48.07         3.27 o                         
   3   4  15          0.38          3.20         1.50 o                         
   4   4  15        189.42        180.92         4.72 o                         
   5   4  15          1.38          2.91         1.39 o                         
   6   4  15         10.09          7.88         1.89 o                         
   7   4  15          0.01         -0.91         1.24 o                         
   8   4  15          5.78          5.92         2.17 o                         
   9   4  15          0.01          1.01         1.84 o                         
 -13   5  15          0.17         -1.10         1.61 o                         
 -12   5  15          0.94          0.97         0.87 o                         
 -11   5  15         21.47         27.56         1.97 o                         
 -10   5  15          9.97         11.52         2.75 o                         
  -9   5  15         28.50         27.33         2.12 o                         
  -8   5  15          9.11          6.35         1.28 o                         
  -7   5  15         10.12         14.16         1.43 o                         
  -6   5  15          8.25          5.18         1.13 o                         
  -5   5  15          4.65          4.54         1.25 o                         
  -4   5  15          5.71          4.39         1.36 o                         
  -3   5  15          2.47          2.67         1.25 o                         
  -2   5  15          3.80          0.34         1.20 o                         
  -1   5  15          0.00         -0.05         1.18 o                         
   0   5  15          2.01          2.28         1.55 o                         
   1   5  15         14.95         17.85         2.32 o                         
   2   5  15          0.80          2.22         2.22 o                         
   3   5  15         20.41         23.12         3.19 o                         
   4   5  15          7.06          8.76         2.46 o                         
   5   5  15         10.97         15.72         2.98 o                         
   6   5  15          0.20          0.85         1.60 o                         
   7   5  15          0.04          1.19         1.85 o                         
  -9   6  15          2.02          0.33         1.98 o                         
  -8   6  15          2.43          0.93         1.15 o                         
  -7   6  15          2.36          3.56         1.30 o                         
  -6   6  15         11.38         12.53         1.86 o                         
  -5   6  15         14.11         17.31         2.04 o                         
  -4   6  15          0.31          3.27         1.41 o                         
  -3   6  15          3.39          5.34         1.61 o                         
  -2   6  15          8.56          8.92         2.34 o                         
  -1   6  15         30.84         31.73         2.59 o                         
   0   6  15          4.69         10.69         2.15 o                         
   1   6  15          4.71          8.53         3.40 o                         
   2   6  15          4.45          7.70         2.51 o                         
   3   6  15          1.57          1.74         2.04 o                         
 -18   0  16          7.06         16.53         3.23 o                         
 -16   0  16         38.89         44.73         4.28 o                         
 -14   0  16         16.42         12.13         2.63 o                         
 -12   0  16        480.56        438.48        30.10 o                         
 -10   0  16          0.01         -0.81         1.01 o                         
  -8   0  16        343.29        325.12         5.33 o                         
  -6   0  16        454.40        459.82         7.01 o                         
  -4   0  16         11.54         11.72         0.96 o                         
  -2   0  16         64.69         61.09         1.89 o                         
   0   0  16        422.62        437.81         6.16 o                         
   2   0  16         15.67         14.95         1.67 o                         
   4   0  16         51.55         58.41         2.87 o                         
   6   0  16         26.24         26.92         3.19 o                         
   8   0  16         10.17          8.84         2.39 o                         
  10   0  16          4.00          1.25         2.61 o                         
  12   0  16          0.64          2.75         3.62 o                         
 -18   1  16          0.39          0.29         1.76 o                         
 -17   1  16          1.89          3.25         1.57 o                         
 -16   1  16          5.63          8.82         1.81 o                         
 -15   1  16         29.85         30.08         2.19 o                         
 -14   1  16          2.11          2.11         1.02 o                         
 -13   1  16          0.03         -0.42         0.98 o                         
 -12   1  16         53.66         57.62         2.72 o                         
 -11   1  16         48.57         44.14         1.66 o                         
 -10   1  16         70.96         70.31         2.06 o                         
  -9   1  16         21.52         25.46         1.45 o                         
  -8   1  16          0.20          0.15         0.71 o                         
  -7   1  16        159.51        149.30         2.74 o                         
  -6   1  16         49.68         44.09         1.90 o                         
  -5   1  16        118.36        134.32         2.21 o                         
  -4   1  16         17.87         16.75         0.85 o                         
  -3   1  16          6.09          7.36         0.65 o                         
  -2   1  16          0.82          0.88         0.52 o                         
  -1   1  16         67.18         69.22         1.41 o                         
   0   1  16         44.14         44.17         1.25 o                         
   1   1  16         55.53         49.33         1.40 o                         
   2   1  16         60.08         60.50         1.78 o                         
   3   1  16         84.38         81.95         2.88 o                         
   4   1  16          3.47          4.25         0.96 o                         
   5   1  16         16.31         15.03         1.26 o                         
   6   1  16         11.45         12.69         2.11 o                         
   7   1  16          1.87          3.98         1.42 o                         
   8   1  16         11.90         14.03         1.85 o                         
   9   1  16          1.20          0.36         1.38 o                         
  10   1  16          3.05          4.21         2.06 o                         
  11   1  16          0.65         -2.39         2.39 o                         
  12   1  16          2.54          3.01         2.91 o                         
 -18   2  16          1.02         -0.78         1.42 o                         
 -17   2  16          1.09          0.70         1.40 o                         
 -16   2  16          3.37          2.43         1.40 o                         
 -15   2  16         13.20         16.66         2.01 o                         
 -14   2  16          2.52          1.50         0.82 o                         
 -13   2  16          3.10          0.80         0.86 o                         
 -12   2  16         14.11         17.71         1.41 o                         
 -11   2  16        111.86        101.52         2.62 o                         
 -10   2  16          5.34          3.20         0.90 o                         
  -9   2  16          3.88          6.08         1.05 o                         
  -8   2  16         69.81         73.84         3.12 o                         
  -7   2  16         15.94         14.81         1.34 o                         
  -6   2  16         76.31         78.26         2.12 o                         
  -5   2  16          5.26          6.23         0.84 o                         
  -4   2  16         21.85         18.01         1.21 o                         
  -3   2  16         15.92         16.59         1.21 o                         
  -2   2  16          0.13          0.25         0.58 o                         
  -1   2  16          5.02          4.76         0.60 o                         
   0   2  16         49.08         51.48         1.41 o                         
   1   2  16          5.57          5.99         0.82 o                         
   2   2  16          0.34         -0.49         0.72 o                         
   3   2  16          7.02          7.82         1.17 o                         
   4   2  16         12.76         10.66         1.91 o                         
   5   2  16         39.36         40.85         2.40 o                         
   6   2  16          7.72          7.20         1.47 o                         
   7   2  16          7.03          4.84         1.68 o                         
   8   2  16          0.26         -1.38         1.64 o                         
   9   2  16          0.99          0.84         1.44 o                         
  10   2  16          0.76         -0.22         1.54 o                         
  11   2  16          1.63          1.64         1.88 o                         
 -17   3  16          0.97          1.17         1.64 o                         
 -16   3  16         24.69         33.56         2.19 o                         
 -15   3  16         12.95         13.26         2.24 o                         
 -14   3  16          5.41          6.65         1.31 o                         
 -13   3  16          0.41         -0.98         0.98 o                         
 -12   3  16         18.01         16.61         1.72 o                         
 -11   3  16         43.22         37.49         2.33 o                         
 -10   3  16         91.62         95.12         3.19 o                         
  -9   3  16         88.38         99.03         4.31 o                         
  -8   3  16          5.39          6.47         1.35 o                         
  -7   3  16          0.03          0.95         0.82 o                         
  -6   3  16          1.05         -0.15         0.74 o                         
  -5   3  16         23.01         32.45         1.74 o                         
  -4   3  16         66.68         59.17         2.13 o                         
  -3   3  16          4.57          1.83         0.86 o                         
  -2   3  16         41.44         38.44         1.87 o                         
  -1   3  16         23.69         27.58         1.64 o                         
   0   3  16          6.69          6.24         0.98 o                         
   1   3  16          4.98          3.62         1.10 o                         
   2   3  16          5.85          3.85         0.83 o                         
   3   3  16        155.56        149.63         4.68 o                         
   4   3  16          0.09          0.94         0.91 o                         
   5   3  16          3.21          4.82         1.25 o                         
   6   3  16          0.33         -0.74         1.42 o                         
   7   3  16          7.46          7.61         1.86 o                         
   8   3  16          0.97         -0.41         1.58 o                         
   9   3  16          0.42         -0.78         1.83 o                         
  10   3  16          0.35         -1.33         3.51 o                         
 -15   4  16          1.76          2.34         1.15 o                         
 -14   4  16          2.05          0.48         1.06 o                         
 -13   4  16         34.27         29.35         3.57 o                         
 -12   4  16         10.99         15.69         1.97 o                         
 -11   4  16         21.33         20.98         1.96 o                         
 -10   4  16          5.56          8.29         2.17 o                         
  -9   4  16         18.91         21.14         2.00 o                         
  -8   4  16         64.73         76.31         6.11 o                         
  -7   4  16         52.99         56.66         2.31 o                         
  -6   4  16         10.96         10.06         1.27 o                         
  -5   4  16         24.03         25.89         2.98 o                         
  -4   4  16         12.89         15.36         1.92 o                         
  -3   4  16          6.71          5.69         1.08 o                         
  -2   4  16         22.96         20.18         1.58 o                         
  -1   4  16         13.52         13.59         1.55 o                         
   0   4  16          0.62         -1.30         1.30 o                         
   1   4  16          3.87          4.53         1.70 o                         
   2   4  16          4.66          4.52         1.48 o                         
   3   4  16          0.44          0.85         1.33 o                         
   4   4  16         21.52         23.08         2.53 o                         
   5   4  16          7.45         11.60         1.76 o                         
   6   4  16          0.00         -0.68         1.52 o                         
   7   4  16          0.13          1.21         1.72 o                         
   8   4  16          1.38          2.75         1.45 o                         
 -12   5  16          9.42         14.83         2.37 o                         
 -11   5  16          3.19          5.34         1.61 o                         
 -10   5  16         51.15         57.14         2.90 o                         
  -9   5  16         18.14         15.22         1.86 o                         
  -8   5  16         18.60         21.51         2.10 o                         
  -7   5  16          5.71          7.35         1.30 o                         
  -6   5  16         24.19         29.98         1.93 o                         
  -5   5  16          0.67         -0.94         0.94 o                         
  -4   5  16          0.93         -0.08         1.08 o                         
  -3   5  16          9.90         15.63         3.03 o                         
  -2   5  16          2.61          2.15         1.34 o                         
  -1   5  16          2.08          2.06         1.40 o                         
   0   5  16         14.19         16.77         2.36 o                         
   1   5  16          1.96          1.50         1.58 o                         
   2   5  16          0.29          2.13         1.69 o                         
   3   5  16         18.39         16.37         2.44 o                         
   4   5  16         17.21         21.48         6.87 o                         
   5   5  16          7.72          9.37         2.15 o                         
   6   5  16          2.46          2.96         1.84 o                         
  -7   6  16         17.39         21.17         1.84 o                         
  -6   6  16          7.55          6.13         1.59 o                         
  -5   6  16          1.41          3.45         1.80 o                         
  -4   6  16         11.66         15.57         2.10 o                         
  -3   6  16          0.80          2.44         1.53 o                         
  -2   6  16          0.55          2.10         1.49 o                         
  -1   6  16          2.82         -1.09         1.57 o                         
   0   6  16          0.02         -0.31         1.65 o                         
   1   6  16          1.14          3.16         1.84 o                         
 -17   0  17          2.40          0.35         2.11 o                         
 -15   0  17         50.43         54.66         3.83 o                         
 -13   0  17        112.57         79.45         4.80 o                         
 -11   0  17          5.73         10.03         1.73 o                         
  -9   0  17         51.24         51.83         3.58 o                         
  -7   0  17         22.02         25.31         1.56 o                         
  -5   0  17        100.39        108.69         2.88 o                         
  -3   0  17          0.39         -0.54         0.61 o                         
  -1   0  17         10.15          8.85         1.02 o                         
   1   0  17         75.18         75.51         2.46 o                         
   3   0  17          2.47          4.39         1.60 o                         
   5   0  17          4.35          6.88         1.79 o                         
   7   0  17         77.32         87.06         9.77 o                         
   9   0  17          4.35          3.27         4.28 o                         
  11   0  17          0.64         -4.32         4.32 o                         
 -18   1  17          0.32         -0.87         1.48 o                         
 -17   1  17          0.55          3.85         1.61 o                         
 -16   1  17         13.75         20.63         2.30 o                         
 -15   1  17          2.53          2.44         1.21 o                         
 -14   1  17         10.31          8.23         1.45 o                         
 -13   1  17          3.95          3.79         1.44 o                         
 -12   1  17         33.11         31.41         2.13 o                         
 -11   1  17          4.74          6.93         0.90 o                         
 -10   1  17         39.85         44.61         1.83 o                         
  -9   1  17          0.09          0.87         0.83 o                         
  -8   1  17         51.13         36.67         1.95 o                         
  -7   1  17        419.38        424.62         6.33 o                         
  -6   1  17        246.76        251.71         4.24 o                         
  -5   1  17         49.58         51.88         1.28 o                         
  -4   1  17         37.96         46.25         2.24 o                         
  -3   1  17          0.22          0.91         0.53 o                         
  -2   1  17          6.36          6.13         0.72 o                         
  -1   1  17          4.75          3.02         0.64 o                         
   0   1  17         19.20         22.35         1.00 o                         
   1   1  17         11.41         10.57         0.90 o                         
   2   1  17          0.56         -0.69         0.69 o                         
   3   1  17         21.81         25.21         1.59 o                         
   4   1  17          8.45          8.14         1.13 o                         
   5   1  17          9.85          8.65         1.15 o                         
   6   1  17         99.56        101.64         3.51 o                         
   7   1  17          0.61          2.55         1.42 o                         
   8   1  17          2.54          3.35         1.49 o                         
   9   1  17          4.26          5.81         1.61 o                         
  10   1  17          3.08          1.20         1.39 o                         
  11   1  17          0.22         -0.48         2.74 o                         
 -17   2  17         12.29         15.75         3.29 o                         
 -16   2  17          1.70          1.50         2.00 o                         
 -15   2  17          1.39          2.77         1.88 o                         
 -14   2  17          0.12          0.58         1.47 o                         
 -13   2  17          6.06          2.85         1.04 o                         
 -12   2  17          8.10          3.94         1.04 o                         
 -11   2  17         85.11         91.00         2.77 o                         
 -10   2  17          0.62         -0.30         0.87 o                         
  -9   2  17          1.00         -0.62         0.84 o                         
  -8   2  17          7.57          7.61         1.22 o                         
  -7   2  17        126.22        115.70         3.76 o                         
  -6   2  17          1.89          2.62         0.83 o                         
  -5   2  17         13.34         16.25         1.23 o                         
  -4   2  17         40.79         36.18         1.50 o                         
  -3   2  17          0.05         -0.38         0.61 o                         
  -2   2  17          4.32          4.41         0.76 o                         
  -1   2  17          0.06         -0.49         0.49 o                         
   0   2  17         10.60          9.15         0.80 o                         
   1   2  17         52.57         59.29         1.99 o                         
   2   2  17         27.36         27.81         1.84 o                         
   3   2  17          1.78          2.21         1.40 o                         
   4   2  17          0.24         -0.06         1.49 o                         
   5   2  17         29.15         39.49         3.76 o                         
   6   2  17          4.55          3.10         1.67 o                         
   7   2  17          4.12          2.26         1.39 o                         
   8   2  17          6.03          5.21         1.54 o                         
   9   2  17          7.37          4.88         1.70 o                         
  10   2  17          0.80         -1.67         1.67 o                         
 -16   3  17          3.85          5.88         1.82 o                         
 -15   3  17          0.44          0.14         1.03 o                         
 -14   3  17          9.48         11.55         1.83 o                         
 -13   3  17          0.17          0.54         1.14 o                         
 -12   3  17         20.95         25.41         2.94 o                         
 -11   3  17         19.60         16.13         1.81 o                         
 -10   3  17         41.96         47.34         2.66 o                         
  -9   3  17         50.88         50.81         2.68 o                         
  -8   3  17          4.51          2.65         1.52 o                         
  -7   3  17          5.30          5.65         1.13 o                         
  -6   3  17          8.03         10.12         1.26 o                         
  -5   3  17          6.53          8.34         1.14 o                         
  -4   3  17          0.49          0.37         0.87 o                         
  -3   3  17         66.30         58.08         2.27 o                         
  -2   3  17         75.49         73.38         2.36 o                         
  -1   3  17         30.91         30.61         1.78 o                         
   0   3  17          9.49          9.67         1.21 o                         
   1   3  17          0.35          1.09         0.94 o                         
   2   3  17         19.43         20.19         1.79 o                         
   3   3  17          4.22          5.00         1.34 o                         
   4   3  17          8.33          9.10         1.33 o                         
   5   3  17         17.53         18.27         1.95 o                         
   6   3  17          0.38         -0.83         1.15 o                         
   7   3  17          0.99         -0.01         2.80 o                         
   8   3  17          0.04         -1.84         1.84 o                         
   9   3  17         16.24         10.76         2.28 o                         
 -14   4  17          2.88          1.55         1.73 o                         
 -13   4  17          0.05         -0.32         1.10 o                         
 -12   4  17          1.02          0.22         1.18 o                         
 -11   4  17          1.00         -0.36         1.15 o                         
 -10   4  17          0.03          0.09         1.17 o                         
  -9   4  17          1.34          1.52         1.25 o                         
  -8   4  17         12.03         14.81         1.78 o                         
  -7   4  17          1.93          2.10         1.09 o                         
  -6   4  17          0.59          2.78         1.03 o                         
  -5   4  17          3.14          3.55         1.07 o                         
  -4   4  17          1.10          0.73         0.95 o                         
  -3   4  17         28.94         27.39         1.78 o                         
  -2   4  17          9.88          8.69         1.27 o                         
  -1   4  17         25.58         21.89         2.11 o                         
   0   4  17          0.00         -0.15         1.22 o                         
   1   4  17          0.26         -0.12         1.28 o                         
   2   4  17          3.40          3.78         1.31 o                         
   3   4  17          0.00          0.67         1.36 o                         
   4   4  17          0.10          2.48         1.49 o                         
   5   4  17          3.98          5.01         1.87 o                         
   6   4  17          5.58          4.40         2.70 o                         
   7   4  17          0.09         -1.60         1.60 o                         
 -11   5  17          4.13          6.64         1.52 o                         
 -10   5  17         20.84         21.53         2.09 o                         
  -9   5  17         13.44         13.28         1.83 o                         
  -8   5  17          7.83          6.94         1.62 o                         
  -7   5  17         16.68         23.67         1.86 o                         
  -6   5  17          1.38         -0.10         1.08 o                         
  -5   5  17          0.59         -1.02         1.05 o                         
  -4   5  17          0.00          0.27         1.18 o                         
  -3   5  17          5.43          8.06         1.55 o                         
  -2   5  17         14.92         17.07         2.91 o                         
  -1   5  17          1.09          2.77         1.89 o                         
   0   5  17          1.28         -0.54         2.09 o                         
   1   5  17          2.44          5.43         1.96 o                         
   2   5  17         14.16         13.98         2.39 o                         
   3   5  17          3.80          2.59         1.90 o                         
   4   5  17          4.24          1.74         1.92 o                         
 -16   0  18          5.78          3.25         2.49 o                         
 -14   0  18          5.81          9.58         2.70 o                         
 -12   0  18         13.49         12.06         2.55 o                         
 -10   0  18         35.07         33.74         2.71 o                         
  -8   0  18         16.43         16.32         2.08 o                         
  -6   0  18         63.36         64.92         2.44 o                         
  -4   0  18         85.44         78.84         2.60 o                         
  -2   0  18          5.53          8.41         1.02 o                         
   0   0  18          2.57          4.60         1.02 o                         
   2   0  18          1.05          1.24         1.41 o                         
   4   0  18          3.80          1.78         1.61 o                         
   6   0  18          8.71         10.02         1.96 o                         
   8   0  18          0.86         -2.00         3.38 o                         
  10   0  18          4.49          7.85         4.82 o                         
 -17   1  18         12.47         15.33         2.20 o                         
 -16   1  18         11.23         12.91         2.11 o                         
 -15   1  18         23.89         23.41         1.97 o                         
 -14   1  18          5.56          2.71         1.26 o                         
 -13   1  18          0.02          2.19         1.45 o                         
 -12   1  18          1.37          1.87         1.21 o                         
 -11   1  18         21.53         17.06         1.53 o                         
 -10   1  18          0.46         -0.84         0.84 o                         
  -9   1  18         25.39         27.55         1.63 o                         
  -8   1  18         91.40         87.47         2.89 o                         
  -7   1  18         84.11         78.67         2.20 o                         
  -6   1  18        308.41        296.46         4.34 o                         
  -5   1  18        133.21        129.22         2.13 o                         
  -4   1  18         31.76         30.43         1.42 o                         
  -3   1  18         18.57         15.21         0.97 o                         
  -2   1  18          0.03         -0.54         0.54 o                         
  -1   1  18          1.57          1.13         0.62 o                         
   0   1  18         25.37         24.82         1.22 o                         
   1   1  18          0.98          1.50         0.66 o                         
   2   1  18         11.84         12.61         1.13 o                         
   3   1  18         11.06         12.66         1.32 o                         
   4   1  18          6.13          5.80         1.18 o                         
   5   1  18          5.19          5.90         1.37 o                         
   6   1  18        131.53        145.13         4.21 o                         
   7   1  18          0.13          0.85         1.41 o                         
   8   1  18          0.28          2.47         1.51 o                         
   9   1  18          0.50         -1.10         1.31 o                         
  10   1  18          0.24         -1.96         1.96 o                         
 -17   2  18          6.95          8.10         2.15 o                         
 -16   2  18          6.43          8.96         2.15 o                         
 -15   2  18         10.26          8.05         5.36 o                         
 -14   2  18         54.81         69.92         4.35 o                         
 -13   2  18          0.97          1.23         1.22 o                         
 -12   2  18          0.00         -0.85         0.85 o                         
 -11   2  18         21.88         22.68         1.71 o                         
 -10   2  18          2.48          4.72         1.11 o                         
  -9   2  18          3.30          5.01         1.09 o                         
  -8   2  18         16.60         14.83         1.45 o                         
  -7   2  18         82.91         75.06         2.58 o                         
  -6   2  18         24.87         28.95         2.13 o                         
  -5   2  18          6.33          6.67         1.00 o                         
  -4   2  18         65.47         62.21         1.96 o                         
  -3   2  18          0.00          0.14         0.71 o                         
  -2   2  18         84.59         88.45         2.10 o                         
  -1   2  18          7.28          7.57         0.74 o                         
   0   2  18          3.46          4.29         0.76 o                         
   1   2  18          0.31         -0.07         0.73 o                         
   2   2  18          1.72          0.27         1.04 o                         
   3   2  18          1.71          1.27         1.15 o                         
   4   2  18          1.68          1.45         1.20 o                         
   5   2  18         74.35         67.87         4.84 o                         
   6   2  18          0.72         -0.42         1.59 o                         
   7   2  18          6.73          5.99         1.99 o                         
   8   2  18          4.00          4.97         1.94 o                         
   9   2  18          3.77          0.52         1.85 o                         
 -15   3  18          7.49          8.91         1.72 o                         
 -14   3  18          0.00          1.17         1.07 o                         
 -13   3  18          1.48          4.41         1.35 o                         
 -12   3  18          0.03         -0.93         1.21 o                         
 -11   3  18          5.45          5.06         1.40 o                         
 -10   3  18          7.01          9.84         1.56 o                         
  -9   3  18          6.19          7.32         1.52 o                         
  -8   3  18          4.02          6.07         1.46 o                         
  -7   3  18          1.35          0.78         0.98 o                         
  -6   3  18          9.92          9.92         1.34 o                         
  -5   3  18          0.90          1.48         1.04 o                         
  -4   3  18         14.66         15.17         1.54 o                         
  -3   3  18          0.52         -0.18         0.91 o                         
  -2   3  18          3.73          3.04         1.02 o                         
  -1   3  18          0.00         -0.30         0.81 o                         
   0   3  18         11.74         10.23         1.29 o                         
   1   3  18          0.38         -0.54         0.98 o                         
   2   3  18         10.77          8.82         1.70 o                         
   3   3  18          0.98          1.56         0.96 o                         
   4   3  18          1.45          1.95         1.10 o                         
   5   3  18          5.48          5.69         1.61 o                         
   6   3  18          0.20         -1.34         1.34 o                         
   7   3  18          0.42         -2.45         2.45 o                         
   8   3  18          9.36          8.65         2.18 o                         
 -13   4  18          0.04         -0.60         1.30 o                         
 -12   4  18          1.34          1.00         1.32 o                         
 -11   4  18          6.66          3.85         2.04 o                         
 -10   4  18          0.16         -1.37         1.37 o                         
  -9   4  18         86.03         74.82         3.39 o                         
  -8   4  18          9.39         10.61         1.77 o                         
  -7   4  18         19.75         22.71         1.90 o                         
  -6   4  18          1.66          1.45         1.11 o                         
  -5   4  18          3.81          3.73         1.17 o                         
  -4   4  18          0.54          1.20         1.04 o                         
  -3   4  18         20.29         16.35         1.56 o                         
  -2   4  18          4.51          1.48         1.03 o                         
  -1   4  18          8.71          6.26         1.35 o                         
   0   4  18          1.39          0.65         1.33 o                         
   1   4  18          4.85          6.13         1.70 o                         
   2   4  18          0.82          1.02         1.23 o                         
   3   4  18          7.05          8.33         1.75 o                         
   4   4  18          0.87          2.24         1.56 o                         
   5   4  18         12.41         13.45         2.99 o                         
   6   4  18          2.46          2.04         1.85 o                         
 -10   5  18          7.91          7.91         2.01 o                         
  -9   5  18          7.53          4.52         3.07 o                         
  -8   5  18         68.66         63.18         5.13 o                         
  -7   5  18         14.58         16.47         2.62 o                         
  -6   5  18          5.81          7.69         1.43 o                         
  -5   5  18          2.80          3.07         1.25 o                         
  -4   5  18         10.07         14.18         1.62 o                         
  -3   5  18          0.01         -0.99         1.22 o                         
  -2   5  18          0.78          4.10         1.57 o                         
  -1   5  18         11.11          8.83         1.92 o                         
   0   5  18          8.50         10.23         1.95 o                         
   1   5  18          4.71          4.80         1.72 o                         
   2   5  18         13.88         18.28         4.00 o                         
   3   5  18          7.87         13.86         4.10 o                         
 -17   0  19          0.66          1.36         2.37 o                         
 -15   0  19         11.66         13.30         3.01 o                         
 -13   0  19          0.07          0.38         2.44 o                         
 -11   0  19         37.41         39.97         3.09 o                         
  -9   0  19         51.24         51.55         3.35 o                         
  -7   0  19        176.05        171.11         3.83 o                         
  -5   0  19        103.70        104.51         3.05 o                         
  -3   0  19          1.93          0.92         0.94 o                         
  -1   0  19         16.99         16.89         1.44 o                         
   1   0  19         11.04          8.14         2.87 o                         
   3   0  19          0.19          0.23         2.78 o                         
   5   0  19          4.44          3.44         1.89 o                         
   7   0  19         44.28         44.35         3.23 o                         
   9   0  19         29.83         24.14         5.59 o                         
 -17   1  19          2.30          4.25         1.85 o                         
 -16   1  19          9.73         14.95         1.97 o                         
 -15   1  19          2.84          1.10         1.68 o                         
 -14   1  19          1.50          5.30         1.47 o                         
 -13   1  19          9.31          7.31         1.55 o                         
 -12   1  19          0.22         -0.72         1.09 o                         
 -11   1  19         46.65         44.65         2.60 o                         
 -10   1  19          4.12          5.58         0.98 o                         
  -9   1  19          7.66          4.02         1.01 o                         
  -8   1  19          1.27          2.53         0.96 o                         
  -7   1  19          4.01          6.30         1.08 o                         
  -6   1  19         33.97         40.91         1.89 o                         
  -5   1  19          0.61          2.88         0.78 o                         
  -4   1  19         16.37         19.62         1.04 o                         
  -3   1  19          0.39          0.65         0.66 o                         
  -2   1  19          5.75          5.61         0.78 o                         
  -1   1  19          5.28          6.64         0.84 o                         
   0   1  19         13.67         12.61         1.13 o                         
   1   1  19         39.21         36.74         1.84 o                         
   2   1  19         11.41          9.41         1.26 o                         
   3   1  19          0.62          0.21         1.27 o                         
   4   1  19          0.31          1.14         0.99 o                         
   5   1  19         22.43         24.52         2.22 o                         
   6   1  19         52.49         62.18         4.47 o                         
   7   1  19         13.73         13.43         1.94 o                         
   8   1  19         11.98          9.36         2.50 o                         
   9   1  19          0.08          3.87         1.53 o                         
 -16   2  19          0.01          0.63         1.64 o                         
 -15   2  19          4.25          4.81         1.96 o                         
 -14   2  19         47.32         55.40         4.11 o                         
 -13   2  19         19.01         16.38         1.61 o                         
 -12   2  19          1.12          0.56         0.96 o                         
 -11   2  19          6.59          8.84         1.35 o                         
 -10   2  19         61.11         64.22         3.42 o                         
  -9   2  19          9.76          7.19         1.35 o                         
  -8   2  19         33.51         27.46         2.28 o                         
  -7   2  19         20.60         13.66         1.57 o                         
  -6   2  19          1.17          0.32         0.84 o                         
  -5   2  19         13.58         10.60         1.18 o                         
  -4   2  19          7.11         10.27         1.07 o                         
  -3   2  19         12.99         12.25         1.14 o                         
  -2   2  19          6.58          5.61         0.97 o                         
  -1   2  19          4.41          4.13         0.71 o                         
   0   2  19          0.44          0.34         0.65 o                         
   1   2  19          3.00          4.33         0.98 o                         
   2   2  19         32.61         29.58         2.05 o                         
   3   2  19          2.70          3.74         1.27 o                         
   4   2  19          2.84          2.73         1.36 o                         
   5   2  19         17.46         12.41         2.39 o                         
   6   2  19          7.27          7.94         2.10 o                         
   7   2  19          2.54          0.91         1.82 o                         
   8   2  19          0.00          1.46         1.89 o                         
 -15   3  19          5.09          3.22         1.45 o                         
 -14   3  19          3.56          2.58         1.25 o                         
 -13   3  19          0.00         -1.03         1.12 o                         
 -12   3  19          4.66          8.38         1.59 o                         
 -11   3  19          0.17          0.44         1.21 o                         
 -10   3  19         23.48         24.89         2.37 o                         
  -9   3  19         10.28          9.41         1.65 o                         
  -8   3  19         12.30         15.48         1.85 o                         
  -7   3  19          1.99          2.98         1.20 o                         
  -6   3  19         18.63         26.15         1.91 o                         
  -5   3  19          4.66          4.71         1.23 o                         
  -4   3  19          8.57         10.55         1.44 o                         
  -3   3  19          0.12          0.10         1.22 o                         
  -2   3  19          1.44          0.52         0.99 o                         
  -1   3  19          0.16         -0.52         0.96 o                         
   0   3  19          1.58          2.19         1.06 o                         
   1   3  19          7.51          6.05         1.26 o                         
   2   3  19          0.10         -0.41         1.21 o                         
   3   3  19          0.19          2.78         1.69 o                         
   4   3  19          0.61          2.68         1.15 o                         
   5   3  19          0.83          1.86         1.37 o                         
   6   3  19          3.38          5.70         1.49 o                         
   7   3  19          2.62          1.86         2.11 o                         
 -12   4  19          0.10         -0.20         1.30 o                         
 -11   4  19          1.81          0.59         1.37 o                         
 -10   4  19          6.42          9.15         1.79 o                         
  -9   4  19          0.03          4.33         2.12 o                         
  -8   4  19          9.63         12.25         1.95 o                         
  -7   4  19          1.21         -0.92         1.11 o                         
  -6   4  19          0.57         -0.05         1.18 o                         
  -5   4  19          0.15          1.74         1.32 o                         
  -4   4  19          0.27         -0.50         1.04 o                         
  -3   4  19          0.67          1.06         1.11 o                         
  -2   4  19          0.25          0.82         1.19 o                         
  -1   4  19          0.19         -0.38         1.16 o                         
   0   4  19          0.09         -0.49         1.43 o                         
   1   4  19          3.66          4.62         1.65 o                         
   2   4  19         13.31         18.05         2.23 o                         
   3   4  19          0.54          2.71         1.63 o                         
   4   4  19         74.69         78.02         4.37 o                         
  -8   5  19          5.06          4.61         2.13 o                         
  -7   5  19         13.46         16.17         1.99 o                         
  -6   5  19          0.66          0.34         1.29 o                         
  -5   5  19          2.84          1.06         1.77 o                         
  -4   5  19         10.82         11.41         1.74 o                         
  -3   5  19          0.07          1.62         1.52 o                         
  -2   5  19          0.03          3.02         1.57 o                         
  -1   5  19          3.83          4.72         1.70 o                         
   0   5  19          2.43          2.41         1.63 o                         
 -16   0  20          4.86         10.05         2.79 o                         
 -14   0  20         10.98          9.01         2.69 o                         
 -12   0  20          3.33          6.49         3.44 o                         
 -10   0  20          8.25          9.04         1.91 o                         
  -8   0  20         56.10         56.36         7.48 o                         
  -6   0  20        358.61        344.95         6.15 o                         
  -4   0  20         42.72         56.73         2.78 o                         
  -2   0  20          1.85          2.50         1.18 o                         
   0   0  20         10.15          9.61         1.67 o                         
   2   0  20          0.19         -0.06         1.20 o                         
   4   0  20          2.43          4.32         1.88 o                         
   6   0  20         36.42         34.33         4.91 o                         
   8   0  20          0.81         -3.34         3.46 o                         
 -16   1  20          2.63          3.24         1.50 o                         
 -15   1  20          3.47          6.18         1.63 o                         
 -14   1  20          9.68         12.27         1.82 o                         
 -13   1  20          0.10         -0.19         1.21 o                         
 -12   1  20          0.73          2.33         1.29 o                         
 -11   1  20         50.06         51.68         2.93 o                         
 -10   1  20          0.48         -0.79         0.79 o                         
  -9   1  20          0.79          0.65         1.15 o                         
  -8   1  20         16.21         16.73         1.68 o                         
  -7   1  20         16.22         19.58         1.50 o                         
  -6   1  20          3.21          2.82         1.03 o                         
  -5   1  20         77.70         89.06         2.75 o                         
  -4   1  20          3.24          4.24         0.71 o                         
  -3   1  20          0.25          0.70         0.64 o                         
  -2   1  20          2.08          2.46         0.73 o                         
  -1   1  20          2.82          2.95         0.85 o                         
   0   1  20          8.34          9.25         1.18 o                         
   1   1  20         31.73         35.62         2.50 o                         
   2   1  20         16.96         17.50         1.98 o                         
   3   1  20          0.38          0.20         1.04 o                         
   4   1  20          2.51          3.01         1.05 o                         
   5   1  20          0.71          4.53         2.78 o                         
   6   1  20          4.64          8.21         1.95 o                         
   7   1  20          0.19          0.78         1.64 o                         
 -15   2  20          2.93          6.51         2.12 o                         
 -14   2  20          0.46         -0.07         1.75 o                         
 -13   2  20          2.81          4.94         1.15 o                         
 -12   2  20          0.00         -0.22         1.00 o                         
 -11   2  20          0.04          0.80         1.02 o                         
 -10   2  20          8.55          8.93         1.36 o                         
  -9   2  20          0.87          1.22         1.12 o                         
  -8   2  20         43.60         41.55         2.57 o                         
  -7   2  20          0.49          0.49         1.06 o                         
  -6   2  20          1.45          0.84         0.87 o                         
  -5   2  20          1.93          1.44         0.87 o                         
  -4   2  20          0.96         -0.79         0.79 o                         
  -3   2  20          7.91          8.95         1.10 o                         
  -2   2  20          0.21         -0.79         0.79 o                         
  -1   2  20         14.76         17.23         1.42 o                         
   0   2  20         18.27         22.04         2.02 o                         
   1   2  20          0.01         -0.83         0.93 o                         
   2   2  20          0.23          1.46         1.09 o                         
   3   2  20          6.23          6.32         1.91 o                         
   4   2  20         17.92         23.16         2.79 o                         
   5   2  20          2.20          0.06         1.38 o                         
   6   2  20         10.94         11.06         1.90 o                         
   7   2  20          0.10         -0.68         1.81 o                         
 -14   3  20          3.04          4.00         2.55 o                         
 -13   3  20          2.87          0.33         1.25 o                         
 -12   3  20         28.57         27.55         2.36 o                         
 -11   3  20          1.14          1.05         1.68 o                         
 -10   3  20         49.87         55.13         3.06 o                         
  -9   3  20          2.25          3.69         1.51 o                         
  -8   3  20          0.00         -0.32         1.29 o                         
  -7   3  20          6.22          9.80         1.47 o                         
  -6   3  20          9.59         11.90         1.69 o                         
  -5   3  20          0.50          0.45         1.14 o                         
  -4   3  20          0.76          1.00         1.11 o                         
  -3   3  20          6.42          5.83         1.36 o                         
  -2   3  20         18.38         17.06         1.80 o                         
  -1   3  20          4.27          4.34         1.22 o                         
   0   3  20         17.64         19.65         1.70 o                         
   1   3  20          0.04          0.50         1.29 o                         
   2   3  20          3.39          5.93         1.69 o                         
   3   3  20          8.51          7.40         2.15 o                         
   4   3  20          0.45          3.42         1.91 o                         
   5   3  20          0.43          0.37         1.22 o                         
 -11   4  20          3.90          2.46         1.47 o                         
 -10   4  20         23.93         24.52         3.12 o                         
  -9   4  20         34.82         39.30         4.27 o                         
  -8   4  20          9.68         12.14         1.97 o                         
  -7   4  20          5.16          8.56         1.61 o                         
  -6   4  20          0.24         -1.49         1.49 o                         
  -5   4  20          5.43          5.28         1.46 o                         
  -4   4  20         12.46         14.14         1.73 o                         
  -3   4  20          2.16          3.50         1.28 o                         
  -2   4  20          0.04          1.93         1.31 o                         
  -1   4  20          0.99          1.89         1.34 o                         
   0   4  20          0.01          0.16         1.49 o                         
   1   4  20          0.40          7.09         2.11 o                         
   2   4  20          0.36         -0.32         1.55 o                         
   3   4  20          0.05          0.57         2.42 o                         
 -15   0  21         25.76         36.06         5.82 o                         
 -13   0  21         19.89         15.48         4.20 o                         
 -11   0  21          1.99          5.83         1.90 o                         
  -9   0  21          0.00         -0.73         1.90 o                         
  -7   0  21        102.50         94.18         2.93 o                         
  -5   0  21        164.01        168.72         6.31 o                         
  -3   0  21         26.92         31.87         2.31 o                         
  -1   0  21          1.71          0.50         1.34 o                         
   1   0  21          0.24         -1.13         1.13 o                         
   3   0  21          8.02         10.86         1.84 o                         
   5   0  21         19.53         24.05         2.91 o                         
 -15   1  21          4.57          1.20         1.48 o                         
 -14   1  21          0.57         -0.41         1.37 o                         
 -13   1  21          2.62          1.10         1.40 o                         
 -12   1  21          9.89          8.39         1.64 o                         
 -11   1  21          0.12         -1.32         1.32 o                         
 -10   1  21          0.57          1.52         0.96 o                         
  -9   1  21          1.93          1.38         1.04 o                         
  -8   1  21          0.72          0.32         0.95 o                         
  -7   1  21         14.73         14.10         1.41 o                         
  -6   1  21         23.16         19.05         1.57 o                         
  -5   1  21         27.44         28.74         1.78 o                         
  -4   1  21          2.09          2.40         0.67 o                         
  -3   1  21          0.04          1.34         0.69 o                         
  -2   1  21          0.29          0.27         0.72 o                         
  -1   1  21          4.83          5.02         0.97 o                         
   0   1  21          0.11          0.51         0.92 o                         
   1   1  21          0.01          1.13         0.98 o                         
   2   1  21          0.03          0.17         1.01 o                         
   3   1  21          3.12          1.92         1.10 o                         
   4   1  21          1.69         -0.19         1.43 o                         
   5   1  21          0.02         -0.72         1.50 o                         
   6   1  21          9.53          8.16         3.31 o                         
 -14   2  21          0.49         -1.14         1.71 o                         
 -13   2  21          4.16          6.29         2.17 o                         
 -12   2  21          1.76          1.80         1.09 o                         
 -11   2  21         27.56         28.04         2.55 o                         
 -10   2  21          0.12          1.59         1.20 o                         
  -9   2  21          1.92          3.40         1.23 o                         
  -8   2  21          8.03          7.54         1.82 o                         
  -7   2  21          0.04         -0.26         1.09 o                         
  -6   2  21          5.71          7.37         1.18 o                         
  -5   2  21          0.56          1.12         0.99 o                         
  -4   2  21          2.10          1.96         0.92 o                         
  -3   2  21          0.24          0.15         0.90 o                         
  -2   2  21          6.24          6.05         1.16 o                         
  -1   2  21         12.55         14.71         1.41 o                         
   0   2  21          0.81          0.82         0.96 o                         
   1   2  21          7.81         11.85         1.44 o                         
   2   2  21          0.21          2.19         1.16 o                         
   3   2  21          3.07          4.10         1.79 o                         
   4   2  21          1.14          3.12         1.44 o                         
   5   2  21          0.01         -0.28         1.33 o                         
 -12   3  21          1.20          0.62         1.27 o                         
 -11   3  21          0.05         -1.24         1.24 o                         
 -10   3  21          5.42          6.85         1.68 o                         
  -9   3  21          1.24         -1.05         1.38 o                         
  -8   3  21          5.29          4.94         1.61 o                         
  -7   3  21          0.01          1.35         1.39 o                         
  -6   3  21          1.15          2.01         1.26 o                         
  -5   3  21          0.26          0.73         1.14 o                         
  -4   3  21          2.09         -0.24         1.20 o                         
  -3   3  21         13.34         13.44         1.90 o                         
  -2   3  21         15.05         14.92         1.92 o                         
  -1   3  21         15.98         11.68         1.65 o                         
   0   3  21          3.49          1.70         1.56 o                         
   1   3  21          0.25          0.70         1.47 o                         
   2   3  21          4.66          4.17         1.72 o                         
   3   3  21          2.73          2.05         1.73 o                         
  -9   4  21         12.35         16.84         2.22 o                         
  -8   4  21          6.20          6.14         1.83 o                         
  -7   4  21          7.36          6.59         1.92 o                         
  -6   4  21          4.50          8.12         1.68 o                         
  -5   4  21          0.87          5.46         1.46 o                         
  -4   4  21          3.33          3.74         1.48 o                         
  -3   4  21          2.68          3.14         1.61 o                         
  -2   4  21         11.56         11.05         1.78 o                         
  -1   4  21          1.60          3.58         1.44 o                         
   0   4  21          2.42          3.72         1.68 o                         
 -14   0  22         26.57         30.63         4.12 o                         
 -12   0  22          2.96          6.07         2.51 o                         
 -10   0  22          1.33          0.51         1.63 o                         
  -8   0  22         20.38         23.70         2.75 o                         
  -6   0  22        109.71        105.97         3.56 o                         
  -4   0  22         30.04         28.63         2.26 o                         
  -2   0  22          3.04          3.16         1.57 o                         
   0   0  22          0.95         -0.09         1.38 o                         
   2   0  22          3.39          3.70         2.08 o                         
   4   0  22         13.13         15.37         2.18 o                         
 -14   1  22          0.00          1.19         1.74 o                         
 -13   1  22         14.64         19.21         2.45 o                         
 -12   1  22          5.03          5.98         1.80 o                         
 -11   1  22          4.96          2.33         1.59 o                         
 -10   1  22          2.44          2.04         1.59 o                         
  -9   1  22          4.26          4.59         1.17 o                         
  -8   1  22          0.85         -0.99         1.08 o                         
  -7   1  22         30.24         25.59         1.79 o                         
  -6   1  22        119.75        117.57         3.14 o                         
  -5   1  22          0.44          1.07         1.05 o                         
  -4   1  22         20.17         18.91         2.79 o                         
  -3   1  22         13.46         13.56         1.42 o                         
  -2   1  22          0.70          2.03         0.87 o                         
  -1   1  22          7.20          7.68         1.13 o                         
   0   1  22          3.78          5.16         1.14 o                         
   1   1  22          1.06          0.02         1.05 o                         
   2   1  22          0.32         -0.51         1.01 o                         
   3   1  22          1.55          2.37         1.14 o                         
   4   1  22          0.00         -0.68         1.30 o                         
   5   1  22          0.01         -0.46         1.59 o                         
 -13   2  22          0.04          0.68         1.93 o                         
 -12   2  22          1.82          0.24         1.09 o                         
 -11   2  22          1.70         -0.84         1.08 o                         
 -10   2  22          5.46          3.30         1.28 o                         
  -9   2  22          2.10          4.21         1.33 o                         
  -8   2  22          1.49          0.95         1.25 o                         
  -7   2  22          8.25         10.64         1.59 o                         
  -6   2  22          0.11         -0.32         1.12 o                         
  -5   2  22         16.24         16.71         1.52 o                         
  -4   2  22          8.49         10.37         1.26 o                         
  -3   2  22          2.92          2.47         1.10 o                         
  -2   2  22          0.47          1.08         1.03 o                         
  -1   2  22          0.17          0.57         1.19 o                         
   0   2  22          0.69          1.17         1.62 o                         
   1   2  22          2.24          3.10         1.10 o                         
   2   2  22          5.53          6.87         1.39 o                         
   3   2  22          0.15         -0.57         1.51 o                         
 -11   3  22          1.85          4.75         1.61 o                         
 -10   3  22          8.51         10.11         1.97 o                         
  -9   3  22          0.28          0.91         1.42 o                         
  -8   3  22         17.38         23.06         2.38 o                         
  -7   3  22          0.00          0.17         1.41 o                         
  -6   3  22          0.10          1.90         1.31 o                         
  -5   3  22          0.00         -1.22         1.35 o                         
  -4   3  22          0.04          1.07         1.39 o                         
  -3   3  22          9.87          9.51         1.82 o                         
  -2   3  22          1.31          2.19         1.34 o                         
  -1   3  22          0.00          1.72         1.50 o                         
   0   3  22          3.09          2.27         1.57 o                         
   1   3  22          0.60          2.16         1.89 o                         
 -13   0  23          7.41         13.94         3.20 o                         
 -11   0  23          2.61          0.21         1.83 o                         
  -9   0  23          2.72          3.33         1.98 o                         
  -7   0  23          0.00          1.67         2.23 o                         
  -5   0  23         57.94         60.42         3.05 o                         
  -3   0  23          0.03         -0.11         1.21 o                         
  -1   0  23          5.41          5.51         1.77 o                         
   1   0  23          3.12          3.70         1.80 o                         
   3   0  23          0.13         -0.26         1.74 o                         
 -12   1  23          3.50          3.94         1.80 o                         
 -11   1  23          2.90          2.22         2.03 o                         
 -10   1  23          0.00         -1.81         1.81 o                         
  -9   1  23          0.30         -0.39         1.47 o                         
  -8   1  23          0.01          0.86         1.03 o                         
  -7   1  23          1.00          0.88         1.08 o                         
  -6   1  23          0.25          2.00         1.12 o                         
  -5   1  23          2.77          3.72         1.21 o                         
  -4   1  23          1.51          2.27         1.17 o                         
  -3   1  23          3.30          4.15         1.36 o                         
  -2   1  23          4.61          4.47         1.06 o                         
  -1   1  23          1.49          2.12         0.99 o                         
   0   1  23          0.15          1.33         1.01 o                         
   1   1  23          0.02          0.47         1.06 o                         
   2   1  23          0.18         -0.30         1.04 o                         
   3   1  23          0.00         -0.58         1.45 o                         
 -11   2  23          3.63          4.15         1.77 o                         
 -10   2  23         13.91         16.08         1.91 o                         
  -9   2  23          0.22         -0.03         1.16 o                         
  -8   2  23          8.87          9.33         1.57 o                         
  -7   2  23          0.31          0.17         1.27 o                         
  -6   2  23          2.07          3.21         1.37 o                         
  -5   2  23          0.15          0.83         1.04 o                         
  -4   2  23         11.19         10.60         1.34 o                         
  -3   2  23          1.11          2.36         1.16 o                         
  -2   2  23          0.38          0.60         1.19 o                         
  -1   2  23          5.45          5.67         1.81 o                         
   0   2  23          0.01          1.54         1.70 o                         
   1   2  23          4.74          6.41         2.01 o                         
  -8   3  23          7.04         10.28         2.00 o                         
  -7   3  23          0.20          1.89         1.59 o                         
  -6   3  23          1.65          2.10         1.40 o                         
  -5   3  23          0.24          0.40         1.29 o                         
  -4   3  23          0.04          1.25         1.46 o                         
  -3   3  23          0.20          0.30         1.43 o                         
  -2   3  23          0.91          1.65         1.34 o                         
 -10   0  24          1.04          1.38         4.61 o                         
  -8   0  24          0.46         -2.13         4.38 o                         
  -6   0  24          8.14          9.62         2.75 o                         
  -4   0  24          1.34          3.58         1.46 o                         
  -2   0  24          1.07         -0.22         1.49 o                         
   0   0  24          0.56          0.20         1.68 o                         
 -10   1  24          4.30          1.11         1.68 o                         
  -9   1  24          0.55         -1.56         1.65 o                         
  -8   1  24          5.08          3.18         1.28 o                         
  -7   1  24         27.93         20.87         1.76 o                         
  -6   1  24          0.01         -0.30         1.13 o                         
  -5   1  24         36.90         35.11         2.50 o                         
  -4   1  24          0.29          2.26         1.30 o                         
  -3   1  24          0.13          0.10         1.37 o                         
  -2   1  24          4.41          3.82         1.11 o                         
  -1   1  24          0.18          0.54         1.97 o                         
   0   1  24          4.95          6.63         1.21 o                         
  -8   2  24          5.95          5.80         1.56 o                         
  -7   2  24          3.08          4.02         1.47 o                         
  -6   2  24          1.51          2.23         1.35 o                         
  -5   2  24          2.10          0.83         1.22 o                         
  -4   2  24         10.51         12.31         1.70 o                         
  -3   2  24          0.45          1.10         1.21 o                         
  -2   2  24          0.02          2.49         1.68 o                         
  -7   0  25          2.17         -0.48         2.23 o                         
  -5   0  25         49.60         45.17         4.42 o                         
  -3   0  25          0.26         -1.38         1.38 o                         
  -6   1  25          6.51          6.74         1.78 o                         
  -5   1  25         12.56         11.81         1.68 o                         
                                                                                
